# Supplementary material for: Large-scale generation of in silico based spectral libraries to annotate dark chemical space features in non-target analysis
Source: Anal Bioanal Chem. 2025 Sep 2;417(27):6107–19. doi: 10.1007/s00216-025-06034-4 (PMC12583330; doi:10.1007/s00216-025-06034-4)
Supplement: Supplementary file 1 — (xlsx 16567 KB) [file 216_2025_6034_MOESM1_ESM.xlsx]

## Sheet: Description
SI-1	113399 compounds Norman SusDat S0 2024 with corresponding SMILES, marking which 93590 unique SMILES were used for CFM-ID predictions
SI-2	Feature list from NTA workflow in MZMine. Shows spectral library search results for CFM-ID generated libraries and experimental reference libraries in each mode respectively.
SI-3	Validation results from 344 analyzed chemical reference standards measured in positive and negative mode. Spectral library search performed using in-house spectra and CFM-ID spectra.
SI-4	Venn diagrams of feature annotations
SI-5	MZMine batch settings

## Sheet: SI-1
Name	SMILES	SMILES_neutralised	Formula	InChI	InChIKey	Charge	MonoisotopicMass	NumberOfAtoms	Discarded	DuplicateEntry	UsedForCFMID	LessThan40	GreaterThan1000	MoreThan200Atoms	SingleChargeNeg	SingleChargePos	MoreThanSingleCharge	NoH
NS00000757	S(=O)(c1c(N)cc(OC)c(C(NCC2N(C3C(C(C(C(O3)C(O)=O)O)O)O)(C4C(C(C(C(O4)C(O)=O)O)O)O)(CCC2)(Cl)CC)=O)c1)(CC)=O	S(=O)(c1c(N)cc(OC)c(C(NCC2N(C3C(C(C(C(O3)C(O)=O)O)O)O)(C4C(C(C(C(O4)C(O)=O)O)O)O)(CCC2)(Cl)CC)=O)c1)(CC)=O	S(=O)(c1c(N)cc(OC)c(C(NCC2N(C3C(C(C(C(O3)C(O)=O)O)O)O)(C4C(C(C(C(O4)C(O)=O)O)O)O)(CCC2)(Cl)CC)=O)c1)(CC)=O	S(=O)(c1c(N)cc(OC)c(C(NCC2N(C3C(C(C(C(O3)C(O)=O)O)O)O)(C4C(C(C(C(O4)C(O)=O)O)O)O)(CCC2)(Cl)CC)=O)c1)(CC)=O	S(=O)(c1c(N)cc(OC)c(C(NCC2N(C3C(C(C(C(O3)C(O)=O)O)O)O)(C4C(C(C(C(O4)C(O)=O)O)O)O)(CCC2)(Cl)CC)=O)c1)(CC)=O	1	1	1	X
NS00000824	N1(C3C(C(C(C(O3)C(O)=O)O)O)O)(C4C(C(C(C(O4)C(O)=O)O)O)O)(C(c2cnccc2)CCC1)(Cl)C	N1(C3C(C(C(C(O3)C(O)=O)O)O)O)(C4C(C(C(C(O4)C(O)=O)O)O)O)(C(c2cnccc2)CCC1)(Cl)C	N1(C3C(C(C(C(O3)C(O)=O)O)O)O)(C4C(C(C(C(O4)C(O)=O)O)O)O)(C(c2cnccc2)CCC1)(Cl)C	N1(C3C(C(C(C(O3)C(O)=O)O)O)O)(C4C(C(C(C(O4)C(O)=O)O)O)O)(C(c2cnccc2)CCC1)(Cl)C	N1(C3C(C(C(C(O3)C(O)=O)O)O)O)(C4C(C(C(C(O4)C(O)=O)O)O)O)(C(c2cnccc2)CCC1)(Cl)C	1	1	1	X
NS00000889	S(Cc1oc(CN(C2C(C(C(C(O2)C(O)=O)O)O)O)(C3C(C(C(C(O3)C(O)=O)O)O)O)(C)(Cl)C)cc1)CCNC(NC)=CN(=O)=O	S(Cc1oc(CN(C2C(C(C(C(O2)C(O)=O)O)O)O)(C3C(C(C(C(O3)C(O)=O)O)O)O)(C)(Cl)C)cc1)CCNC(NC)=CN(=O)=O	S(Cc1oc(CN(C2C(C(C(C(O2)C(O)=O)O)O)O)(C3C(C(C(C(O3)C(O)=O)O)O)O)(C)(Cl)C)cc1)CCNC(NC)=CN(=O)=O	S(Cc1oc(CN(C2C(C(C(C(O2)C(O)=O)O)O)O)(C3C(C(C(C(O3)C(O)=O)O)O)O)(C)(Cl)C)cc1)CCNC(NC)=CN(=O)=O	S(Cc1oc(CN(C2C(C(C(C(O2)C(O)=O)O)O)O)(C3C(C(C(C(O3)C(O)=O)O)O)O)(C)(Cl)C)cc1)CCNC(NC)=CN(=O)=O	1	1	1	X
NS00000948	C1(O)(c2cc(OC)ccc2)C(CCCC1)CN(C3C(C(C(C(O3)C(O)=O)O)O)O)(C4C(C(C(C(O4)C(O)=O)O)O)O)(C)(Cl)C	C1(O)(c2cc(OC)ccc2)C(CCCC1)CN(C3C(C(C(C(O3)C(O)=O)O)O)O)(C4C(C(C(C(O4)C(O)=O)O)O)O)(C)(Cl)C	C1(O)(c2cc(OC)ccc2)C(CCCC1)CN(C3C(C(C(C(O3)C(O)=O)O)O)O)(C4C(C(C(C(O4)C(O)=O)O)O)O)(C)(Cl)C	C1(O)(c2cc(OC)ccc2)C(CCCC1)CN(C3C(C(C(C(O3)C(O)=O)O)O)O)(C4C(C(C(C(O4)C(O)=O)O)O)O)(C)(Cl)C	C1(O)(c2cc(OC)ccc2)C(CCCC1)CN(C3C(C(C(C(O3)C(O)=O)O)O)O)(C4C(C(C(C(O4)C(O)=O)O)O)O)(C)(Cl)C	1	1	1	X
NS00000979	OC1(C(c2ccc(OC)cc2)CN(C3C(C(C(C(O3)C(O)=O)O)O)O)(C4C(C(C(C(O4)C(O)=O)O)O)O)(C)(Cl)C)CCCCC1	OC1(C(c2ccc(OC)cc2)CN(C3C(C(C(C(O3)C(O)=O)O)O)O)(C4C(C(C(C(O4)C(O)=O)O)O)O)(C)(Cl)C)CCCCC1	OC1(C(c2ccc(OC)cc2)CN(C3C(C(C(C(O3)C(O)=O)O)O)O)(C4C(C(C(C(O4)C(O)=O)O)O)O)(C)(Cl)C)CCCCC1	OC1(C(c2ccc(OC)cc2)CN(C3C(C(C(C(O3)C(O)=O)O)O)O)(C4C(C(C(C(O4)C(O)=O)O)O)O)(C)(Cl)C)CCCCC1	OC1(C(c2ccc(OC)cc2)CN(C3C(C(C(C(O3)C(O)=O)O)O)O)(C4C(C(C(C(O4)C(O)=O)O)O)O)(C)(Cl)C)CCCCC1	1	1	1	X
NS00006209	CN(C)c1ccc(cc1)C(=C1C=CC(C=C1)=[N](C)(C)OC(C)=O)c1ccc(cc1)N(C)C	CN(C)c1ccc(cc1)C(=C1C=CC(C=C1)=[N](C)(C)OC(C)=O)c1ccc(cc1)N(C)C	CN(C)c1ccc(cc1)C(=C1C=CC(C=C1)=[N](C)(C)OC(C)=O)c1ccc(cc1)N(C)C	CN(C)c1ccc(cc1)C(=C1C=CC(C=C1)=[N](C)(C)OC(C)=O)c1ccc(cc1)N(C)C	CN(C)c1ccc(cc1)C(=C1C=CC(C=C1)=[N](C)(C)OC(C)=O)c1ccc(cc1)N(C)C	1	1	1	X
NS00013485	[Cr+3]|1|2|3|4(|[O-]C(=C5C=CC=CC5=N|1N=C6C(=NN(c7ccccc7)C6=O|2)C)[O-])|[O-]C(=C8C=CC=CC8=N|3N=C9C(=NN(c%10ccccc%10)C9=O|4)C)[O-].[H+]	[Cr+3]|1|2|3|4(|[O-]C(=C5C=CC=CC5=N|1N=C6C(=NN(c7ccccc7)C6=O|2)C)[O-])|[O-]C(=C8C=CC=CC8=N|3N=C9C(=NN(c%10ccccc%10)C9=O|4)C)[O-].[H+]	[Cr+3]|1|2|3|4(|[O-]C(=C5C=CC=CC5=N|1N=C6C(=NN(c7ccccc7)C6=O|2)C)[O-])|[O-]C(=C8C=CC=CC8=N|3N=C9C(=NN(c%10ccccc%10)C9=O|4)C)[O-].[H+]	[Cr+3]|1|2|3|4(|[O-]C(=C5C=CC=CC5=N|1N=C6C(=NN(c7ccccc7)C6=O|2)C)[O-])|[O-]C(=C8C=CC=CC8=N|3N=C9C(=NN(c%10ccccc%10)C9=O|4)C)[O-].[H+]	[Cr+3]|1|2|3|4(|[O-]C(=C5C=CC=CC5=N|1N=C6C(=NN(c7ccccc7)C6=O|2)C)[O-])|[O-]C(=C8C=CC=CC8=N|3N=C9C(=NN(c%10ccccc%10)C9=O|4)C)[O-].[H+]	1	1	1	X
NS00013486	[Na+].[Na+].[Cr+3]|1|2|3|4(|[O-]c5c(C)cc(Cl)cc5N|1=NC6=C(C)[N-]N(c7ccccc7)C6=O|2)|[O-]c8c(C)cc(Cl)cc8N|3=NC9=C(C)[N-]N(c%10ccccc%10)C9=O|4.[H+]	[Na+].[Na+].[Cr+3]|1|2|3|4(|[O-]c5c(C)cc(Cl)cc5N|1=NC6=C(C)[N-]N(c7ccccc7)C6=O|2)|[O-]c8c(C)cc(Cl)cc8N|3=NC9=C(C)[N-]N(c%10ccccc%10)C9=O|4.[H+]	[Na+].[Na+].[Cr+3]|1|2|3|4(|[O-]c5c(C)cc(Cl)cc5N|1=NC6=C(C)[N-]N(c7ccccc7)C6=O|2)|[O-]c8c(C)cc(Cl)cc8N|3=NC9=C(C)[N-]N(c%10ccccc%10)C9=O|4.[H+]	[Na+].[Na+].[Cr+3]|1|2|3|4(|[O-]c5c(C)cc(Cl)cc5N|1=NC6=C(C)[N-]N(c7ccccc7)C6=O|2)|[O-]c8c(C)cc(Cl)cc8N|3=NC9=C(C)[N-]N(c%10ccccc%10)C9=O|4.[H+]	[Na+].[Na+].[Cr+3]|1|2|3|4(|[O-]c5c(C)cc(Cl)cc5N|1=NC6=C(C)[N-]N(c7ccccc7)C6=O|2)|[O-]c8c(C)cc(Cl)cc8N|3=NC9=C(C)[N-]N(c%10ccccc%10)C9=O|4.[H+]	1	1	1	X
NS00014337	[Gd+3]|1|2|N(CCN|1(CC([O-])=O)CC([O-])=O)(C[C@H](Cc3ccc(OCC)cc3)N|2(CC([O-])=O)CC([O-])=O)CC([O-])=O.[H+].[H+]	[Gd+3]|1|2|N(CCN|1(CC([O-])=O)CC([O-])=O)(C[C@H](Cc3ccc(OCC)cc3)N|2(CC([O-])=O)CC([O-])=O)CC([O-])=O.[H+].[H+]	[Gd+3]|1|2|N(CCN|1(CC([O-])=O)CC([O-])=O)(C[C@H](Cc3ccc(OCC)cc3)N|2(CC([O-])=O)CC([O-])=O)CC([O-])=O.[H+].[H+]	[Gd+3]|1|2|N(CCN|1(CC([O-])=O)CC([O-])=O)(C[C@H](Cc3ccc(OCC)cc3)N|2(CC([O-])=O)CC([O-])=O)CC([O-])=O.[H+].[H+]	[Gd+3]|1|2|N(CCN|1(CC([O-])=O)CC([O-])=O)(C[C@H](Cc3ccc(OCC)cc3)N|2(CC([O-])=O)CC([O-])=O)CC([O-])=O.[H+].[H+]	1	1	1	X
NS00019651	[Na+].[Na+].[Na+].[Fe+++].[O-]c1c(N=O)c2c(cc1)cc(cc2)S(=O)(=O)[O-].[O-]c1c(N=O)c2c(cc1)cc(cc2)S(=O)(=O)[O-].[O-]c1c(N=O)c2c(cc1)cc(cc2)S(=O)(=O)[O-]	[Na+].[Na+].[Na+].[Fe+++].[O-]c1c(N=O)c2c(cc1)cc(cc2)S(=O)(=O)[O-].[O-]c1c(N=O)c2c(cc1)cc(cc2)S(=O)(=O)[O-].[O-]c1c(N=O)c2c(cc1)cc(cc2)S(=O)(=O)[O-]	[Na+].[Na+].[Na+].[Fe+++].[O-]c1c(N=O)c2c(cc1)cc(cc2)S(=O)(=O)[O-].[O-]c1c(N=O)c2c(cc1)cc(cc2)S(=O)(=O)[O-].[O-]c1c(N=O)c2c(cc1)cc(cc2)S(=O)(=O)[O-]	[Na+].[Na+].[Na+].[Fe+++].[O-]c1c(N=O)c2c(cc1)cc(cc2)S(=O)(=O)[O-].[O-]c1c(N=O)c2c(cc1)cc(cc2)S(=O)(=O)[O-].[O-]c1c(N=O)c2c(cc1)cc(cc2)S(=O)(=O)[O-]	[Na+].[Na+].[Na+].[Fe+++].[O-]c1c(N=O)c2c(cc1)cc(cc2)S(=O)(=O)[O-].[O-]c1c(N=O)c2c(cc1)cc(cc2)S(=O)(=O)[O-].[O-]c1c(N=O)c2c(cc1)cc(cc2)S(=O)(=O)[O-]	1	1	1	X
NS00019783	[Fe+++].Cc1c(CCC(=O)O)c2=CC3=NC(=Cc4c(C=C)c(C)c([n-]4)C=C4N=C(C=c1[n-]2)C(=C4C=C)C)C(=C3CCC(=O)O)C	[Fe+++].Cc1c(CCC(=O)O)c2=CC3=NC(=Cc4c(C=C)c(C)c([n-]4)C=C4N=C(C=c1[n-]2)C(=C4C=C)C)C(=C3CCC(=O)O)C	[Fe+++].Cc1c(CCC(=O)O)c2=CC3=NC(=Cc4c(C=C)c(C)c([n-]4)C=C4N=C(C=c1[n-]2)C(=C4C=C)C)C(=C3CCC(=O)O)C	[Fe+++].Cc1c(CCC(=O)O)c2=CC3=NC(=Cc4c(C=C)c(C)c([n-]4)C=C4N=C(C=c1[n-]2)C(=C4C=C)C)C(=C3CCC(=O)O)C	[Fe+++].Cc1c(CCC(=O)O)c2=CC3=NC(=Cc4c(C=C)c(C)c([n-]4)C=C4N=C(C=c1[n-]2)C(=C4C=C)C)C(=C3CCC(=O)O)C	1	1	1	X
NS00019936	[P+](C[C@@H](C)OC)(CCCC)(CCCC)CCCC.[ClH-]	[P+](C[C@@H](C)OC)(CCCC)(CCCC)CCCC.[ClH-]	[P+](C[C@@H](C)OC)(CCCC)(CCCC)CCCC.[ClH-]	[P+](C[C@@H](C)OC)(CCCC)(CCCC)CCCC.[ClH-]	[P+](C[C@@H](C)OC)(CCCC)(CCCC)CCCC.[ClH-]	1	1	1	X
NS00020036	[Fe+++].[Fe+++].Oc1c(Cc2c(O)cc([O-])c(c2)N=Nc2cc(cc(c2[O-])S(=O)(=O)[O-])[N+](=O)[O-])cc(N=Nc2cc(cc(c2[O-])[N+](=O)[O-])S(=O)(=O)[O-])c([O-])c1	[Fe+++].[Fe+++].Oc1c(Cc2c(O)cc([O-])c(c2)N=Nc2cc(cc(c2[O-])S(=O)(=O)[O-])[N+](=O)[O-])cc(N=Nc2cc(cc(c2[O-])[N+](=O)[O-])S(=O)(=O)[O-])c([O-])c1	[Fe+++].[Fe+++].Oc1c(Cc2c(O)cc([O-])c(c2)N=Nc2cc(cc(c2[O-])S(=O)(=O)[O-])[N+](=O)[O-])cc(N=Nc2cc(cc(c2[O-])[N+](=O)[O-])S(=O)(=O)[O-])c([O-])c1	[Fe+++].[Fe+++].Oc1c(Cc2c(O)cc([O-])c(c2)N=Nc2cc(cc(c2[O-])S(=O)(=O)[O-])[N+](=O)[O-])cc(N=Nc2cc(cc(c2[O-])[N+](=O)[O-])S(=O)(=O)[O-])c([O-])c1	[Fe+++].[Fe+++].Oc1c(Cc2c(O)cc([O-])c(c2)N=Nc2cc(cc(c2[O-])S(=O)(=O)[O-])[N+](=O)[O-])cc(N=Nc2cc(cc(c2[O-])[N+](=O)[O-])S(=O)(=O)[O-])c([O-])c1	1	1	1	X
NS00020229	[Na+].[Co+++].CC1=NN(C(=O)C1=NN=C1C=C(C=CC1=O)N([O-])[O-])c1ccccc1.Cc1nn(c([O-])c1N=Nc1c([O-])ccc(c1)[N+](=O)[O-])c1ccccc1	[Na+].[Co+++].CC1=NN(C(=O)C1=NN=C1C=C(C=CC1=O)N([O-])[O-])c1ccccc1.Cc1nn(c([O-])c1N=Nc1c([O-])ccc(c1)[N+](=O)[O-])c1ccccc1	[Na+].[Co+++].CC1=NN(C(=O)C1=NN=C1C=C(C=CC1=O)N([O-])[O-])c1ccccc1.Cc1nn(c([O-])c1N=Nc1c([O-])ccc(c1)[N+](=O)[O-])c1ccccc1	[Na+].[Co+++].CC1=NN(C(=O)C1=NN=C1C=C(C=CC1=O)N([O-])[O-])c1ccccc1.Cc1nn(c([O-])c1N=Nc1c([O-])ccc(c1)[N+](=O)[O-])c1ccccc1	[Na+].[Co+++].CC1=NN(C(=O)C1=NN=C1C=C(C=CC1=O)N([O-])[O-])c1ccccc1.Cc1nn(c([O-])c1N=Nc1c([O-])ccc(c1)[N+](=O)[O-])c1ccccc1	1	1	1	X
NS00020474	[Al+++].CC([O-])=CC(C)=O.CC([O-])=CC(C)=O.CC([O-])=CC(C)=O	[Al+++].CC([O-])=CC(C)=O.CC([O-])=CC(C)=O.CC([O-])=CC(C)=O	[Al+++].CC([O-])=CC(C)=O.CC([O-])=CC(C)=O.CC([O-])=CC(C)=O	[Al+++].CC([O-])=CC(C)=O.CC([O-])=CC(C)=O.CC([O-])=CC(C)=O	[Al+++].CC([O-])=CC(C)=O.CC([O-])=CC(C)=O.CC([O-])=CC(C)=O	1	1	1	X
NS00020951	[H+].c1cc(c(cc1)/N=N/c2c(c3c(cc2S(=O)(=O)[O-])cc(cc3)Nc4nc(nc(n4)Cl)Cl)[O-])C(=O)[O-].c1cc(c(cc1)/N=N/c2c(c3c(cc2S(=O)(=O)[O-])cc(cc3)Nc4nc(nc(n4)Cl)Cl)[O-])C(=O)[O-].[Na+].[Na+].[Cr+++]	[H+].c1cc(c(cc1)/N=N/c2c(c3c(cc2S(=O)(=O)[O-])cc(cc3)Nc4nc(nc(n4)Cl)Cl)[O-])C(=O)[O-].c1cc(c(cc1)/N=N/c2c(c3c(cc2S(=O)(=O)[O-])cc(cc3)Nc4nc(nc(n4)Cl)Cl)[O-])C(=O)[O-].[Na+].[Na+].[Cr+++]	[H+].c1cc(c(cc1)/N=N/c2c(c3c(cc2S(=O)(=O)[O-])cc(cc3)Nc4nc(nc(n4)Cl)Cl)[O-])C(=O)[O-].c1cc(c(cc1)/N=N/c2c(c3c(cc2S(=O)(=O)[O-])cc(cc3)Nc4nc(nc(n4)Cl)Cl)[O-])C(=O)[O-].[Na+].[Na+].[Cr+++]	[H+].c1cc(c(cc1)/N=N/c2c(c3c(cc2S(=O)(=O)[O-])cc(cc3)Nc4nc(nc(n4)Cl)Cl)[O-])C(=O)[O-].c1cc(c(cc1)/N=N/c2c(c3c(cc2S(=O)(=O)[O-])cc(cc3)Nc4nc(nc(n4)Cl)Cl)[O-])C(=O)[O-].[Na+].[Na+].[Cr+++]	[H+].c1cc(c(cc1)/N=N/c2c(c3c(cc2S(=O)(=O)[O-])cc(cc3)Nc4nc(nc(n4)Cl)Cl)[O-])C(=O)[O-].c1cc(c(cc1)/N=N/c2c(c3c(cc2S(=O)(=O)[O-])cc(cc3)Nc4nc(nc(n4)Cl)Cl)[O-])C(=O)[O-].[Na+].[Na+].[Cr+++]	1	1	1	X
NS00021011	[Na+].[Na+].[Fe+++].[N-]=O.[C-]#N.[C-]#N.[C-]#N.[C-]#N.[C-]#N	[Na+].[Na+].[Fe+++].[N-]=O.[C-]#N.[C-]#N.[C-]#N.[C-]#N.[C-]#N	[Na+].[Na+].[Fe+++].[N-]=O.[C-]#N.[C-]#N.[C-]#N.[C-]#N.[C-]#N	[Na+].[Na+].[Fe+++].[N-]=O.[C-]#N.[C-]#N.[C-]#N.[C-]#N.[C-]#N	[Na+].[Na+].[Fe+++].[N-]=O.[C-]#N.[C-]#N.[C-]#N.[C-]#N.[C-]#N	1	1	1	X
NS00024888	[Co++].[O-]C(=O)CN(CCN(CC(=O)[O-])CC(=O)[OH-])CC(=O)[OH-]	[Co++].[O-]C(=O)CN(CCN(CC(=O)[O-])CC(=O)[OH-])CC(=O)[OH-]	[Co++].[O-]C(=O)CN(CCN(CC(=O)[O-])CC(=O)[OH-])CC(=O)[OH-]	[Co++].[O-]C(=O)CN(CCN(CC(=O)[O-])CC(=O)[OH-])CC(=O)[OH-]	[Co++].[O-]C(=O)CN(CCN(CC(=O)[O-])CC(=O)[OH-])CC(=O)[OH-]	1	1	1	X
NS00027193	[Co++].CC(=O)[OH-].CC(CNC(=O)CC[C@]1(C)C(CC(=O)N)C2[N--]/C/1=C(/C)C1=N/C(=CC3=N/C(=C(/C)C4=N[C@]2(C)[C@@](C)(CC(=O)N)[C@@H]4CCC(=O)N)/[C@@](C)(CC(=O)N)[C@@H]3CCC(=O)N)/C(C)(C)C1CCC(=O)N)OP(=O)([O-])O[C@@H]1[C@@H](CO)O[C@@H]([C@@H]1O)n1cnc2c1cc(C)c(C)c2	[Co++].CC(=O)[OH-].CC(CNC(=O)CC[C@]1(C)C(CC(=O)N)C2[N--]/C/1=C(/C)C1=N/C(=CC3=N/C(=C(/C)C4=N[C@]2(C)[C@@](C)(CC(=O)N)[C@@H]4CCC(=O)N)/[C@@](C)(CC(=O)N)[C@@H]3CCC(=O)N)/C(C)(C)C1CCC(=O)N)OP(=O)([O-])O[C@@H]1[C@@H](CO)O[C@@H]([C@@H]1O)n1cnc2c1cc(C)c(C)c2	[Co++].CC(=O)[OH-].CC(CNC(=O)CC[C@]1(C)C(CC(=O)N)C2[N--]/C/1=C(/C)C1=N/C(=CC3=N/C(=C(/C)C4=N[C@]2(C)[C@@](C)(CC(=O)N)[C@@H]4CCC(=O)N)/[C@@](C)(CC(=O)N)[C@@H]3CCC(=O)N)/C(C)(C)C1CCC(=O)N)OP(=O)([O-])O[C@@H]1[C@@H](CO)O[C@@H]([C@@H]1O)n1cnc2c1cc(C)c(C)c2	[Co++].CC(=O)[OH-].CC(CNC(=O)CC[C@]1(C)C(CC(=O)N)C2[N--]/C/1=C(/C)C1=N/C(=CC3=N/C(=C(/C)C4=N[C@]2(C)[C@@](C)(CC(=O)N)[C@@H]4CCC(=O)N)/[C@@](C)(CC(=O)N)[C@@H]3CCC(=O)N)/C(C)(C)C1CCC(=O)N)OP(=O)([O-])O[C@@H]1[C@@H](CO)O[C@@H]([C@@H]1O)n1cnc2c1cc(C)c(C)c2	[Co++].CC(=O)[OH-].CC(CNC(=O)CC[C@]1(C)C(CC(=O)N)C2[N--]/C/1=C(/C)C1=N/C(=CC3=N/C(=C(/C)C4=N[C@]2(C)[C@@](C)(CC(=O)N)[C@@H]4CCC(=O)N)/[C@@](C)(CC(=O)N)[C@@H]3CCC(=O)N)/C(C)(C)C1CCC(=O)N)OP(=O)([O-])O[C@@H]1[C@@H](CO)O[C@@H]([C@@H]1O)n1cnc2c1cc(C)c(C)c2	1	1	1	X
NS00030675	[B+++].[F-].[F-].[F-].[F-].Clc1ccc(Cl)c(c1)[N+]#N	[B+++].[F-].[F-].[F-].[F-].Clc1ccc(Cl)c(c1)[N+]#N	[B+++].[F-].[F-].[F-].[F-].Clc1ccc(Cl)c(c1)[N+]#N	[B+++].[F-].[F-].[F-].[F-].Clc1ccc(Cl)c(c1)[N+]#N	[B+++].[F-].[F-].[F-].[F-].Clc1ccc(Cl)c(c1)[N+]#N	1	1	1	X
NS00031448	[B+++].[F-].[F-].[F-].[F-].Cc1c(Cl)cccc1[N+]#N	[B+++].[F-].[F-].[F-].[F-].Cc1c(Cl)cccc1[N+]#N	[B+++].[F-].[F-].[F-].[F-].Cc1c(Cl)cccc1[N+]#N	[B+++].[F-].[F-].[F-].[F-].Cc1c(Cl)cccc1[N+]#N	[B+++].[F-].[F-].[F-].[F-].Cc1c(Cl)cccc1[N+]#N	1	1	1	X
NS00032088	[B+++].[F-].[F-].[F-].[F-].CCCN(CCC)c1ccc(cc1)[N+]#N	[B+++].[F-].[F-].[F-].[F-].CCCN(CCC)c1ccc(cc1)[N+]#N	[B+++].[F-].[F-].[F-].[F-].CCCN(CCC)c1ccc(cc1)[N+]#N	[B+++].[F-].[F-].[F-].[F-].CCCN(CCC)c1ccc(cc1)[N+]#N	[B+++].[F-].[F-].[F-].[F-].CCCN(CCC)c1ccc(cc1)[N+]#N	1	1	1	X
NS00040981	C1=CC2=C(C=C1Cl)Cl(C3=C(O2)C=CC(=C3Cl)Cl)O	C1=CC2=C(C=C1Cl)Cl(C3=C(O2)C=CC(=C3Cl)Cl)O	C1=CC2=C(C=C1Cl)Cl(C3=C(O2)C=CC(=C3Cl)Cl)O	C1=CC2=C(C=C1Cl)Cl(C3=C(O2)C=CC(=C3Cl)Cl)O	C1=CC2=C(C=C1Cl)Cl(C3=C(O2)C=CC(=C3Cl)Cl)O	1	1	1	X
NS00041441	Cl.O=C(OC1CC2C=3C(OC)=CC(OC)=CC3CCN2(CC)(CC)CC1C(=O)N)C	Cl.O=C(OC1CC2C=3C(OC)=CC(OC)=CC3CCN2(CC)(CC)CC1C(=O)N)C	Cl.O=C(OC1CC2C=3C(OC)=CC(OC)=CC3CCN2(CC)(CC)CC1C(=O)N)C	Cl.O=C(OC1CC2C=3C(OC)=CC(OC)=CC3CCN2(CC)(CC)CC1C(=O)N)C	Cl.O=C(OC1CC2C=3C(OC)=CC(OC)=CC3CCN2(CC)(CC)CC1C(=O)N)C	1	1	1	X
NS00047276	O=Cl(=O)(=O)F	O=Cl(=O)(=O)F	O=Cl(=O)(=O)F	O=Cl(=O)(=O)F	O=Cl(=O)(=O)F	1	1	1	X
NS00049419	O=S(=O)([O-])C=1C=CC=C(C1)CN(C2=CC=C(C=C2)C(=C3C=CC(C=C3)=[N+]([NH3+])([NH3+])(CC4=CC=CC(=C4)S(=O)(=O)[O-])CC)C=5C=CC=CC5S(=O)(=O)[O-])CC	O=S(=O)([O-])C=1C=CC=C(C1)CN(C2=CC=C(C=C2)C(=C3C=CC(C=C3)=[N+]([NH3+])([NH3+])(CC4=CC=CC(=C4)S(=O)(=O)[O-])CC)C=5C=CC=CC5S(=O)(=O)[O-])CC	O=S(=O)([O-])C=1C=CC=C(C1)CN(C2=CC=C(C=C2)C(=C3C=CC(C=C3)=[N+]([NH3+])([NH3+])(CC4=CC=CC(=C4)S(=O)(=O)[O-])CC)C=5C=CC=CC5S(=O)(=O)[O-])CC	O=S(=O)([O-])C=1C=CC=C(C1)CN(C2=CC=C(C=C2)C(=C3C=CC(C=C3)=[N+]([NH3+])([NH3+])(CC4=CC=CC(=C4)S(=O)(=O)[O-])CC)C=5C=CC=CC5S(=O)(=O)[O-])CC	O=S(=O)([O-])C=1C=CC=C(C1)CN(C2=CC=C(C=C2)C(=C3C=CC(C=C3)=[N+]([NH3+])([NH3+])(CC4=CC=CC(=C4)S(=O)(=O)[O-])CC)C=5C=CC=CC5S(=O)(=O)[O-])CC	1	1	1	X
NS00061195	[Cl-].CN4/C=N[NH+](C)C4/N=N/c1c3ccccc3nc1c2ccccc2	[Cl-].CN4/C=N[NH+](C)C4/N=N/c1c3ccccc3nc1c2ccccc2	[Cl-].CN4/C=N[NH+](C)C4/N=N/c1c3ccccc3nc1c2ccccc2	[Cl-].CN4/C=N[NH+](C)C4/N=N/c1c3ccccc3nc1c2ccccc2	[Cl-].CN4/C=N[NH+](C)C4/N=N/c1c3ccccc3nc1c2ccccc2	1	1	1	X
NS00067292	O=[C]1=CC=CC2N1C[N+]1=CC=CC=C21	O=[C]1=CC=CC2N1C[N+]1=CC=CC=C21	O=[C]1=CC=CC2N1C[N+]1=CC=CC=C21	O=[C]1=CC=CC2N1C[N+]1=CC=CC=C21	O=[C]1=CC=CC2N1C[N+]1=CC=CC=C21	1	1	1	X
NS00067588	[H]C12CCC3(CCC(C)C(CC)[O]3C(=O)C3([H])C=C(C)C(O)C4([H])OC(O)C(=C/C=C/C(C)CC(C)=CC1)C34O)O2	[H]C12CCC3(CCC(C)C(CC)[O]3C(=O)C3([H])C=C(C)C(O)C4([H])OC(O)C(=C/C=C/C(C)CC(C)=CC1)C34O)O2	[H]C12CCC3(CCC(C)C(CC)[O]3C(=O)C3([H])C=C(C)C(O)C4([H])OC(O)C(=C/C=C/C(C)CC(C)=CC1)C34O)O2	[H]C12CCC3(CCC(C)C(CC)[O]3C(=O)C3([H])C=C(C)C(O)C4([H])OC(O)C(=C/C=C/C(C)CC(C)=CC1)C34O)O2	[H]C12CCC3(CCC(C)C(CC)[O]3C(=O)C3([H])C=C(C)C(O)C4([H])OC(O)C(=C/C=C/C(C)CC(C)=CC1)C34O)O2	1	1	1	X
NS00067612	CCCN1C2=C(C=C(C=C2[N+](=O)[O-])S(=O)(=O)N)N(=N1CC)=O	CCCN1C2=C(C=C(C=C2[N+](=O)[O-])S(=O)(=O)N)N(=N1CC)=O	CCCN1C2=C(C=C(C=C2[N+](=O)[O-])S(=O)(=O)N)N(=N1CC)=O	CCCN1C2=C(C=C(C=C2[N+](=O)[O-])S(=O)(=O)N)N(=N1CC)=O	CCCN1C2=C(C=C(C=C2[N+](=O)[O-])S(=O)(=O)N)N(=N1CC)=O	1	1	1	X
NS00067628	CC(C)CC(C)C1(=C(C=C(=O)O1)NC(=O)C2=CN(C)N=C2C(F)(F)F)O	CC(C)CC(C)C1(=C(C=C(=O)O1)NC(=O)C2=CN(C)N=C2C(F)(F)F)O	CC(C)CC(C)C1(=C(C=C(=O)O1)NC(=O)C2=CN(C)N=C2C(F)(F)F)O	CC(C)CC(C)C1(=C(C=C(=O)O1)NC(=O)C2=CN(C)N=C2C(F)(F)F)O	CC(C)CC(C)C1(=C(C=C(=O)O1)NC(=O)C2=CN(C)N=C2C(F)(F)F)O	1	1	1	X
NS00067629	CC(C)CC(C)C1(=C(C=C(=O)S1)NC(=O)C2=CN(C)N=C2C(F)(F)F)O	CC(C)CC(C)C1(=C(C=C(=O)S1)NC(=O)C2=CN(C)N=C2C(F)(F)F)O	CC(C)CC(C)C1(=C(C=C(=O)S1)NC(=O)C2=CN(C)N=C2C(F)(F)F)O	CC(C)CC(C)C1(=C(C=C(=O)S1)NC(=O)C2=CN(C)N=C2C(F)(F)F)O	CC(C)CC(C)C1(=C(C=C(=O)S1)NC(=O)C2=CN(C)N=C2C(F)(F)F)O	1	1	1	X
NS00075386	[H][B]123[B]456([H])[H][B]141([H])[H][B]211([H])[H][B]351([H])[H]6	[H][B]123[B]456([H])[H][B]141([H])[H][B]211([H])[H][B]351([H])[H]6	[H][B]123[B]456([H])[H][B]141([H])[H][B]211([H])[H][B]351([H])[H]6	[H][B]123[B]456([H])[H][B]141([H])[H][B]211([H])[H][B]351([H])[H]6	[H][B]123[B]456([H])[H][B]141([H])[H][B]211([H])[H][B]351([H])[H]6	1	1	1	X
NS00075529	[H][B]1234[H][B]115([H])[B]678([H])[H][B]669([H])[H][B]66%10([H])[B]22([H])([H]3)[B]411([H])[B]573([H])[B]896([H])[B]%10213[H]	[H][B]1234[H][B]115([H])[B]678([H])[H][B]669([H])[H][B]66%10([H])[B]22([H])([H]3)[B]411([H])[B]573([H])[B]896([H])[B]%10213[H]	[H][B]1234[H][B]115([H])[B]678([H])[H][B]669([H])[H][B]66%10([H])[B]22([H])([H]3)[B]411([H])[B]573([H])[B]896([H])[B]%10213[H]	[H][B]1234[H][B]115([H])[B]678([H])[H][B]669([H])[H][B]66%10([H])[B]22([H])([H]3)[B]411([H])[B]573([H])[B]896([H])[B]%10213[H]	[H][B]1234[H][B]115([H])[B]678([H])[H][B]669([H])[H][B]66%10([H])[B]22([H])([H]3)[B]411([H])[B]573([H])[B]896([H])[B]%10213[H]	1	1	1	X
NS00075543	[BH2]1[H][BH2][H]1	[BH2]1[H][BH2][H]1	[BH2]1[H][BH2][H]1	[BH2]1[H][BH2][H]1	[BH2]1[H][BH2][H]1	1	1	1	X
NS00075561	[Cl-][Pt+4]1([Cl-])([Cl-])([Cl-])NC2CCCCC2N1	[Cl-][Pt+4]1([Cl-])([Cl-])([Cl-])NC2CCCCC2N1	[Cl-][Pt+4]1([Cl-])([Cl-])([Cl-])NC2CCCCC2N1	[Cl-][Pt+4]1([Cl-])([Cl-])([Cl-])NC2CCCCC2N1	[Cl-][Pt+4]1([Cl-])([Cl-])([Cl-])NC2CCCCC2N1	1	1	1	X
NS00078077	ClC1=C(CCC/C/1=CC=C/1N(CCCCS(=O)(=O)[O-])c2c(C1(C)C)c1ccccc1cc2)/C=C/C1=[N+](CCCCS(=O)(=O)[O-])c2c(C1(C)C)c1ccccc1cc2.[NH4]	ClC1=C(CCC/C/1=CC=C/1N(CCCCS(=O)(=O)[O-])c2c(C1(C)C)c1ccccc1cc2)/C=C/C1=[N+](CCCCS(=O)(=O)[O-])c2c(C1(C)C)c1ccccc1cc2.[NH4]	ClC1=C(CCC/C/1=CC=C/1N(CCCCS(=O)(=O)[O-])c2c(C1(C)C)c1ccccc1cc2)/C=C/C1=[N+](CCCCS(=O)(=O)[O-])c2c(C1(C)C)c1ccccc1cc2.[NH4]	ClC1=C(CCC/C/1=CC=C/1N(CCCCS(=O)(=O)[O-])c2c(C1(C)C)c1ccccc1cc2)/C=C/C1=[N+](CCCCS(=O)(=O)[O-])c2c(C1(C)C)c1ccccc1cc2.[NH4]	ClC1=C(CCC/C/1=CC=C/1N(CCCCS(=O)(=O)[O-])c2c(C1(C)C)c1ccccc1cc2)/C=C/C1=[N+](CCCCS(=O)(=O)[O-])c2c(C1(C)C)c1ccccc1cc2.[NH4]	1	1	1	X
NS00078102	[O-H].C[N+](C)(C)CCO	[O-H].C[N+](C)(C)CCO	[O-H].C[N+](C)(C)CCO	[O-H].C[N+](C)(C)CCO	[O-H].C[N+](C)(C)CCO	1	1	1	X
NS00078205	[Na+].O=C1CCCC(=O)[C-H]1	[Na+].O=C1CCCC(=O)[C-H]1	[Na+].O=C1CCCC(=O)[C-H]1	[Na+].O=C1CCCC(=O)[C-H]1	[Na+].O=C1CCCC(=O)[C-H]1	1	1	1	X
NS00078264	Cc1ccc(cc1)S([O-])(=O)=O.Cc1ccc(c[NH+]1)c1ncc(Cl)cc1c1ccc(cc1)S(C)(=O)=O	Cc1ccc(cc1)S([O-])(=O)=O.Cc1ccc(c[NH+]1)c1ncc(Cl)cc1c1ccc(cc1)S(C)(=O)=O	Cc1ccc(cc1)S([O-])(=O)=O.Cc1ccc(c[NH+]1)c1ncc(Cl)cc1c1ccc(cc1)S(C)(=O)=O	Cc1ccc(cc1)S([O-])(=O)=O.Cc1ccc(c[NH+]1)c1ncc(Cl)cc1c1ccc(cc1)S(C)(=O)=O	Cc1ccc(cc1)S([O-])(=O)=O.Cc1ccc(c[NH+]1)c1ncc(Cl)cc1c1ccc(cc1)S(C)(=O)=O	1	1	1	X
NS00078325	[O-H].CCC[N+](CCC)(CCC)CCC	[O-H].CCC[N+](CCC)(CCC)CCC	[O-H].CCC[N+](CCC)(CCC)CCC	[O-H].CCC[N+](CCC)(CCC)CCC	[O-H].CCC[N+](CCC)(CCC)CCC	1	1	1	X
NS00078351	[O-H].C[N+](C)(C)C12CC3CC(CC(C3)C1)C2	[O-H].C[N+](C)(C)C12CC3CC(CC(C3)C1)C2	[O-H].C[N+](C)(C)C12CC3CC(CC(C3)C1)C2	[O-H].C[N+](C)(C)C12CC3CC(CC(C3)C1)C2	[O-H].C[N+](C)(C)C12CC3CC(CC(C3)C1)C2	1	1	1	X
NS00078415	[NH4+].[NH4+].[O-H].[Fe+3].[O-]C(=O)CN(CCN(CC([O-])=O)CC([O-])=O)CC([O-])=O	[NH4+].[NH4+].[O-H].[Fe+3].[O-]C(=O)CN(CCN(CC([O-])=O)CC([O-])=O)CC([O-])=O	[NH4+].[NH4+].[O-H].[Fe+3].[O-]C(=O)CN(CCN(CC([O-])=O)CC([O-])=O)CC([O-])=O	[NH4+].[NH4+].[O-H].[Fe+3].[O-]C(=O)CN(CCN(CC([O-])=O)CC([O-])=O)CC([O-])=O	[NH4+].[NH4+].[O-H].[Fe+3].[O-]C(=O)CN(CCN(CC([O-])=O)CC([O-])=O)CC([O-])=O	1	1	1	X
NS00078439	[O-H].C[N+](C)(C)C	[O-H].C[N+](C)(C)C	[O-H].C[N+](C)(C)C	[O-H].C[N+](C)(C)C	[O-H].C[N+](C)(C)C	1	1	1	X
NS00078483	[Cl-].CC(O)(c1ccccc1)c1cccc[NH+]1	[Cl-].CC(O)(c1ccccc1)c1cccc[NH+]1	[Cl-].CC(O)(c1ccccc1)c1cccc[NH+]1	[Cl-].CC(O)(c1ccccc1)c1cccc[NH+]1	[Cl-].CC(O)(c1ccccc1)c1cccc[NH+]1	1	1	1	X
NS00078619	[K+].[P+5]([C-](F)(C(F)(F)F)F)([C-](F)(C(F)(F)F)F)([C-](F)(C(F)(F)F)F)([F-])([F-])[F-]	[K+].[P+5]([C-](F)(C(F)(F)F)F)([C-](F)(C(F)(F)F)F)([C-](F)(C(F)(F)F)F)([F-])([F-])[F-]	[K+].[P+5]([C-](F)(C(F)(F)F)F)([C-](F)(C(F)(F)F)F)([C-](F)(C(F)(F)F)F)([F-])([F-])[F-]	[K+].[P+5]([C-](F)(C(F)(F)F)F)([C-](F)(C(F)(F)F)F)([C-](F)(C(F)(F)F)F)([F-])([F-])[F-]	[K+].[P+5]([C-](F)(C(F)(F)F)F)([C-](F)(C(F)(F)F)F)([C-](F)(C(F)(F)F)F)([F-])([F-])[F-]	1	1	1	X
NS00079664	CCC[Ge+](CCC)(CCC)CCC	CCC[Ge+](CCC)(CCC)CCC	CCC[Ge+](CCC)(CCC)CCC	CCC[Ge+](CCC)(CCC)CCC	CCC[Ge+](CCC)(CCC)CCC	1	1	1	X
NS00079713	CCCC[Ge+](CCCC)(CCCC)CCCC	CCCC[Ge+](CCCC)(CCCC)CCCC	CCCC[Ge+](CCCC)(CCCC)CCCC	CCCC[Ge+](CCCC)(CCCC)CCCC	CCCC[Ge+](CCCC)(CCCC)CCCC	1	1	1	X
NS00079865	C[Ge+](C)(C)C	C[Ge+](C)(C)C	C[Ge+](C)(C)C	C[Ge+](C)(C)C	C[Ge+](C)(C)C	1	1	1	X
NS00080019	[Cu+2]..[O-]C=O.[O-]C=O	[Cu+2]..[O-]C=O.[O-]C=O	[Cu+2]..[O-]C=O.[O-]C=O	[Cu+2]..[O-]C=O.[O-]C=O	[Cu+2]..[O-]C=O.[O-]C=O	1	1	1	X
NS00080213	c1ccc(cc1)[Ge+](c2ccccc2)(c3ccccc3)c4ccccc4	c1ccc(cc1)[Ge+](c2ccccc2)(c3ccccc3)c4ccccc4	c1ccc(cc1)[Ge+](c2ccccc2)(c3ccccc3)c4ccccc4	c1ccc(cc1)[Ge+](c2ccccc2)(c3ccccc3)c4ccccc4	c1ccc(cc1)[Ge+](c2ccccc2)(c3ccccc3)c4ccccc4	1	1	1	X
NS00080590	CC[Ge+](CC)(CC)CC	CC[Ge+](CC)(CC)CC	CC[Ge+](CC)(CC)CC	CC[Ge+](CC)(CC)CC	CC[Ge+](CC)(CC)CC	1	1	1	X
NS00080630	OCc1cncn1.[O-][N+](=O)c1cc(cc(c1O)[N+]([O-])=O)[N+]([O-])=O	OCc1cncn1.[O-][N+](=O)c1cc(cc(c1O)[N+]([O-])=O)[N+]([O-])=O	OCc1cncn1.[O-][N+](=O)c1cc(cc(c1O)[N+]([O-])=O)[N+]([O-])=O	OCc1cncn1.[O-][N+](=O)c1cc(cc(c1O)[N+]([O-])=O)[N+]([O-])=O	OCc1cncn1.[O-][N+](=O)c1cc(cc(c1O)[N+]([O-])=O)[N+]([O-])=O	1	1	1	X
NS00080689	[F-].[F-].[F-].[SbH3+3]	[F-].[F-].[F-].[SbH3+3]	[F-].[F-].[F-].[SbH3+3]	[F-].[F-].[F-].[SbH3+3]	[F-].[F-].[F-].[SbH3+3]	1	1	1	X
NS00080833	[Br-].[Br-].[Br-].[BiH3+3]	[Br-].[Br-].[Br-].[BiH3+3]	[Br-].[Br-].[Br-].[BiH3+3]	[Br-].[Br-].[Br-].[BiH3+3]	[Br-].[Br-].[Br-].[BiH3+3]	1	1	1	X
NS00080834	[F-].[F-].[F-].[F-].[F-].[BiH3+3]	[F-].[F-].[F-].[F-].[F-].[BiH3+3]	[F-].[F-].[F-].[F-].[F-].[BiH3+3]	[F-].[F-].[F-].[F-].[F-].[BiH3+3]	[F-].[F-].[F-].[F-].[F-].[BiH3+3]	1	1	1	X
NS00080887	[Cl-].[Cl-].[Cl-].[BiH3+3]	[Cl-].[Cl-].[Cl-].[BiH3+3]	[Cl-].[Cl-].[Cl-].[BiH3+3]	[Cl-].[Cl-].[Cl-].[BiH3+3]	[Cl-].[Cl-].[Cl-].[BiH3+3]	1	1	1	X
NS00080888	[F-].[F-].[F-].[BiH3+3]	[F-].[F-].[F-].[BiH3+3]	[F-].[F-].[F-].[BiH3+3]	[F-].[F-].[F-].[BiH3+3]	[F-].[F-].[F-].[BiH3+3]	1	1	1	X
NS00080973	[F-].[F-].[F-].[F-].[F-].[SbH3+3]	[F-].[F-].[F-].[F-].[F-].[SbH3+3]	[F-].[F-].[F-].[F-].[F-].[SbH3+3]	[F-].[F-].[F-].[F-].[F-].[SbH3+3]	[F-].[F-].[F-].[F-].[F-].[SbH3+3]	1	1	1	X
NS00081116	[I-].[I-].[I-].[BiH3+3]	[I-].[I-].[I-].[BiH3+3]	[I-].[I-].[I-].[BiH3+3]	[I-].[I-].[I-].[BiH3+3]	[I-].[I-].[I-].[BiH3+3]	1	1	1	X
NS00081192	OP(O)(=O)O.CN2C[C@@H](/C=C1/c3cccc4ncc(C[C@H]12)c34)C(=O)N[C@@]5(O[C@]7(O)N(C5=O)[C@@H](CC(C)C)C(=O)N6CCC[C@H]67)C(C)C	OP(O)(=O)O.CN2C[C@@H](/C=C1/c3cccc4ncc(C[C@H]12)c34)C(=O)N[C@@]5(O[C@]7(O)N(C5=O)[C@@H](CC(C)C)C(=O)N6CCC[C@H]67)C(C)C	OP(O)(=O)O.CN2C[C@@H](/C=C1/c3cccc4ncc(C[C@H]12)c34)C(=O)N[C@@]5(O[C@]7(O)N(C5=O)[C@@H](CC(C)C)C(=O)N6CCC[C@H]67)C(C)C	OP(O)(=O)O.CN2C[C@@H](/C=C1/c3cccc4ncc(C[C@H]12)c34)C(=O)N[C@@]5(O[C@]7(O)N(C5=O)[C@@H](CC(C)C)C(=O)N6CCC[C@H]67)C(C)C	OP(O)(=O)O.CN2C[C@@H](/C=C1/c3cccc4ncc(C[C@H]12)c34)C(=O)N[C@@]5(O[C@]7(O)N(C5=O)[C@@H](CC(C)C)C(=O)N6CCC[C@H]67)C(C)C	1	1	1	X
NS00081752	CCCCCC[Ge+](CCCCCC)(CCCCCC)CCCCCC	CCCCCC[Ge+](CCCCCC)(CCCCCC)CCCCCC	CCCCCC[Ge+](CCCCCC)(CCCCCC)CCCCCC	CCCCCC[Ge+](CCCCCC)(CCCCCC)CCCCCC	CCCCCC[Ge+](CCCCCC)(CCCCCC)CCCCCC	1	1	1	X
NS00081809	[Cl-].[Cl-].[Cl-].[Cl-].[Cl-].[SbH3+3]	[Cl-].[Cl-].[Cl-].[Cl-].[Cl-].[SbH3+3]	[Cl-].[Cl-].[Cl-].[Cl-].[Cl-].[SbH3+3]	[Cl-].[Cl-].[Cl-].[Cl-].[Cl-].[SbH3+3]	[Cl-].[Cl-].[Cl-].[Cl-].[Cl-].[SbH3+3]	1	1	1	X
NS00082184	OP(O)(=O)O.CN2C[C@@H](/C=C1/c3cccc4ncc(C[C@H]12)c34)C(=O)N[C@@]5(O[C@]8(O)N(C5=O)[C@@H](Cc6ccccc6)C(=O)N7CCC[C@H]78)C(C)C	OP(O)(=O)O.CN2C[C@@H](/C=C1/c3cccc4ncc(C[C@H]12)c34)C(=O)N[C@@]5(O[C@]8(O)N(C5=O)[C@@H](Cc6ccccc6)C(=O)N7CCC[C@H]78)C(C)C	OP(O)(=O)O.CN2C[C@@H](/C=C1/c3cccc4ncc(C[C@H]12)c34)C(=O)N[C@@]5(O[C@]8(O)N(C5=O)[C@@H](Cc6ccccc6)C(=O)N7CCC[C@H]78)C(C)C	OP(O)(=O)O.CN2C[C@@H](/C=C1/c3cccc4ncc(C[C@H]12)c34)C(=O)N[C@@]5(O[C@]8(O)N(C5=O)[C@@H](Cc6ccccc6)C(=O)N7CCC[C@H]78)C(C)C	OP(O)(=O)O.CN2C[C@@H](/C=C1/c3cccc4ncc(C[C@H]12)c34)C(=O)N[C@@]5(O[C@]8(O)N(C5=O)[C@@H](Cc6ccccc6)C(=O)N7CCC[C@H]78)C(C)C	1	1	1	X
NS00082294	[F-].[F-].[F-].C(NCc1ccccc1)c2ccccc2.[BH6+3]	[F-].[F-].[F-].C(NCc1ccccc1)c2ccccc2.[BH6+3]	[F-].[F-].[F-].C(NCc1ccccc1)c2ccccc2.[BH6+3]	[F-].[F-].[F-].C(NCc1ccccc1)c2ccccc2.[BH6+3]	[F-].[F-].[F-].C(NCc1ccccc1)c2ccccc2.[BH6+3]	1	1	1	X
NS00082307	[SbH3+3].[I-].[I-].[I-]	[SbH3+3].[I-].[I-].[I-]	[SbH3+3].[I-].[I-].[I-]	[SbH3+3].[I-].[I-].[I-]	[SbH3+3].[I-].[I-].[I-]	1	1	1	X
NS00082356	Cc1ccc(N)cc1.[O-]P(=O)(O)Oc2cnc1ccc(Br)c(Cl)c12	Cc1ccc(N)cc1.[O-]P(=O)(O)Oc2cnc1ccc(Br)c(Cl)c12	Cc1ccc(N)cc1.[O-]P(=O)(O)Oc2cnc1ccc(Br)c(Cl)c12	Cc1ccc(N)cc1.[O-]P(=O)(O)Oc2cnc1ccc(Br)c(Cl)c12	Cc1ccc(N)cc1.[O-]P(=O)(O)Oc2cnc1ccc(Br)c(Cl)c12	1	1	1	X
NS00082428	OP(O)(=O)O.CN2C[C@@H](/C=C1/c3cccc4ncc(C[C@H]12)c34)C(=O)N[C@@]5(O[C@]7(O)N(C5=O)[C@@H](C(C)C)C(=O)N6CCC[C@H]67)C(C)C	OP(O)(=O)O.CN2C[C@@H](/C=C1/c3cccc4ncc(C[C@H]12)c34)C(=O)N[C@@]5(O[C@]7(O)N(C5=O)[C@@H](C(C)C)C(=O)N6CCC[C@H]67)C(C)C	OP(O)(=O)O.CN2C[C@@H](/C=C1/c3cccc4ncc(C[C@H]12)c34)C(=O)N[C@@]5(O[C@]7(O)N(C5=O)[C@@H](C(C)C)C(=O)N6CCC[C@H]67)C(C)C	OP(O)(=O)O.CN2C[C@@H](/C=C1/c3cccc4ncc(C[C@H]12)c34)C(=O)N[C@@]5(O[C@]7(O)N(C5=O)[C@@H](C(C)C)C(=O)N6CCC[C@H]67)C(C)C	OP(O)(=O)O.CN2C[C@@H](/C=C1/c3cccc4ncc(C[C@H]12)c34)C(=O)N[C@@]5(O[C@]7(O)N(C5=O)[C@@H](C(C)C)C(=O)N6CCC[C@H]67)C(C)C	1	1	1	X
NS00082494	[Cl-].[Cl-].[Cl-].[SbH3+3]	[Cl-].[Cl-].[Cl-].[SbH3+3]	[Cl-].[Cl-].[Cl-].[SbH3+3]	[Cl-].[Cl-].[Cl-].[SbH3+3]	[Cl-].[Cl-].[Cl-].[SbH3+3]	1	1	1	X
NS00082553	[Na+].[Na+].O=[Te-2](=O)(=O)=O	[Na+].[Na+].O=[Te-2](=O)(=O)=O	[Na+].[Na+].O=[Te-2](=O)(=O)=O	[Na+].[Na+].O=[Te-2](=O)(=O)=O	[Na+].[Na+].O=[Te-2](=O)(=O)=O	1	1	1	X
NS00082652	[Br-].[Br-].[Br-].[SbH3+3]	[Br-].[Br-].[Br-].[SbH3+3]	[Br-].[Br-].[Br-].[SbH3+3]	[Br-].[Br-].[Br-].[SbH3+3]	[Br-].[Br-].[Br-].[SbH3+3]	1	1	1	X
NS00083084	CCCCC[Ge+](CCCCC)(CCCCC)CCCCC	CCCCC[Ge+](CCCCC)(CCCCC)CCCCC	CCCCC[Ge+](CCCCC)(CCCCC)CCCCC	CCCCC[Ge+](CCCCC)(CCCCC)CCCCC	CCCCC[Ge+](CCCCC)(CCCCC)CCCCC	1	1	1	X
NS00083474	[Na+].F[P-](F)(F)(F)(F)F	[Na+].F[P-](F)(F)(F)(F)F	[Na+].F[P-](F)(F)(F)(F)F	[Na+].F[P-](F)(F)(F)(F)F	[Na+].F[P-](F)(F)(F)(F)F	1	1	1	X
NS00083743	[Li+].F[As-](F)(F)(F)(F)F	[Li+].F[As-](F)(F)(F)(F)F	[Li+].F[As-](F)(F)(F)(F)F	[Li+].F[As-](F)(F)(F)(F)F	[Li+].F[As-](F)(F)(F)(F)F	1	1	1	X
NS00083780	[Li+].F[P-](F)(F)(F)(F)F	[Li+].F[P-](F)(F)(F)(F)F	[Li+].F[P-](F)(F)(F)(F)F	[Li+].F[P-](F)(F)(F)(F)F	[Li+].F[P-](F)(F)(F)(F)F	1	1	1	X
NS00084083	CCOC1CC(C)O[Al](OC(C)CC)(OC(C)CC)O1	CCOC1CC(C)O[Al](OC(C)CC)(OC(C)CC)O1	CCOC1CC(C)O[Al](OC(C)CC)(OC(C)CC)O1	CCOC1CC(C)O[Al](OC(C)CC)(OC(C)CC)O1	CCOC1CC(C)O[Al](OC(C)CC)(OC(C)CC)O1	1	1	1	X
NS00084794	[K+].[K+].O=[Te-2](=O)(=O)=O	[K+].[K+].O=[Te-2](=O)(=O)=O	[K+].[K+].O=[Te-2](=O)(=O)=O	[K+].[K+].O=[Te-2](=O)(=O)=O	[K+].[K+].O=[Te-2](=O)(=O)=O	1	1	1	X
NS00085090	[F-].[F-].[F-].[BH6+3]	[F-].[F-].[F-].[BH6+3]	[F-].[F-].[F-].[BH6+3]	[F-].[F-].[F-].[BH6+3]	[F-].[F-].[F-].[BH6+3]	1	1	1	X
NS00085091	O=[SeH2](=O)=O	O=[SeH2](=O)=O	O=[SeH2](=O)=O	O=[SeH2](=O)=O	O=[SeH2](=O)=O	1	1	1	X
NS00085567	[BiH3+3].[O-]I(=O)=O.[O-]I(=O)=O.[O-]I(=O)=O	[BiH3+3].[O-]I(=O)=O.[O-]I(=O)=O.[O-]I(=O)=O	[BiH3+3].[O-]I(=O)=O.[O-]I(=O)=O.[O-]I(=O)=O	[BiH3+3].[O-]I(=O)=O.[O-]I(=O)=O.[O-]I(=O)=O	[BiH3+3].[O-]I(=O)=O.[O-]I(=O)=O.[O-]I(=O)=O	1	1	1	X
NS00085731	[Mg+2].[Mg+2].[Mg+2].[PH6-3].[PH6-3]	[Mg+2].[Mg+2].[Mg+2].[PH6-3].[PH6-3]	[Mg+2].[Mg+2].[Mg+2].[PH6-3].[PH6-3]	[Mg+2].[Mg+2].[Mg+2].[PH6-3].[PH6-3]	[Mg+2].[Mg+2].[Mg+2].[PH6-3].[PH6-3]	1	1	1	X
NS00086180	[BiH3+3].[O-]C(=O)[O-]	[BiH3+3].[O-]C(=O)[O-]	[BiH3+3].[O-]C(=O)[O-]	[BiH3+3].[O-]C(=O)[O-]	[BiH3+3].[O-]C(=O)[O-]	1	1	1	X
NS00086286	CCOC1CC(C)O[Al](OC(C)C)(OC(C)C)O1	CCOC1CC(C)O[Al](OC(C)C)(OC(C)C)O1	CCOC1CC(C)O[Al](OC(C)C)(OC(C)C)O1	CCOC1CC(C)O[Al](OC(C)C)(OC(C)C)O1	CCOC1CC(C)O[Al](OC(C)C)(OC(C)C)O1	1	1	1	X
NS00086322	OC(=O)C=CC(O)=O.OC[C@H](CC)NC(=O)[C@@H]2/C=C1/c3cccc4ncc(C[C@H]1N(C)C2)c34	OC(=O)C=CC(O)=O.OC[C@H](CC)NC(=O)[C@@H]2/C=C1/c3cccc4ncc(C[C@H]1N(C)C2)c34	OC(=O)C=CC(O)=O.OC[C@H](CC)NC(=O)[C@@H]2/C=C1/c3cccc4ncc(C[C@H]1N(C)C2)c34	OC(=O)C=CC(O)=O.OC[C@H](CC)NC(=O)[C@@H]2/C=C1/c3cccc4ncc(C[C@H]1N(C)C2)c34	OC(=O)C=CC(O)=O.OC[C@H](CC)NC(=O)[C@@H]2/C=C1/c3cccc4ncc(C[C@H]1N(C)C2)c34	1	1	1	X
NS00086630	F[As-](F)(F)(F)(F)F	F[As-](F)(F)(F)(F)F	F[As-](F)(F)(F)(F)F	F[As-](F)(F)(F)(F)F	F[As-](F)(F)(F)(F)F	1	1	1	X
NS00086681	[BiH3+3].[BiH3+3].[BiH3+3].[BiH3+3].[O-][Si](=O)[O-].[O-][Si](=O)[O-].[O-][Si](=O)[O-]	[BiH3+3].[BiH3+3].[BiH3+3].[BiH3+3].[O-][Si](=O)[O-].[O-][Si](=O)[O-].[O-][Si](=O)[O-]	[BiH3+3].[BiH3+3].[BiH3+3].[BiH3+3].[O-][Si](=O)[O-].[O-][Si](=O)[O-].[O-][Si](=O)[O-]	[BiH3+3].[BiH3+3].[BiH3+3].[BiH3+3].[O-][Si](=O)[O-].[O-][Si](=O)[O-].[O-][Si](=O)[O-]	[BiH3+3].[BiH3+3].[BiH3+3].[BiH3+3].[O-][Si](=O)[O-].[O-][Si](=O)[O-].[O-][Si](=O)[O-]	1	1	1	X
NS00086749	[BiH3+3].[BiH3+3].O=[W-2](=O)(=O)=O.O=[W-2](=O)(=O)=O.O=[W-2](=O)(=O)=O	[BiH3+3].[BiH3+3].O=[W-2](=O)(=O)=O.O=[W-2](=O)(=O)=O.O=[W-2](=O)(=O)=O	[BiH3+3].[BiH3+3].O=[W-2](=O)(=O)=O.O=[W-2](=O)(=O)=O.O=[W-2](=O)(=O)=O	[BiH3+3].[BiH3+3].O=[W-2](=O)(=O)=O.O=[W-2](=O)(=O)=O.O=[W-2](=O)(=O)=O	[BiH3+3].[BiH3+3].O=[W-2](=O)(=O)=O.O=[W-2](=O)(=O)=O.O=[W-2](=O)(=O)=O	1	1	1	X
NS00086835	[I-].[I-].[I-].[BH6+3]	[I-].[I-].[I-].[BH6+3]	[I-].[I-].[I-].[BH6+3]	[I-].[I-].[I-].[BH6+3]	[I-].[I-].[I-].[BH6+3]	1	1	1	X
NS00086883	[Br-].[Br-].[Br-].[BH6+3]	[Br-].[Br-].[Br-].[BH6+3]	[Br-].[Br-].[Br-].[BH6+3]	[Br-].[Br-].[Br-].[BH6+3]	[Br-].[Br-].[Br-].[BH6+3]	1	1	1	X
NS00086918	[OH-].[OH-].[OH-].[BiH3+3]	[OH-].[OH-].[OH-].[BiH3+3]	[OH-].[OH-].[OH-].[BiH3+3]	[OH-].[OH-].[OH-].[BiH3+3]	[OH-].[OH-].[OH-].[BiH3+3]	1	1	1	X
NS00087110	[NH4+].F[P-](F)(F)(F)(F)F	[NH4+].F[P-](F)(F)(F)(F)F	[NH4+].F[P-](F)(F)(F)(F)F	[NH4+].F[P-](F)(F)(F)(F)F	[NH4+].F[P-](F)(F)(F)(F)F	1	1	1	X
NS00087160	[K+].F[As-](F)(F)(F)(F)F	[K+].F[As-](F)(F)(F)(F)F	[K+].F[As-](F)(F)(F)(F)F	[K+].F[As-](F)(F)(F)(F)F	[K+].F[As-](F)(F)(F)(F)F	1	1	1	X
NS00087225	[Cl-].[Cl-].[Cl-].[BH6+3]	[Cl-].[Cl-].[Cl-].[BH6+3]	[Cl-].[Cl-].[Cl-].[BH6+3]	[Cl-].[Cl-].[Cl-].[BH6+3]	[Cl-].[Cl-].[Cl-].[BH6+3]	1	1	1	X
NS00087547	[NH4+].[NH4+].O=[Te-2](=O)(=O)=O	[NH4+].[NH4+].O=[Te-2](=O)(=O)=O	[NH4+].[NH4+].O=[Te-2](=O)(=O)=O	[NH4+].[NH4+].O=[Te-2](=O)(=O)=O	[NH4+].[NH4+].O=[Te-2](=O)(=O)=O	1	1	1	X
NS00087609	[K+].F[P-](F)(F)(F)(F)F	[K+].F[P-](F)(F)(F)(F)F	[K+].F[P-](F)(F)(F)(F)F	[K+].F[P-](F)(F)(F)(F)F	[K+].F[P-](F)(F)(F)(F)F	1	1	1	X
NS00088497	[Na+].[Na+].[O-]C(=O)c1cc(ccc1O)N=Nc2ccc(cc2)c3nc4ccc(cc4n3)N=Nc6c(cc5ccc(N)cc5c6O)S([O-])(=O)=O	[Na+].[Na+].[O-]C(=O)c1cc(ccc1O)N=Nc2ccc(cc2)c3nc4ccc(cc4n3)N=Nc6c(cc5ccc(N)cc5c6O)S([O-])(=O)=O	[Na+].[Na+].[O-]C(=O)c1cc(ccc1O)N=Nc2ccc(cc2)c3nc4ccc(cc4n3)N=Nc6c(cc5ccc(N)cc5c6O)S([O-])(=O)=O	[Na+].[Na+].[O-]C(=O)c1cc(ccc1O)N=Nc2ccc(cc2)c3nc4ccc(cc4n3)N=Nc6c(cc5ccc(N)cc5c6O)S([O-])(=O)=O	[Na+].[Na+].[O-]C(=O)c1cc(ccc1O)N=Nc2ccc(cc2)c3nc4ccc(cc4n3)N=Nc6c(cc5ccc(N)cc5c6O)S([O-])(=O)=O	1	1	1	X
NS00088608	[Na+].[Na+].[I-].[I-].[I-].[I-].[I-].[BiH3+3]	[Na+].[Na+].[I-].[I-].[I-].[I-].[I-].[BiH3+3]	[Na+].[Na+].[I-].[I-].[I-].[I-].[I-].[BiH3+3]	[Na+].[Na+].[I-].[I-].[I-].[I-].[I-].[BiH3+3]	[Na+].[Na+].[I-].[I-].[I-].[I-].[I-].[BiH3+3]	1	1	1	X
NS00088811	[BiH3+3].[O-][Si](=O)[O-]	[BiH3+3].[O-][Si](=O)[O-]	[BiH3+3].[O-][Si](=O)[O-]	[BiH3+3].[O-][Si](=O)[O-]	[BiH3+3].[O-][Si](=O)[O-]	1	1	1	X
NS00089123	[Na+].[O-]S(=O)(=O)c1ccc(cc1)N=Nc2ccc(cc2)N=Nc3c5ccccc5nc3c4ccccc4	[Na+].[O-]S(=O)(=O)c1ccc(cc1)N=Nc2ccc(cc2)N=Nc3c5ccccc5nc3c4ccccc4	[Na+].[O-]S(=O)(=O)c1ccc(cc1)N=Nc2ccc(cc2)N=Nc3c5ccccc5nc3c4ccccc4	[Na+].[O-]S(=O)(=O)c1ccc(cc1)N=Nc2ccc(cc2)N=Nc3c5ccccc5nc3c4ccccc4	[Na+].[O-]S(=O)(=O)c1ccc(cc1)N=Nc2ccc(cc2)N=Nc3c5ccccc5nc3c4ccccc4	1	1	1	X
NS00089612	[Na+].[Na+].[O-]C(=O)c1cc(ccc1O)N=Nc2ccc(cc2)C(=O)Nc3cc(OCC)c(cc3OCC)N=Nc6c(cc5c(N=Nc4ncnn4)c(N)ccc5c6O)S([O-])(=O)=O	[Na+].[Na+].[O-]C(=O)c1cc(ccc1O)N=Nc2ccc(cc2)C(=O)Nc3cc(OCC)c(cc3OCC)N=Nc6c(cc5c(N=Nc4ncnn4)c(N)ccc5c6O)S([O-])(=O)=O	[Na+].[Na+].[O-]C(=O)c1cc(ccc1O)N=Nc2ccc(cc2)C(=O)Nc3cc(OCC)c(cc3OCC)N=Nc6c(cc5c(N=Nc4ncnn4)c(N)ccc5c6O)S([O-])(=O)=O	[Na+].[Na+].[O-]C(=O)c1cc(ccc1O)N=Nc2ccc(cc2)C(=O)Nc3cc(OCC)c(cc3OCC)N=Nc6c(cc5c(N=Nc4ncnn4)c(N)ccc5c6O)S([O-])(=O)=O	[Na+].[Na+].[O-]C(=O)c1cc(ccc1O)N=Nc2ccc(cc2)C(=O)Nc3cc(OCC)c(cc3OCC)N=Nc6c(cc5c(N=Nc4ncnn4)c(N)ccc5c6O)S([O-])(=O)=O	1	1	1	X
NS00089864	CN2c1ncnc1C(=O)N(C)C2=O.NN=C1NNC(=NN)c2ccccc12	CN2c1ncnc1C(=O)N(C)C2=O.NN=C1NNC(=NN)c2ccccc12	CN2c1ncnc1C(=O)N(C)C2=O.NN=C1NNC(=NN)c2ccccc12	CN2c1ncnc1C(=O)N(C)C2=O.NN=C1NNC(=NN)c2ccccc12	CN2c1ncnc1C(=O)N(C)C2=O.NN=C1NNC(=NN)c2ccccc12	1	1	1	X
NS00090100	[Na+].[O-]S(=O)(=O)CCNS(=O)(=O)c1cc(Cl)c(cc1Cl)N=Nc2c4ccccc4nc2c3ccccc3	[Na+].[O-]S(=O)(=O)CCNS(=O)(=O)c1cc(Cl)c(cc1Cl)N=Nc2c4ccccc4nc2c3ccccc3	[Na+].[O-]S(=O)(=O)CCNS(=O)(=O)c1cc(Cl)c(cc1Cl)N=Nc2c4ccccc4nc2c3ccccc3	[Na+].[O-]S(=O)(=O)CCNS(=O)(=O)c1cc(Cl)c(cc1Cl)N=Nc2c4ccccc4nc2c3ccccc3	[Na+].[O-]S(=O)(=O)CCNS(=O)(=O)c1cc(Cl)c(cc1Cl)N=Nc2c4ccccc4nc2c3ccccc3	1	1	1	X
NS00090227	[Na+].Cc3nnc(C)c3N=Nc2cc(OC)c(N=Nc1cccc(c1)S([O-])(=O)=O)cc2OC	[Na+].Cc3nnc(C)c3N=Nc2cc(OC)c(N=Nc1cccc(c1)S([O-])(=O)=O)cc2OC	[Na+].Cc3nnc(C)c3N=Nc2cc(OC)c(N=Nc1cccc(c1)S([O-])(=O)=O)cc2OC	[Na+].Cc3nnc(C)c3N=Nc2cc(OC)c(N=Nc1cccc(c1)S([O-])(=O)=O)cc2OC	[Na+].Cc3nnc(C)c3N=Nc2cc(OC)c(N=Nc1cccc(c1)S([O-])(=O)=O)cc2OC	1	1	1	X
NS00090940	[Na+].[Na+].[O-]S(=O)(=O)c1ccc(cc1)N=Nc5ccc4c(nc3c4ccc(N=Nc2ccc(cc2)S([O-])(=O)=O)c3O)c5O	[Na+].[Na+].[O-]S(=O)(=O)c1ccc(cc1)N=Nc5ccc4c(nc3c4ccc(N=Nc2ccc(cc2)S([O-])(=O)=O)c3O)c5O	[Na+].[Na+].[O-]S(=O)(=O)c1ccc(cc1)N=Nc5ccc4c(nc3c4ccc(N=Nc2ccc(cc2)S([O-])(=O)=O)c3O)c5O	[Na+].[Na+].[O-]S(=O)(=O)c1ccc(cc1)N=Nc5ccc4c(nc3c4ccc(N=Nc2ccc(cc2)S([O-])(=O)=O)c3O)c5O	[Na+].[Na+].[O-]S(=O)(=O)c1ccc(cc1)N=Nc5ccc4c(nc3c4ccc(N=Nc2ccc(cc2)S([O-])(=O)=O)c3O)c5O	1	1	1	X
NS00091052	O=C1OC(=O)CC1C=CCCCCCCCCCC.c1cccc2nnnc12	O=C1OC(=O)CC1C=CCCCCCCCCCC.c1cccc2nnnc12	O=C1OC(=O)CC1C=CCCCCCCCCCC.c1cccc2nnnc12	O=C1OC(=O)CC1C=CCCCCCCCCCC.c1cccc2nnnc12	O=C1OC(=O)CC1C=CCCCCCCCCCC.c1cccc2nnnc12	1	1	1	X
NS00091095	[Na+].[O-]S(=O)(=O)CCNS(=O)(=O)c1cc(Cl)c(cc1Cl)N=Nc2c3ccccc3nc2C	[Na+].[O-]S(=O)(=O)CCNS(=O)(=O)c1cc(Cl)c(cc1Cl)N=Nc2c3ccccc3nc2C	[Na+].[O-]S(=O)(=O)CCNS(=O)(=O)c1cc(Cl)c(cc1Cl)N=Nc2c3ccccc3nc2C	[Na+].[O-]S(=O)(=O)CCNS(=O)(=O)c1cc(Cl)c(cc1Cl)N=Nc2c3ccccc3nc2C	[Na+].[O-]S(=O)(=O)CCNS(=O)(=O)c1cc(Cl)c(cc1Cl)N=Nc2c3ccccc3nc2C	1	1	1	X
NS00091284	[Na+].[Na+].[Na+].[O-]S(=O)(=O)c7cc2cc(c(N=Nc1ccccc1)c(O)c2c(N)c7N=Nc3ccc(cc3)c4nc5ccc(cc5n4)N=Nc6ccc(O)cc6NCC([O-])=O)S([O-])(=O)=O	[Na+].[Na+].[Na+].[O-]S(=O)(=O)c7cc2cc(c(N=Nc1ccccc1)c(O)c2c(N)c7N=Nc3ccc(cc3)c4nc5ccc(cc5n4)N=Nc6ccc(O)cc6NCC([O-])=O)S([O-])(=O)=O	[Na+].[Na+].[Na+].[O-]S(=O)(=O)c7cc2cc(c(N=Nc1ccccc1)c(O)c2c(N)c7N=Nc3ccc(cc3)c4nc5ccc(cc5n4)N=Nc6ccc(O)cc6NCC([O-])=O)S([O-])(=O)=O	[Na+].[Na+].[Na+].[O-]S(=O)(=O)c7cc2cc(c(N=Nc1ccccc1)c(O)c2c(N)c7N=Nc3ccc(cc3)c4nc5ccc(cc5n4)N=Nc6ccc(O)cc6NCC([O-])=O)S([O-])(=O)=O	[Na+].[Na+].[Na+].[O-]S(=O)(=O)c7cc2cc(c(N=Nc1ccccc1)c(O)c2c(N)c7N=Nc3ccc(cc3)c4nc5ccc(cc5n4)N=Nc6ccc(O)cc6NCC([O-])=O)S([O-])(=O)=O	1	1	1	X
NS00092028	[Na+].[Na+].[O-]S(=O)(=O)c7cc2cc(c(N=Nc1ccccc1)c(O)c2c(N)c7N=Nc3ccc(cc3)c4nc5ccc(cc5n4)N=Nc6cc(C)c(N)cc6N)S([O-])(=O)=O	[Na+].[Na+].[O-]S(=O)(=O)c7cc2cc(c(N=Nc1ccccc1)c(O)c2c(N)c7N=Nc3ccc(cc3)c4nc5ccc(cc5n4)N=Nc6cc(C)c(N)cc6N)S([O-])(=O)=O	[Na+].[Na+].[O-]S(=O)(=O)c7cc2cc(c(N=Nc1ccccc1)c(O)c2c(N)c7N=Nc3ccc(cc3)c4nc5ccc(cc5n4)N=Nc6cc(C)c(N)cc6N)S([O-])(=O)=O	[Na+].[Na+].[O-]S(=O)(=O)c7cc2cc(c(N=Nc1ccccc1)c(O)c2c(N)c7N=Nc3ccc(cc3)c4nc5ccc(cc5n4)N=Nc6cc(C)c(N)cc6N)S([O-])(=O)=O	[Na+].[Na+].[O-]S(=O)(=O)c7cc2cc(c(N=Nc1ccccc1)c(O)c2c(N)c7N=Nc3ccc(cc3)c4nc5ccc(cc5n4)N=Nc6cc(C)c(N)cc6N)S([O-])(=O)=O	1	1	1	X
NS00092029	[Na+].[Na+].[O-]S(=O)(=O)c7cc2cc(c(N=Nc1ccccc1)c(O)c2c(N)c7N=Nc3ccc(cc3)c4nc5ccc(cc5n4)N=Nc6ccc(O)cc6)S([O-])(=O)=O	[Na+].[Na+].[O-]S(=O)(=O)c7cc2cc(c(N=Nc1ccccc1)c(O)c2c(N)c7N=Nc3ccc(cc3)c4nc5ccc(cc5n4)N=Nc6ccc(O)cc6)S([O-])(=O)=O	[Na+].[Na+].[O-]S(=O)(=O)c7cc2cc(c(N=Nc1ccccc1)c(O)c2c(N)c7N=Nc3ccc(cc3)c4nc5ccc(cc5n4)N=Nc6ccc(O)cc6)S([O-])(=O)=O	[Na+].[Na+].[O-]S(=O)(=O)c7cc2cc(c(N=Nc1ccccc1)c(O)c2c(N)c7N=Nc3ccc(cc3)c4nc5ccc(cc5n4)N=Nc6ccc(O)cc6)S([O-])(=O)=O	[Na+].[Na+].[O-]S(=O)(=O)c7cc2cc(c(N=Nc1ccccc1)c(O)c2c(N)c7N=Nc3ccc(cc3)c4nc5ccc(cc5n4)N=Nc6ccc(O)cc6)S([O-])(=O)=O	1	1	1	X
NS00092261	[Na+].[Na+].[O-]S(=O)(=O)c7cc2cc(c(N=Nc1ccccc1)c(O)c2c(N)c7N=Nc3ccc(cc3)c4nc5ccc(cc5n4)N=Nc6ccc(N)cc6N)S([O-])(=O)=O	[Na+].[Na+].[O-]S(=O)(=O)c7cc2cc(c(N=Nc1ccccc1)c(O)c2c(N)c7N=Nc3ccc(cc3)c4nc5ccc(cc5n4)N=Nc6ccc(N)cc6N)S([O-])(=O)=O	[Na+].[Na+].[O-]S(=O)(=O)c7cc2cc(c(N=Nc1ccccc1)c(O)c2c(N)c7N=Nc3ccc(cc3)c4nc5ccc(cc5n4)N=Nc6ccc(N)cc6N)S([O-])(=O)=O	[Na+].[Na+].[O-]S(=O)(=O)c7cc2cc(c(N=Nc1ccccc1)c(O)c2c(N)c7N=Nc3ccc(cc3)c4nc5ccc(cc5n4)N=Nc6ccc(N)cc6N)S([O-])(=O)=O	[Na+].[Na+].[O-]S(=O)(=O)c7cc2cc(c(N=Nc1ccccc1)c(O)c2c(N)c7N=Nc3ccc(cc3)c4nc5ccc(cc5n4)N=Nc6ccc(N)cc6N)S([O-])(=O)=O	1	1	1	X
NS00092478	[Na+].[Na+].[O-]C(=O)c7cc(N=Nc1ccc(cc1OC)c6ccc(N=Nc5c(cc4c(ccc(N)c4N=Nc3cccc2nnnc23)c5O)S([O-])(=O)=O)c(OC)c6)c(C)cc7O	[Na+].[Na+].[O-]C(=O)c7cc(N=Nc1ccc(cc1OC)c6ccc(N=Nc5c(cc4c(ccc(N)c4N=Nc3cccc2nnnc23)c5O)S([O-])(=O)=O)c(OC)c6)c(C)cc7O	[Na+].[Na+].[O-]C(=O)c7cc(N=Nc1ccc(cc1OC)c6ccc(N=Nc5c(cc4c(ccc(N)c4N=Nc3cccc2nnnc23)c5O)S([O-])(=O)=O)c(OC)c6)c(C)cc7O	[Na+].[Na+].[O-]C(=O)c7cc(N=Nc1ccc(cc1OC)c6ccc(N=Nc5c(cc4c(ccc(N)c4N=Nc3cccc2nnnc23)c5O)S([O-])(=O)=O)c(OC)c6)c(C)cc7O	[Na+].[Na+].[O-]C(=O)c7cc(N=Nc1ccc(cc1OC)c6ccc(N=Nc5c(cc4c(ccc(N)c4N=Nc3cccc2nnnc23)c5O)S([O-])(=O)=O)c(OC)c6)c(C)cc7O	1	1	1	X
NS00093588	[BiH3+3].[O-][N+](=O)[O-].[O-][N+](=O)[O-].[O-][N+](=O)[O-]	[BiH3+3].[O-][N+](=O)[O-].[O-][N+](=O)[O-].[O-][N+](=O)[O-]	[BiH3+3].[O-][N+](=O)[O-].[O-][N+](=O)[O-].[O-][N+](=O)[O-]	[BiH3+3].[O-][N+](=O)[O-].[O-][N+](=O)[O-].[O-][N+](=O)[O-]	[BiH3+3].[O-][N+](=O)[O-].[O-][N+](=O)[O-].[O-][N+](=O)[O-]	1	1	1	X
NS00101976	CN{+}(C)(C)CCOC(=O)CCC(=O)OCCN{+}(C)(C)C	CN{+}(C)(C)CCOC(=O)CCC(=O)OCCN{+}(C)(C)C	CN{+}(C)(C)CCOC(=O)CCC(=O)OCCN{+}(C)(C)C	CN{+}(C)(C)CCOC(=O)CCC(=O)OCCN{+}(C)(C)C	CN{+}(C)(C)CCOC(=O)CCC(=O)OCCN{+}(C)(C)C	1	1	1	X
NS00109103	FC(F)(F)C(F)(F)C(F)(F)C(F)(F)[N]#[C-][Cr]([C-]#[O+])([C-]#[O+])([C-]#[O+])([C-]#[O+])[C-]#[O+]	FC(F)(F)C(F)(F)C(F)(F)C(F)(F)[N]#[C-][Cr]([C-]#[O+])([C-]#[O+])([C-]#[O+])([C-]#[O+])[C-]#[O+]	FC(F)(F)C(F)(F)C(F)(F)C(F)(F)[N]#[C-][Cr]([C-]#[O+])([C-]#[O+])([C-]#[O+])([C-]#[O+])[C-]#[O+]	FC(F)(F)C(F)(F)C(F)(F)C(F)(F)[N]#[C-][Cr]([C-]#[O+])([C-]#[O+])([C-]#[O+])([C-]#[O+])[C-]#[O+]	FC(F)(F)C(F)(F)C(F)(F)C(F)(F)[N]#[C-][Cr]([C-]#[O+])([C-]#[O+])([C-]#[O+])([C-]#[O+])[C-]#[O+]	1	1	1	X
NS00109223	[H][O]([H])[Cr+3]1([Cl-])([Cl-])(OC(CN(CC)S(=O)(=O)C(F)(F)C(F)(F)C(F)(F)C(F)(F)C(F)(F)C(F)(F)F)=[O][Cr+3]([Cl-])([Cl-])([O]([H])[H])([O]([H])C(C)C)[O]1[H])[O]([H])C(C)C	[H][O]([H])[Cr+3]1([Cl-])([Cl-])(OC(CN(CC)S(=O)(=O)C(F)(F)C(F)(F)C(F)(F)C(F)(F)C(F)(F)C(F)(F)F)=[O][Cr+3]([Cl-])([Cl-])([O]([H])[H])([O]([H])C(C)C)[O]1[H])[O]([H])C(C)C	[H][O]([H])[Cr+3]1([Cl-])([Cl-])(OC(CN(CC)S(=O)(=O)C(F)(F)C(F)(F)C(F)(F)C(F)(F)C(F)(F)C(F)(F)F)=[O][Cr+3]([Cl-])([Cl-])([O]([H])[H])([O]([H])C(C)C)[O]1[H])[O]([H])C(C)C	[H][O]([H])[Cr+3]1([Cl-])([Cl-])(OC(CN(CC)S(=O)(=O)C(F)(F)C(F)(F)C(F)(F)C(F)(F)C(F)(F)C(F)(F)F)=[O][Cr+3]([Cl-])([Cl-])([O]([H])[H])([O]([H])C(C)C)[O]1[H])[O]([H])C(C)C	[H][O]([H])[Cr+3]1([Cl-])([Cl-])(OC(CN(CC)S(=O)(=O)C(F)(F)C(F)(F)C(F)(F)C(F)(F)C(F)(F)C(F)(F)F)=[O][Cr+3]([Cl-])([Cl-])([O]([H])[H])([O]([H])C(C)C)[O]1[H])[O]([H])C(C)C	1	1	1	X
NS00109921	[H][O]([H])[Cr+3]1([Cl-])([Cl-])([OH]C(C)C)[O]=C(CN(CC)S(=O)(=O)C(F)(F)C(F)(F)C(F)(F)C(F)(F)F)O[Cr+3]([Cl-])([Cl-])([O]([H])[H])([O]([H])C(C)C)[O]1[H]	[H][O]([H])[Cr+3]1([Cl-])([Cl-])([OH]C(C)C)[O]=C(CN(CC)S(=O)(=O)C(F)(F)C(F)(F)C(F)(F)C(F)(F)F)O[Cr+3]([Cl-])([Cl-])([O]([H])[H])([O]([H])C(C)C)[O]1[H]	[H][O]([H])[Cr+3]1([Cl-])([Cl-])([OH]C(C)C)[O]=C(CN(CC)S(=O)(=O)C(F)(F)C(F)(F)C(F)(F)C(F)(F)F)O[Cr+3]([Cl-])([Cl-])([O]([H])[H])([O]([H])C(C)C)[O]1[H]	[H][O]([H])[Cr+3]1([Cl-])([Cl-])([OH]C(C)C)[O]=C(CN(CC)S(=O)(=O)C(F)(F)C(F)(F)C(F)(F)C(F)(F)F)O[Cr+3]([Cl-])([Cl-])([O]([H])[H])([O]([H])C(C)C)[O]1[H]	[H][O]([H])[Cr+3]1([Cl-])([Cl-])([OH]C(C)C)[O]=C(CN(CC)S(=O)(=O)C(F)(F)C(F)(F)C(F)(F)C(F)(F)F)O[Cr+3]([Cl-])([Cl-])([O]([H])[H])([O]([H])C(C)C)[O]1[H]	1	1	1	X
NS00109984	[H][O-]1[Cr++]([Cl-])([Cl-])[O-]C(CN(C)S(=O)(=O)C(F)(F)C(F)(F)C(F)(F)C(F)(F)C(F)(F)C(F)(F)C(F)(F)C(F)(F)F)=[O]/[Cr++]([Cl-])([Cl-])[O-]([H])[Cr++]1([Cl-])[Cl-]	[H][O-]1[Cr++]([Cl-])([Cl-])[O-]C(CN(C)S(=O)(=O)C(F)(F)C(F)(F)C(F)(F)C(F)(F)C(F)(F)C(F)(F)C(F)(F)C(F)(F)F)=[O]/[Cr++]([Cl-])([Cl-])[O-]([H])[Cr++]1([Cl-])[Cl-]	[H][O-]1[Cr++]([Cl-])([Cl-])[O-]C(CN(C)S(=O)(=O)C(F)(F)C(F)(F)C(F)(F)C(F)(F)C(F)(F)C(F)(F)C(F)(F)C(F)(F)F)=[O]/[Cr++]([Cl-])([Cl-])[O-]([H])[Cr++]1([Cl-])[Cl-]	[H][O-]1[Cr++]([Cl-])([Cl-])[O-]C(CN(C)S(=O)(=O)C(F)(F)C(F)(F)C(F)(F)C(F)(F)C(F)(F)C(F)(F)C(F)(F)C(F)(F)F)=[O]/[Cr++]([Cl-])([Cl-])[O-]([H])[Cr++]1([Cl-])[Cl-]	[H][O-]1[Cr++]([Cl-])([Cl-])[O-]C(CN(C)S(=O)(=O)C(F)(F)C(F)(F)C(F)(F)C(F)(F)C(F)(F)C(F)(F)C(F)(F)C(F)(F)F)=[O]/[Cr++]([Cl-])([Cl-])[O-]([H])[Cr++]1([Cl-])[Cl-]	1	1	1	X
NS00110257	[H][O]([H])[Cr+3]1([Cl-])([Cl-])([O-]C(CN(CC)S(=O)(=O)C(F)(F)C(F)(F)C(F)(F)C(F)(F)C(F)(F)C(F)(F)C(F)(F)C(F)(F)F)=[O][Cr+3]([Cl-])([Cl-])([O]([H])[H])([O]([H])CC(C)C)[O-]1[H])[O]([H])CC(C)C	[H][O]([H])[Cr+3]1([Cl-])([Cl-])([O-]C(CN(CC)S(=O)(=O)C(F)(F)C(F)(F)C(F)(F)C(F)(F)C(F)(F)C(F)(F)C(F)(F)C(F)(F)F)=[O][Cr+3]([Cl-])([Cl-])([O]([H])[H])([O]([H])CC(C)C)[O-]1[H])[O]([H])CC(C)C	[H][O]([H])[Cr+3]1([Cl-])([Cl-])([O-]C(CN(CC)S(=O)(=O)C(F)(F)C(F)(F)C(F)(F)C(F)(F)C(F)(F)C(F)(F)C(F)(F)C(F)(F)F)=[O][Cr+3]([Cl-])([Cl-])([O]([H])[H])([O]([H])CC(C)C)[O-]1[H])[O]([H])CC(C)C	[H][O]([H])[Cr+3]1([Cl-])([Cl-])([O-]C(CN(CC)S(=O)(=O)C(F)(F)C(F)(F)C(F)(F)C(F)(F)C(F)(F)C(F)(F)C(F)(F)C(F)(F)F)=[O][Cr+3]([Cl-])([Cl-])([O]([H])[H])([O]([H])CC(C)C)[O-]1[H])[O]([H])CC(C)C	[H][O]([H])[Cr+3]1([Cl-])([Cl-])([O-]C(CN(CC)S(=O)(=O)C(F)(F)C(F)(F)C(F)(F)C(F)(F)C(F)(F)C(F)(F)C(F)(F)C(F)(F)F)=[O][Cr+3]([Cl-])([Cl-])([O]([H])[H])([O]([H])CC(C)C)[O-]1[H])[O]([H])CC(C)C	1	1	1	X
NS00110263	CCCC[PH+](CCCC)(CCCC)CCCC.[O-]S(=O)(=O)C(F)(F)C(F)(F)C(F)(F)C(F)(F)F	CCCC[PH+](CCCC)(CCCC)CCCC.[O-]S(=O)(=O)C(F)(F)C(F)(F)C(F)(F)C(F)(F)F	CCCC[PH+](CCCC)(CCCC)CCCC.[O-]S(=O)(=O)C(F)(F)C(F)(F)C(F)(F)C(F)(F)F	CCCC[PH+](CCCC)(CCCC)CCCC.[O-]S(=O)(=O)C(F)(F)C(F)(F)C(F)(F)C(F)(F)F	CCCC[PH+](CCCC)(CCCC)CCCC.[O-]S(=O)(=O)C(F)(F)C(F)(F)C(F)(F)C(F)(F)F	1	1	1	X
NS00110601	[H][O]([H])[Cr+3]1([Cl-])([Cl-])(OC(CN(CC)S(=O)(=O)C(F)(F)C(F)(F)C(F)(F)C(F)(F)C(F)(F)C(F)(F)C(F)(F)F)=[O][Cr+3]([Cl-])([Cl-])([O]([H])[H])([O]([H])C(C)C)[O-]1[H])[O]([H])C(C)C	[H][O]([H])[Cr+3]1([Cl-])([Cl-])(OC(CN(CC)S(=O)(=O)C(F)(F)C(F)(F)C(F)(F)C(F)(F)C(F)(F)C(F)(F)C(F)(F)F)=[O][Cr+3]([Cl-])([Cl-])([O]([H])[H])([O]([H])C(C)C)[O-]1[H])[O]([H])C(C)C	[H][O]([H])[Cr+3]1([Cl-])([Cl-])(OC(CN(CC)S(=O)(=O)C(F)(F)C(F)(F)C(F)(F)C(F)(F)C(F)(F)C(F)(F)C(F)(F)F)=[O][Cr+3]([Cl-])([Cl-])([O]([H])[H])([O]([H])C(C)C)[O-]1[H])[O]([H])C(C)C	[H][O]([H])[Cr+3]1([Cl-])([Cl-])(OC(CN(CC)S(=O)(=O)C(F)(F)C(F)(F)C(F)(F)C(F)(F)C(F)(F)C(F)(F)C(F)(F)F)=[O][Cr+3]([Cl-])([Cl-])([O]([H])[H])([O]([H])C(C)C)[O-]1[H])[O]([H])C(C)C	[H][O]([H])[Cr+3]1([Cl-])([Cl-])(OC(CN(CC)S(=O)(=O)C(F)(F)C(F)(F)C(F)(F)C(F)(F)C(F)(F)C(F)(F)C(F)(F)F)=[O][Cr+3]([Cl-])([Cl-])([O]([H])[H])([O]([H])C(C)C)[O-]1[H])[O]([H])C(C)C	1	1	1	X
NS00111287	[H][O]([H])[Cr+3]1([Cl-])([Cl-])(OC(CN(CC)S(=O)(=O)C(F)(F)C(F)(F)C(F)(F)C(F)(F)C(F)(F)F)=[O][Cr+3]([Cl-])([Cl-])([O]([H])[H])([O]([H])C(C)C)[O-]1[H])[O]([H])C(C)C	[H][O]([H])[Cr+3]1([Cl-])([Cl-])(OC(CN(CC)S(=O)(=O)C(F)(F)C(F)(F)C(F)(F)C(F)(F)C(F)(F)F)=[O][Cr+3]([Cl-])([Cl-])([O]([H])[H])([O]([H])C(C)C)[O-]1[H])[O]([H])C(C)C	[H][O]([H])[Cr+3]1([Cl-])([Cl-])(OC(CN(CC)S(=O)(=O)C(F)(F)C(F)(F)C(F)(F)C(F)(F)C(F)(F)F)=[O][Cr+3]([Cl-])([Cl-])([O]([H])[H])([O]([H])C(C)C)[O-]1[H])[O]([H])C(C)C	[H][O]([H])[Cr+3]1([Cl-])([Cl-])(OC(CN(CC)S(=O)(=O)C(F)(F)C(F)(F)C(F)(F)C(F)(F)C(F)(F)F)=[O][Cr+3]([Cl-])([Cl-])([O]([H])[H])([O]([H])C(C)C)[O-]1[H])[O]([H])C(C)C	[H][O]([H])[Cr+3]1([Cl-])([Cl-])(OC(CN(CC)S(=O)(=O)C(F)(F)C(F)(F)C(F)(F)C(F)(F)C(F)(F)F)=[O][Cr+3]([Cl-])([Cl-])([O]([H])[H])([O]([H])C(C)C)[O-]1[H])[O]([H])C(C)C	1	1	1	X
NS00112221	F*.FC1OC(F)(F)C(F)(F)C1F.FC(F)(F)C(F)(F)C(F)(F)C(F)(F)* |lp:0:3,2:3,4:2,6:3,7:3,9:3,10:3,12:3,13:3,15:3,16:3,18:3,19:3,21:3,22:3,24:3,25:3,m:1:3.11,26:3.11|	*C(F)(F)C(F)(F)C(F)(F)C(F)(F)F	C4*F9			0	218.986	14	X
NS00112695	[NH4+].[NH4+].[NH4+].[NH4+].O=[Mo++]123(=O)[O--][Mo++]45(=O)(=O)[O--]6[Mo++]78(=O)(=O)[O--][Mo++]9%10(=O)(=O)[O--][Mo++]%11%12(=O)(=O)[O--]%13[Mo++]%14(=O)(=O)([O--]1)[O--]%11[Mo+4]1(=O)([O--]9)([O--]47)[O--]25%14[Mo+4]6%13(=O)([O--]3)[O--]8%10%121	[NH4+].[NH4+].[NH4+].[NH4+].O=[Mo++]123(=O)[O--][Mo++]45(=O)(=O)[O--]6[Mo++]78(=O)(=O)[O--][Mo++]9%10(=O)(=O)[O--][Mo++]%11%12(=O)(=O)[O--]%13[Mo++]%14(=O)(=O)([O--]1)[O--]%11[Mo+4]1(=O)([O--]9)([O--]47)[O--]25%14[Mo+4]6%13(=O)([O--]3)[O--]8%10%121	[NH4+].[NH4+].[NH4+].[NH4+].O=[Mo++]123(=O)[O--][Mo++]45(=O)(=O)[O--]6[Mo++]78(=O)(=O)[O--][Mo++]9%10(=O)(=O)[O--][Mo++]%11%12(=O)(=O)[O--]%13[Mo++]%14(=O)(=O)([O--]1)[O--]%11[Mo+4]1(=O)([O--]9)([O--]47)[O--]25%14[Mo+4]6%13(=O)([O--]3)[O--]8%10%121	[NH4+].[NH4+].[NH4+].[NH4+].O=[Mo++]123(=O)[O--][Mo++]45(=O)(=O)[O--]6[Mo++]78(=O)(=O)[O--][Mo++]9%10(=O)(=O)[O--][Mo++]%11%12(=O)(=O)[O--]%13[Mo++]%14(=O)(=O)([O--]1)[O--]%11[Mo+4]1(=O)([O--]9)([O--]47)[O--]25%14[Mo+4]6%13(=O)([O--]3)[O--]8%10%121	[NH4+].[NH4+].[NH4+].[NH4+].O=[Mo++]123(=O)[O--][Mo++]45(=O)(=O)[O--]6[Mo++]78(=O)(=O)[O--][Mo++]9%10(=O)(=O)[O--][Mo++]%11%12(=O)(=O)[O--]%13[Mo++]%14(=O)(=O)([O--]1)[O--]%11[Mo+4]1(=O)([O--]9)([O--]47)[O--]25%14[Mo+4]6%13(=O)([O--]3)[O--]8%10%121	1	1	1	X
NS00112705	[Na+].[H-][B+3]([H-])([H-])[H-]	[Na+].[H-][B+3]([H-])([H-])[H-]	[Na+].[H-][B+3]([H-])([H-])[H-]	[Na+].[H-][B+3]([H-])([H-])[H-]	[Na+].[H-][B+3]([H-])([H-])[H-]	1	1	1	X
NS00113135	C[Si](C)(-*)O-* |$;;;star_e;;star_e$,lp:4:2,Sg:n:1,4,0,2::ht|	*O[Si](*)(C)C	C2H6*2OSi			0	74.0188	12	X
NS00113702	[C-]#[SiH+]	[C-]#[SiH+]	[C-]#[SiH+]	[C-]#[SiH+]	[C-]#[SiH+]	1	1	1	X
NS00114014	O=[C--]1[Co++]2([C-]#[O+])([C-]#[O+])([C-]#[O+])[C--](=O)[Co++]12([C-]#[O+])([C-]#[O+])[C-]#[O+]	O=[C--]1[Co++]2([C-]#[O+])([C-]#[O+])([C-]#[O+])[C--](=O)[Co++]12([C-]#[O+])([C-]#[O+])[C-]#[O+]	O=[C--]1[Co++]2([C-]#[O+])([C-]#[O+])([C-]#[O+])[C--](=O)[Co++]12([C-]#[O+])([C-]#[O+])[C-]#[O+]	O=[C--]1[Co++]2([C-]#[O+])([C-]#[O+])([C-]#[O+])[C--](=O)[Co++]12([C-]#[O+])([C-]#[O+])[C-]#[O+]	O=[C--]1[Co++]2([C-]#[O+])([C-]#[O+])([C-]#[O+])[C--](=O)[Co++]12([C-]#[O+])([C-]#[O+])[C-]#[O+]	1	1	1	X
NS00114703	[O-]P(=O)(CN(=C)(CP(=O)(O)[O-])CP(=O)([O-])[O-])[O-]	[O-]P(=O)(CN(=C)(CP(=O)(O)[O-])CP(=O)([O-])[O-])[O-]	[O-]P(=O)(CN(=C)(CP(=O)(O)[O-])CP(=O)([O-])[O-])[O-]	[O-]P(=O)(CN(=C)(CP(=O)(O)[O-])CP(=O)([O-])[O-])[O-]	[O-]P(=O)(CN(=C)(CP(=O)(O)[O-])CP(=O)([O-])[O-])[O-]	1	1	1	X
NS00114996	F[P-](F)(F)(F)(F)F	F[P-](F)(F)(F)(F)F	F[P-](F)(F)(F)(F)F	F[P-](F)(F)(F)(F)F	F[P-](F)(F)(F)(F)F	1	1	1	X
NS00114997	C(C(F)(F)[P-](C(C(F)(F)F)(F)F)(C(C(F)(F)F)(F)F)(F)(F)F)(F)(F)F	C(C(F)(F)[P-](C(C(F)(F)F)(F)F)(C(C(F)(F)F)(F)F)(F)(F)F)(F)(F)F	C(C(F)(F)[P-](C(C(F)(F)F)(F)F)(C(C(F)(F)F)(F)F)(F)(F)F)(F)(F)F	C(C(F)(F)[P-](C(C(F)(F)F)(F)F)(C(C(F)(F)F)(F)F)(F)(F)F)(F)(F)F	C(C(F)(F)[P-](C(C(F)(F)F)(F)F)(C(C(F)(F)F)(F)F)(F)(F)F)(F)(F)F	1	1	1	X
NS00120051	[Na+].CCC(O)C([O-])=O;CCC(O)C(O)=O	[Na+].CCC(O)C([O-])=O;CCC(O)C(O)=O	[Na+].CCC(O)C([O-])=O;CCC(O)C(O)=O	[Na+].CCC(O)C([O-])=O;CCC(O)C(O)=O	[Na+].CCC(O)C([O-])=O;CCC(O)C(O)=O	1	1	1	X
NS00120060	Oc1c(Cl)cc(Cl)cc1c2ccccc2;[K+].[O-]c1c(Cl)cc(Cl)cc1c2ccccc2	Oc1c(Cl)cc(Cl)cc1c2ccccc2;[K+].[O-]c1c(Cl)cc(Cl)cc1c2ccccc2	Oc1c(Cl)cc(Cl)cc1c2ccccc2;[K+].[O-]c1c(Cl)cc(Cl)cc1c2ccccc2	Oc1c(Cl)cc(Cl)cc1c2ccccc2;[K+].[O-]c1c(Cl)cc(Cl)cc1c2ccccc2	Oc1c(Cl)cc(Cl)cc1c2ccccc2;[K+].[O-]c1c(Cl)cc(Cl)cc1c2ccccc2	1	1	1	X
NS00120064	[Na+].[Fe]|1|2(|OC(=O)Cc3ccccc3O|1)|OC(=O)Cc4ccccc4O|2.NCCN	[Na+].[Fe]|1|2(|OC(=O)Cc3ccccc3O|1)|OC(=O)Cc4ccccc4O|2.NCCN	[Na+].[Fe]|1|2(|OC(=O)Cc3ccccc3O|1)|OC(=O)Cc4ccccc4O|2.NCCN	[Na+].[Fe]|1|2(|OC(=O)Cc3ccccc3O|1)|OC(=O)Cc4ccccc4O|2.NCCN	[Na+].[Fe]|1|2(|OC(=O)Cc3ccccc3O|1)|OC(=O)Cc4ccccc4O|2.NCCN	1	1	1	X
NS00120165	CC(=O)C=C(C)O[Pd][O]=[C](C)=CC(C)=O	CC(=O)C=C(C)O[Pd][O]=[C](C)=CC(C)=O	CC(=O)C=C(C)O[Pd][O]=[C](C)=CC(C)=O	CC(=O)C=C(C)O[Pd][O]=[C](C)=CC(C)=O	CC(=O)C=C(C)O[Pd][O]=[C](C)=CC(C)=O	1	1	1	X
NS00120170	[K+].COC(=O)N(CCN(CC([O-])=O)C(=O)OC)CC(O)=O;[K+].[K+].COC(=O)N(CCN(CC([O-])=O)C(=O)OC)CC([O-])=O	[K+].COC(=O)N(CCN(CC([O-])=O)C(=O)OC)CC(O)=O;[K+].[K+].COC(=O)N(CCN(CC([O-])=O)C(=O)OC)CC([O-])=O	[K+].COC(=O)N(CCN(CC([O-])=O)C(=O)OC)CC(O)=O;[K+].[K+].COC(=O)N(CCN(CC([O-])=O)C(=O)OC)CC([O-])=O	[K+].COC(=O)N(CCN(CC([O-])=O)C(=O)OC)CC(O)=O;[K+].[K+].COC(=O)N(CCN(CC([O-])=O)C(=O)OC)CC([O-])=O	[K+].COC(=O)N(CCN(CC([O-])=O)C(=O)OC)CC(O)=O;[K+].[K+].COC(=O)N(CCN(CC([O-])=O)C(=O)OC)CC([O-])=O	1	1	1	X
NS00120175	CCOC(=O)C1=C(COCCN)NC(=C(C1c2ccccc2Cl)C(=O)OC)C.O[S](=O)(=O)c3ccccc3;OS(=O)(=O)C1=CC=CC=C1.CCOC(=O)C1=C(COCCN)NC(C)=C(C1C1=CC=CC=C1Cl)C(=O)OC;CCOC(=O)C1=C(COCCN)NC(=C(C1c2ccccc2Cl)C(=O)OC)C;CCOC(=O)C1=C(COCCN)NC(C)=C(C1C1=CC=CC=C1Cl)C(=O)OC;CCOC(=O)C1=C(NC(=C(C1c2ccccc2Cl)C(=O)OC)C)COCCN;CCOC(=O)C1=C(COCCN)NC(=C(C1c2ccccc2Cl)C(=O)OC)C.OC(=O)C=C/C(O)=O	CCOC(=O)C1=C(COCCN)NC(=C(C1c2ccccc2Cl)C(=O)OC)C.O[S](=O)(=O)c3ccccc3;OS(=O)(=O)C1=CC=CC=C1.CCOC(=O)C1=C(COCCN)NC(C)=C(C1C1=CC=CC=C1Cl)C(=O)OC;CCOC(=O)C1=C(COCCN)NC(=C(C1c2ccccc2Cl)C(=O)OC)C;CCOC(=O)C1=C(COCCN)NC(C)=C(C1C1=CC=CC=C1Cl)C(=O)OC;CCOC(=O)C1=C(NC(=C(C1c2ccccc2Cl)C(=O)OC)C)COCCN;CCOC(=O)C1=C(COCCN)NC(=C(C1c2ccccc2Cl)C(=O)OC)C.OC(=O)C=C/C(O)=O	CCOC(=O)C1=C(COCCN)NC(=C(C1c2ccccc2Cl)C(=O)OC)C.O[S](=O)(=O)c3ccccc3;OS(=O)(=O)C1=CC=CC=C1.CCOC(=O)C1=C(COCCN)NC(C)=C(C1C1=CC=CC=C1Cl)C(=O)OC;CCOC(=O)C1=C(COCCN)NC(=C(C1c2ccccc2Cl)C(=O)OC)C;CCOC(=O)C1=C(COCCN)NC(C)=C(C1C1=CC=CC=C1Cl)C(=O)OC;CCOC(=O)C1=C(NC(=C(C1c2ccccc2Cl)C(=O)OC)C)COCCN;CCOC(=O)C1=C(COCCN)NC(=C(C1c2ccccc2Cl)C(=O)OC)C.OC(=O)C=C/C(O)=O	CCOC(=O)C1=C(COCCN)NC(=C(C1c2ccccc2Cl)C(=O)OC)C.O[S](=O)(=O)c3ccccc3;OS(=O)(=O)C1=CC=CC=C1.CCOC(=O)C1=C(COCCN)NC(C)=C(C1C1=CC=CC=C1Cl)C(=O)OC;CCOC(=O)C1=C(COCCN)NC(=C(C1c2ccccc2Cl)C(=O)OC)C;CCOC(=O)C1=C(COCCN)NC(C)=C(C1C1=CC=CC=C1Cl)C(=O)OC;CCOC(=O)C1=C(NC(=C(C1c2ccccc2Cl)C(=O)OC)C)COCCN;CCOC(=O)C1=C(COCCN)NC(=C(C1c2ccccc2Cl)C(=O)OC)C.OC(=O)C=C/C(O)=O	CCOC(=O)C1=C(COCCN)NC(=C(C1c2ccccc2Cl)C(=O)OC)C.O[S](=O)(=O)c3ccccc3;OS(=O)(=O)C1=CC=CC=C1.CCOC(=O)C1=C(COCCN)NC(C)=C(C1C1=CC=CC=C1Cl)C(=O)OC;CCOC(=O)C1=C(COCCN)NC(=C(C1c2ccccc2Cl)C(=O)OC)C;CCOC(=O)C1=C(COCCN)NC(C)=C(C1C1=CC=CC=C1Cl)C(=O)OC;CCOC(=O)C1=C(NC(=C(C1c2ccccc2Cl)C(=O)OC)C)COCCN;CCOC(=O)C1=C(COCCN)NC(=C(C1c2ccccc2Cl)C(=O)OC)C.OC(=O)C=C/C(O)=O	1	1	1	X
NS00120215	O.O.[Na+].[Na+].[Fe--](|[N]=O)(|[C]#N)(|[C]#N)(|[C]#N)(|[C]#N)|[C]#N;O.O.[Na+].[Na+].O=N[Fe--](C#N)(C#N)(C#N)(C#N)C#N;[Na+].[Na+].[Fe--](|[N]=O)(|[C]#N)(|[C]#N)(|[C]#N)(|[C]#N)|[C]#N	O.O.[Na+].[Na+].[Fe--](|[N]=O)(|[C]#N)(|[C]#N)(|[C]#N)(|[C]#N)|[C]#N;O.O.[Na+].[Na+].O=N[Fe--](C#N)(C#N)(C#N)(C#N)C#N;[Na+].[Na+].[Fe--](|[N]=O)(|[C]#N)(|[C]#N)(|[C]#N)(|[C]#N)|[C]#N	O.O.[Na+].[Na+].[Fe--](|[N]=O)(|[C]#N)(|[C]#N)(|[C]#N)(|[C]#N)|[C]#N;O.O.[Na+].[Na+].O=N[Fe--](C#N)(C#N)(C#N)(C#N)C#N;[Na+].[Na+].[Fe--](|[N]=O)(|[C]#N)(|[C]#N)(|[C]#N)(|[C]#N)|[C]#N	O.O.[Na+].[Na+].[Fe--](|[N]=O)(|[C]#N)(|[C]#N)(|[C]#N)(|[C]#N)|[C]#N;O.O.[Na+].[Na+].O=N[Fe--](C#N)(C#N)(C#N)(C#N)C#N;[Na+].[Na+].[Fe--](|[N]=O)(|[C]#N)(|[C]#N)(|[C]#N)(|[C]#N)|[C]#N	O.O.[Na+].[Na+].[Fe--](|[N]=O)(|[C]#N)(|[C]#N)(|[C]#N)(|[C]#N)|[C]#N;O.O.[Na+].[Na+].O=N[Fe--](C#N)(C#N)(C#N)(C#N)C#N;[Na+].[Na+].[Fe--](|[N]=O)(|[C]#N)(|[C]#N)(|[C]#N)(|[C]#N)|[C]#N	1	1	1	X
NS00120219	CNc1ccc(NCCC[N+](C)(C)C)c2C(=O)c3ccccc3C(=O)c12.CO[S]([O-])(=O)=O;[Cl-].CNc1ccc(NCCC[N+](C)(C)C)c2C(=O)c3ccccc3C(=O)c12	CNc1ccc(NCCC[N+](C)(C)C)c2C(=O)c3ccccc3C(=O)c12.CO[S]([O-])(=O)=O;[Cl-].CNc1ccc(NCCC[N+](C)(C)C)c2C(=O)c3ccccc3C(=O)c12	CNc1ccc(NCCC[N+](C)(C)C)c2C(=O)c3ccccc3C(=O)c12.CO[S]([O-])(=O)=O;[Cl-].CNc1ccc(NCCC[N+](C)(C)C)c2C(=O)c3ccccc3C(=O)c12	CNc1ccc(NCCC[N+](C)(C)C)c2C(=O)c3ccccc3C(=O)c12.CO[S]([O-])(=O)=O;[Cl-].CNc1ccc(NCCC[N+](C)(C)C)c2C(=O)c3ccccc3C(=O)c12	CNc1ccc(NCCC[N+](C)(C)C)c2C(=O)c3ccccc3C(=O)c12.CO[S]([O-])(=O)=O;[Cl-].CNc1ccc(NCCC[N+](C)(C)C)c2C(=O)c3ccccc3C(=O)c12	1	1	1	X
NS00120255	CC1(C)S[C@@H]2[C@H](NC(=O)[C@H](N)c3ccccc3)C(=O)N2[C@H]1C(O)=O.CC4(C)S[C@@H]5[C@H](NC(=O)[C@H](N)c6ccccc6)C(=O)N5[C@H]4C(O)=O.C(CNCc7ccccc7)NCc8ccccc8;[Na+].CC1(C)S[C@@H]2[C@H](NC(=O)[C@H](N)c3ccccc3)C(=O)N2[C@H]1C([O-])=O;CC1(C)S[C@@H]2[C@H](NC(=O)[C@H](N)C3=CC=CC=C3)C(=O)N2[C@H]1C(O)=O;CC1(C)S[C@@H]2[C@H](NC(=O)[C@H](N)c3ccccc3)C(=O)N2[C@H]1C(O)=O;O.O.O.CC1(C)S[C@@H]2[C@H](NC(=O)[C@H](N)C3=CC=C…	CC1(C)S[C@@H]2[C@H](NC(=O)[C@H](N)c3ccccc3)C(=O)N2[C@H]1C(O)=O.CC4(C)S[C@@H]5[C@H](NC(=O)[C@H](N)c6ccccc6)C(=O)N5[C@H]4C(O)=O.C(CNCc7ccccc7)NCc8ccccc8;[Na+].CC1(C)S[C@@H]2[C@H](NC(=O)[C@H](N)c3ccccc3)C(=O)N2[C@H]1C([O-])=O;CC1(C)S[C@@H]2[C@H](NC(=O)[C@H](N)C3=CC=CC=C3)C(=O)N2[C@H]1C(O)=O;CC1(C)S[C@@H]2[C@H](NC(=O)[C@H](N)c3ccccc3)C(=O)N2[C@H]1C(O)=O;O.O.O.CC1(C)S[C@@H]2[C@H](NC(=O)[C@H](N)C3=CC=C…	CC1(C)S[C@@H]2[C@H](NC(=O)[C@H](N)c3ccccc3)C(=O)N2[C@H]1C(O)=O.CC4(C)S[C@@H]5[C@H](NC(=O)[C@H](N)c6ccccc6)C(=O)N5[C@H]4C(O)=O.C(CNCc7ccccc7)NCc8ccccc8;[Na+].CC1(C)S[C@@H]2[C@H](NC(=O)[C@H](N)c3ccccc3)C(=O)N2[C@H]1C([O-])=O;CC1(C)S[C@@H]2[C@H](NC(=O)[C@H](N)C3=CC=CC=C3)C(=O)N2[C@H]1C(O)=O;CC1(C)S[C@@H]2[C@H](NC(=O)[C@H](N)c3ccccc3)C(=O)N2[C@H]1C(O)=O;O.O.O.CC1(C)S[C@@H]2[C@H](NC(=O)[C@H](N)C3=CC=C…	CC1(C)S[C@@H]2[C@H](NC(=O)[C@H](N)c3ccccc3)C(=O)N2[C@H]1C(O)=O.CC4(C)S[C@@H]5[C@H](NC(=O)[C@H](N)c6ccccc6)C(=O)N5[C@H]4C(O)=O.C(CNCc7ccccc7)NCc8ccccc8;[Na+].CC1(C)S[C@@H]2[C@H](NC(=O)[C@H](N)c3ccccc3)C(=O)N2[C@H]1C([O-])=O;CC1(C)S[C@@H]2[C@H](NC(=O)[C@H](N)C3=CC=CC=C3)C(=O)N2[C@H]1C(O)=O;CC1(C)S[C@@H]2[C@H](NC(=O)[C@H](N)c3ccccc3)C(=O)N2[C@H]1C(O)=O;O.O.O.CC1(C)S[C@@H]2[C@H](NC(=O)[C@H](N)C3=CC=C…	CC1(C)S[C@@H]2[C@H](NC(=O)[C@H](N)c3ccccc3)C(=O)N2[C@H]1C(O)=O.CC4(C)S[C@@H]5[C@H](NC(=O)[C@H](N)c6ccccc6)C(=O)N5[C@H]4C(O)=O.C(CNCc7ccccc7)NCc8ccccc8;[Na+].CC1(C)S[C@@H]2[C@H](NC(=O)[C@H](N)c3ccccc3)C(=O)N2[C@H]1C([O-])=O;CC1(C)S[C@@H]2[C@H](NC(=O)[C@H](N)C3=CC=CC=C3)C(=O)N2[C@H]1C(O)=O;CC1(C)S[C@@H]2[C@H](NC(=O)[C@H](N)c3ccccc3)C(=O)N2[C@H]1C(O)=O;O.O.O.CC1(C)S[C@@H]2[C@H](NC(=O)[C@H](N)C3=CC=C…	1	1	1	X
NS00120279	N[S](=O)(=O)c1ccc(NC[S](O)(=O)=O)cc1;[Na+].N[S](=O)(=O)c1ccc(NC[S](O)(=O)=O)cc1	N[S](=O)(=O)c1ccc(NC[S](O)(=O)=O)cc1;[Na+].N[S](=O)(=O)c1ccc(NC[S](O)(=O)=O)cc1	N[S](=O)(=O)c1ccc(NC[S](O)(=O)=O)cc1;[Na+].N[S](=O)(=O)c1ccc(NC[S](O)(=O)=O)cc1	N[S](=O)(=O)c1ccc(NC[S](O)(=O)=O)cc1;[Na+].N[S](=O)(=O)c1ccc(NC[S](O)(=O)=O)cc1	N[S](=O)(=O)c1ccc(NC[S](O)(=O)=O)cc1;[Na+].N[S](=O)(=O)c1ccc(NC[S](O)(=O)=O)cc1	1	1	1	X
NS00120332	CC(=O)CN;[H+].[Cl-].CC(=O)CN	CC(=O)CN;[H+].[Cl-].CC(=O)CN	CC(=O)CN;[H+].[Cl-].CC(=O)CN	CC(=O)CN;[H+].[Cl-].CC(=O)CN	CC(=O)CN;[H+].[Cl-].CC(=O)CN	1	1	1	X
NS00120363	[Na+].CCCCCOc1cccc(c1)c2onc(c2)c3ccc(cc3)C(=O)N[C@H]4C[C@@H](O)C(O)NC(=O)[C@@H]5[C@@H](O)C(C)CN5C(=O)[C@@H](NC(=O)C(NC(=O)[C@@H]6C[C@@H](O)CN6C(=O)C(NC4=O)[C@@H](C)O)[C@H](O)[C@@H](O)c7ccc(O)c(O[S]([O-])(=O)=O)c7)[C@H](O)CC(N)=O;CCCCCOc1cccc(c1)-c1cc(no1)-c1ccc(cc1)C(=O)N[C@H]1C[C@@H](O)C(O)NC(=O)[C@@H]2[C@@H](O)C(C)CN2C(=O)[C@@H](NC(=O)C(NC(=O)[C@@H]2C[C@@H](O)CN2C(=O)C(NC1=O)[C@@H](C)O)[C@H](O)…	[Na+].CCCCCOc1cccc(c1)c2onc(c2)c3ccc(cc3)C(=O)N[C@H]4C[C@@H](O)C(O)NC(=O)[C@@H]5[C@@H](O)C(C)CN5C(=O)[C@@H](NC(=O)C(NC(=O)[C@@H]6C[C@@H](O)CN6C(=O)C(NC4=O)[C@@H](C)O)[C@H](O)[C@@H](O)c7ccc(O)c(O[S]([O-])(=O)=O)c7)[C@H](O)CC(N)=O;CCCCCOc1cccc(c1)-c1cc(no1)-c1ccc(cc1)C(=O)N[C@H]1C[C@@H](O)C(O)NC(=O)[C@@H]2[C@@H](O)C(C)CN2C(=O)[C@@H](NC(=O)C(NC(=O)[C@@H]2C[C@@H](O)CN2C(=O)C(NC1=O)[C@@H](C)O)[C@H](O)…	[Na+].CCCCCOc1cccc(c1)c2onc(c2)c3ccc(cc3)C(=O)N[C@H]4C[C@@H](O)C(O)NC(=O)[C@@H]5[C@@H](O)C(C)CN5C(=O)[C@@H](NC(=O)C(NC(=O)[C@@H]6C[C@@H](O)CN6C(=O)C(NC4=O)[C@@H](C)O)[C@H](O)[C@@H](O)c7ccc(O)c(O[S]([O-])(=O)=O)c7)[C@H](O)CC(N)=O;CCCCCOc1cccc(c1)-c1cc(no1)-c1ccc(cc1)C(=O)N[C@H]1C[C@@H](O)C(O)NC(=O)[C@@H]2[C@@H](O)C(C)CN2C(=O)[C@@H](NC(=O)C(NC(=O)[C@@H]2C[C@@H](O)CN2C(=O)C(NC1=O)[C@@H](C)O)[C@H](O)…	[Na+].CCCCCOc1cccc(c1)c2onc(c2)c3ccc(cc3)C(=O)N[C@H]4C[C@@H](O)C(O)NC(=O)[C@@H]5[C@@H](O)C(C)CN5C(=O)[C@@H](NC(=O)C(NC(=O)[C@@H]6C[C@@H](O)CN6C(=O)C(NC4=O)[C@@H](C)O)[C@H](O)[C@@H](O)c7ccc(O)c(O[S]([O-])(=O)=O)c7)[C@H](O)CC(N)=O;CCCCCOc1cccc(c1)-c1cc(no1)-c1ccc(cc1)C(=O)N[C@H]1C[C@@H](O)C(O)NC(=O)[C@@H]2[C@@H](O)C(C)CN2C(=O)[C@@H](NC(=O)C(NC(=O)[C@@H]2C[C@@H](O)CN2C(=O)C(NC1=O)[C@@H](C)O)[C@H](O)…	[Na+].CCCCCOc1cccc(c1)c2onc(c2)c3ccc(cc3)C(=O)N[C@H]4C[C@@H](O)C(O)NC(=O)[C@@H]5[C@@H](O)C(C)CN5C(=O)[C@@H](NC(=O)C(NC(=O)[C@@H]6C[C@@H](O)CN6C(=O)C(NC4=O)[C@@H](C)O)[C@H](O)[C@@H](O)c7ccc(O)c(O[S]([O-])(=O)=O)c7)[C@H](O)CC(N)=O;CCCCCOc1cccc(c1)-c1cc(no1)-c1ccc(cc1)C(=O)N[C@H]1C[C@@H](O)C(O)NC(=O)[C@@H]2[C@@H](O)C(C)CN2C(=O)[C@@H](NC(=O)C(NC(=O)[C@@H]2C[C@@H](O)CN2C(=O)C(NC1=O)[C@@H](C)O)[C@H](O)…	1	1	1	X
NS00120400	CC(C)CCC[C@@H](C)[C@H]1CC[C@H]2[C@@H]3CC=C4C[C@H](CC[C@]4(C)[C@H]3CC[C@]12C)O[S](O)(=O)=O;[Na+].CC(C)CCC[C@@H](C)[C@H]1CC[C@H]2[C@@H]3CC=C4C[C@H](CC[C@]4(C)[C@H]3CC[C@]12C)O[S]([O-])(=O)=O	CC(C)CCC[C@@H](C)[C@H]1CC[C@H]2[C@@H]3CC=C4C[C@H](CC[C@]4(C)[C@H]3CC[C@]12C)O[S](O)(=O)=O;[Na+].CC(C)CCC[C@@H](C)[C@H]1CC[C@H]2[C@@H]3CC=C4C[C@H](CC[C@]4(C)[C@H]3CC[C@]12C)O[S]([O-])(=O)=O	CC(C)CCC[C@@H](C)[C@H]1CC[C@H]2[C@@H]3CC=C4C[C@H](CC[C@]4(C)[C@H]3CC[C@]12C)O[S](O)(=O)=O;[Na+].CC(C)CCC[C@@H](C)[C@H]1CC[C@H]2[C@@H]3CC=C4C[C@H](CC[C@]4(C)[C@H]3CC[C@]12C)O[S]([O-])(=O)=O	CC(C)CCC[C@@H](C)[C@H]1CC[C@H]2[C@@H]3CC=C4C[C@H](CC[C@]4(C)[C@H]3CC[C@]12C)O[S](O)(=O)=O;[Na+].CC(C)CCC[C@@H](C)[C@H]1CC[C@H]2[C@@H]3CC=C4C[C@H](CC[C@]4(C)[C@H]3CC[C@]12C)O[S]([O-])(=O)=O	CC(C)CCC[C@@H](C)[C@H]1CC[C@H]2[C@@H]3CC=C4C[C@H](CC[C@]4(C)[C@H]3CC[C@]12C)O[S](O)(=O)=O;[Na+].CC(C)CCC[C@@H](C)[C@H]1CC[C@H]2[C@@H]3CC=C4C[C@H](CC[C@]4(C)[C@H]3CC[C@]12C)O[S]([O-])(=O)=O	1	1	1	X
NS00120430	CC(O)=O.CC(C)C[C@H](NC(=O)[C@@H](COC(C)(C)C)NC(=O)[C@H](CC1=CC=C(O)C=C1)NC(=O)[C@H](CO)NC(=O)[C@H](CC1=CNC2=C1C=CC=C2)NC(=O)[C@H](CC1=CNC=N1)NC(=O)[C@@H]1CCC(=O)N1)C(=O)N[C@@H](CCCNC(N)=N)C(=O)N1CCC[C@H]1C(=O)NNC(N)=O;CC(C)C[C@H](NC(=O)[C@@H](COC(C)(C)C)NC(=O)[C@H](CC1=CC=C(O)C=C1)NC(=O)[C@H](CO)NC(=O)[C@H](CC1=CNC2=C1C=CC=C2)NC(=O)[C@H](CC1=CNC=N1)NC(=O)[C@@H]1CCC(=O)N1)C(=O)N[C@@H](CCCNC(N)=N)C…	CC(O)=O.CC(C)C[C@H](NC(=O)[C@@H](COC(C)(C)C)NC(=O)[C@H](CC1=CC=C(O)C=C1)NC(=O)[C@H](CO)NC(=O)[C@H](CC1=CNC2=C1C=CC=C2)NC(=O)[C@H](CC1=CNC=N1)NC(=O)[C@@H]1CCC(=O)N1)C(=O)N[C@@H](CCCNC(N)=N)C(=O)N1CCC[C@H]1C(=O)NNC(N)=O;CC(C)C[C@H](NC(=O)[C@@H](COC(C)(C)C)NC(=O)[C@H](CC1=CC=C(O)C=C1)NC(=O)[C@H](CO)NC(=O)[C@H](CC1=CNC2=C1C=CC=C2)NC(=O)[C@H](CC1=CNC=N1)NC(=O)[C@@H]1CCC(=O)N1)C(=O)N[C@@H](CCCNC(N)=N)C…	CC(O)=O.CC(C)C[C@H](NC(=O)[C@@H](COC(C)(C)C)NC(=O)[C@H](CC1=CC=C(O)C=C1)NC(=O)[C@H](CO)NC(=O)[C@H](CC1=CNC2=C1C=CC=C2)NC(=O)[C@H](CC1=CNC=N1)NC(=O)[C@@H]1CCC(=O)N1)C(=O)N[C@@H](CCCNC(N)=N)C(=O)N1CCC[C@H]1C(=O)NNC(N)=O;CC(C)C[C@H](NC(=O)[C@@H](COC(C)(C)C)NC(=O)[C@H](CC1=CC=C(O)C=C1)NC(=O)[C@H](CO)NC(=O)[C@H](CC1=CNC2=C1C=CC=C2)NC(=O)[C@H](CC1=CNC=N1)NC(=O)[C@@H]1CCC(=O)N1)C(=O)N[C@@H](CCCNC(N)=N)C…	CC(O)=O.CC(C)C[C@H](NC(=O)[C@@H](COC(C)(C)C)NC(=O)[C@H](CC1=CC=C(O)C=C1)NC(=O)[C@H](CO)NC(=O)[C@H](CC1=CNC2=C1C=CC=C2)NC(=O)[C@H](CC1=CNC=N1)NC(=O)[C@@H]1CCC(=O)N1)C(=O)N[C@@H](CCCNC(N)=N)C(=O)N1CCC[C@H]1C(=O)NNC(N)=O;CC(C)C[C@H](NC(=O)[C@@H](COC(C)(C)C)NC(=O)[C@H](CC1=CC=C(O)C=C1)NC(=O)[C@H](CO)NC(=O)[C@H](CC1=CNC2=C1C=CC=C2)NC(=O)[C@H](CC1=CNC=N1)NC(=O)[C@@H]1CCC(=O)N1)C(=O)N[C@@H](CCCNC(N)=N)C…	CC(O)=O.CC(C)C[C@H](NC(=O)[C@@H](COC(C)(C)C)NC(=O)[C@H](CC1=CC=C(O)C=C1)NC(=O)[C@H](CO)NC(=O)[C@H](CC1=CNC2=C1C=CC=C2)NC(=O)[C@H](CC1=CNC=N1)NC(=O)[C@@H]1CCC(=O)N1)C(=O)N[C@@H](CCCNC(N)=N)C(=O)N1CCC[C@H]1C(=O)NNC(N)=O;CC(C)C[C@H](NC(=O)[C@@H](COC(C)(C)C)NC(=O)[C@H](CC1=CC=C(O)C=C1)NC(=O)[C@H](CO)NC(=O)[C@H](CC1=CNC2=C1C=CC=C2)NC(=O)[C@H](CC1=CNC=N1)NC(=O)[C@@H]1CCC(=O)N1)C(=O)N[C@@H](CCCNC(N)=N)C…	1	1	1	X
NS00120432	[Na].[Na].[Na].CC1(C)[C@H](CC[C@@]2(C)[C@H]1CC[C@]3(C)[C@@H]2C(=O)C=C4[C@@H]5C[C@](C)(CC[C@]5(C)CC[C@@]34C)C(O)=O)O[C@H]6O[C@@H]([C@@H](O)[C@H](O)[C@H]6O[C@@H]7C[C@@H]([C@@H](O)[C@H](O)[C@H]7O)C(O)=O)C(O)=O;[Na].[Na].CC1(C)[C@H](CC[C@@]2(C)[C@H]1CC[C@]3(C)[C@@H]2C(=O)C=C4[C@@H]5C[C@](C)(CC[C@]5(C)CC[C@@]34C)C(O)=O)O[C@H]6O[C@@H]([C@@H](O)[C@H](O)[C@H]6O[C@@H]7C[C@@H]([C@@H](O)[C@H](O)[C@H]7O)C(O)…	[Na].[Na].[Na].CC1(C)[C@H](CC[C@@]2(C)[C@H]1CC[C@]3(C)[C@@H]2C(=O)C=C4[C@@H]5C[C@](C)(CC[C@]5(C)CC[C@@]34C)C(O)=O)O[C@H]6O[C@@H]([C@@H](O)[C@H](O)[C@H]6O[C@@H]7C[C@@H]([C@@H](O)[C@H](O)[C@H]7O)C(O)=O)C(O)=O;[Na].[Na].CC1(C)[C@H](CC[C@@]2(C)[C@H]1CC[C@]3(C)[C@@H]2C(=O)C=C4[C@@H]5C[C@](C)(CC[C@]5(C)CC[C@@]34C)C(O)=O)O[C@H]6O[C@@H]([C@@H](O)[C@H](O)[C@H]6O[C@@H]7C[C@@H]([C@@H](O)[C@H](O)[C@H]7O)C(O)…	[Na].[Na].[Na].CC1(C)[C@H](CC[C@@]2(C)[C@H]1CC[C@]3(C)[C@@H]2C(=O)C=C4[C@@H]5C[C@](C)(CC[C@]5(C)CC[C@@]34C)C(O)=O)O[C@H]6O[C@@H]([C@@H](O)[C@H](O)[C@H]6O[C@@H]7C[C@@H]([C@@H](O)[C@H](O)[C@H]7O)C(O)=O)C(O)=O;[Na].[Na].CC1(C)[C@H](CC[C@@]2(C)[C@H]1CC[C@]3(C)[C@@H]2C(=O)C=C4[C@@H]5C[C@](C)(CC[C@]5(C)CC[C@@]34C)C(O)=O)O[C@H]6O[C@@H]([C@@H](O)[C@H](O)[C@H]6O[C@@H]7C[C@@H]([C@@H](O)[C@H](O)[C@H]7O)C(O)…	[Na].[Na].[Na].CC1(C)[C@H](CC[C@@]2(C)[C@H]1CC[C@]3(C)[C@@H]2C(=O)C=C4[C@@H]5C[C@](C)(CC[C@]5(C)CC[C@@]34C)C(O)=O)O[C@H]6O[C@@H]([C@@H](O)[C@H](O)[C@H]6O[C@@H]7C[C@@H]([C@@H](O)[C@H](O)[C@H]7O)C(O)=O)C(O)=O;[Na].[Na].CC1(C)[C@H](CC[C@@]2(C)[C@H]1CC[C@]3(C)[C@@H]2C(=O)C=C4[C@@H]5C[C@](C)(CC[C@]5(C)CC[C@@]34C)C(O)=O)O[C@H]6O[C@@H]([C@@H](O)[C@H](O)[C@H]6O[C@@H]7C[C@@H]([C@@H](O)[C@H](O)[C@H]7O)C(O)…	[Na].[Na].[Na].CC1(C)[C@H](CC[C@@]2(C)[C@H]1CC[C@]3(C)[C@@H]2C(=O)C=C4[C@@H]5C[C@](C)(CC[C@]5(C)CC[C@@]34C)C(O)=O)O[C@H]6O[C@@H]([C@@H](O)[C@H](O)[C@H]6O[C@@H]7C[C@@H]([C@@H](O)[C@H](O)[C@H]7O)C(O)=O)C(O)=O;[Na].[Na].CC1(C)[C@H](CC[C@@]2(C)[C@H]1CC[C@]3(C)[C@@H]2C(=O)C=C4[C@@H]5C[C@](C)(CC[C@]5(C)CC[C@@]34C)C(O)=O)O[C@H]6O[C@@H]([C@@H](O)[C@H](O)[C@H]6O[C@@H]7C[C@@H]([C@@H](O)[C@H](O)[C@H]7O)C(O)…	1	1	1	X
NS00120596	[K+].[O-]c1ccc(cc1Cl)c2ccccc2;[Na+].[O-]c1ccc(cc1Cl)c2ccccc2;Oc1ccc(cc1Cl)c2ccccc2	[K+].[O-]c1ccc(cc1Cl)c2ccccc2;[Na+].[O-]c1ccc(cc1Cl)c2ccccc2;Oc1ccc(cc1Cl)c2ccccc2	[K+].[O-]c1ccc(cc1Cl)c2ccccc2;[Na+].[O-]c1ccc(cc1Cl)c2ccccc2;Oc1ccc(cc1Cl)c2ccccc2	[K+].[O-]c1ccc(cc1Cl)c2ccccc2;[Na+].[O-]c1ccc(cc1Cl)c2ccccc2;Oc1ccc(cc1Cl)c2ccccc2	[K+].[O-]c1ccc(cc1Cl)c2ccccc2;[Na+].[O-]c1ccc(cc1Cl)c2ccccc2;Oc1ccc(cc1Cl)c2ccccc2	1	1	1	X
NS00120635	NCCCC(=O)NC(Cc1[nH]cnc1)C(O)=O.O[S](O)(=O)=O;NCCCC(=O)NC(Cc1[nH]cnc1)C(O)=O	NCCCC(=O)NC(Cc1[nH]cnc1)C(O)=O.O[S](O)(=O)=O;NCCCC(=O)NC(Cc1[nH]cnc1)C(O)=O	NCCCC(=O)NC(Cc1[nH]cnc1)C(O)=O.O[S](O)(=O)=O;NCCCC(=O)NC(Cc1[nH]cnc1)C(O)=O	NCCCC(=O)NC(Cc1[nH]cnc1)C(O)=O.O[S](O)(=O)=O;NCCCC(=O)NC(Cc1[nH]cnc1)C(O)=O	NCCCC(=O)NC(Cc1[nH]cnc1)C(O)=O.O[S](O)(=O)=O;NCCCC(=O)NC(Cc1[nH]cnc1)C(O)=O	1	1	1	X
NS00120689	[Cd]|[NH-]c1ccccc1.CC(O)C([O-])=O	[Cd]|[NH-]c1ccccc1.CC(O)C([O-])=O	[Cd]|[NH-]c1ccccc1.CC(O)C([O-])=O	[Cd]|[NH-]c1ccccc1.CC(O)C([O-])=O	[Cd]|[NH-]c1ccccc1.CC(O)C([O-])=O	1	1	1	X
NS00120762	[Na+].[Na+].[Na+].[O-][S](=O)(=O)c1cc2C=CC(=O)C(=N/Nc3ccc(c4ccccc34)[S]([O-])(=O)=O)c2c(c1)[S]([O-])(=O)=O;C1=CC=C2C(=C1)C(=CC=C2S(=O)(=O)[O-])N/N=C/3C(=O)C=CC4=CC(=CC(=C43)S(=O)(=O)[O-])S(=O)(=O)[O-].[Na+].[Na+].[Na+];O[S](=O)(=O)c1cc2C=CC(=O)/C(=N/Nc3ccc(c4ccccc34)[S](O)(=O)=O)c2c(c1)[S](O)(=O)=O;[Na+].[K+].[K+].[O-][S](=O)(=O)c1cc2C=CC(=O)C(=N/Nc3ccc(c4ccccc34)[S]([O-])(=O)=O)c2c(c1)[S]([O-])(…	[Na+].[Na+].[Na+].[O-][S](=O)(=O)c1cc2C=CC(=O)C(=N/Nc3ccc(c4ccccc34)[S]([O-])(=O)=O)c2c(c1)[S]([O-])(=O)=O;C1=CC=C2C(=C1)C(=CC=C2S(=O)(=O)[O-])N/N=C/3C(=O)C=CC4=CC(=CC(=C43)S(=O)(=O)[O-])S(=O)(=O)[O-].[Na+].[Na+].[Na+];O[S](=O)(=O)c1cc2C=CC(=O)/C(=N/Nc3ccc(c4ccccc34)[S](O)(=O)=O)c2c(c1)[S](O)(=O)=O;[Na+].[K+].[K+].[O-][S](=O)(=O)c1cc2C=CC(=O)C(=N/Nc3ccc(c4ccccc34)[S]([O-])(=O)=O)c2c(c1)[S]([O-])(…	[Na+].[Na+].[Na+].[O-][S](=O)(=O)c1cc2C=CC(=O)C(=N/Nc3ccc(c4ccccc34)[S]([O-])(=O)=O)c2c(c1)[S]([O-])(=O)=O;C1=CC=C2C(=C1)C(=CC=C2S(=O)(=O)[O-])N/N=C/3C(=O)C=CC4=CC(=CC(=C43)S(=O)(=O)[O-])S(=O)(=O)[O-].[Na+].[Na+].[Na+];O[S](=O)(=O)c1cc2C=CC(=O)/C(=N/Nc3ccc(c4ccccc34)[S](O)(=O)=O)c2c(c1)[S](O)(=O)=O;[Na+].[K+].[K+].[O-][S](=O)(=O)c1cc2C=CC(=O)C(=N/Nc3ccc(c4ccccc34)[S]([O-])(=O)=O)c2c(c1)[S]([O-])(…	[Na+].[Na+].[Na+].[O-][S](=O)(=O)c1cc2C=CC(=O)C(=N/Nc3ccc(c4ccccc34)[S]([O-])(=O)=O)c2c(c1)[S]([O-])(=O)=O;C1=CC=C2C(=C1)C(=CC=C2S(=O)(=O)[O-])N/N=C/3C(=O)C=CC4=CC(=CC(=C43)S(=O)(=O)[O-])S(=O)(=O)[O-].[Na+].[Na+].[Na+];O[S](=O)(=O)c1cc2C=CC(=O)/C(=N/Nc3ccc(c4ccccc34)[S](O)(=O)=O)c2c(c1)[S](O)(=O)=O;[Na+].[K+].[K+].[O-][S](=O)(=O)c1cc2C=CC(=O)C(=N/Nc3ccc(c4ccccc34)[S]([O-])(=O)=O)c2c(c1)[S]([O-])(…	[Na+].[Na+].[Na+].[O-][S](=O)(=O)c1cc2C=CC(=O)C(=N/Nc3ccc(c4ccccc34)[S]([O-])(=O)=O)c2c(c1)[S]([O-])(=O)=O;C1=CC=C2C(=C1)C(=CC=C2S(=O)(=O)[O-])N/N=C/3C(=O)C=CC4=CC(=CC(=C43)S(=O)(=O)[O-])S(=O)(=O)[O-].[Na+].[Na+].[Na+];O[S](=O)(=O)c1cc2C=CC(=O)/C(=N/Nc3ccc(c4ccccc34)[S](O)(=O)=O)c2c(c1)[S](O)(=O)=O;[Na+].[K+].[K+].[O-][S](=O)(=O)c1cc2C=CC(=O)C(=N/Nc3ccc(c4ccccc34)[S]([O-])(=O)=O)c2c(c1)[S]([O-])(…	1	1	1	X
NS00120769	[Na+].[Na+].[O-][S](=O)(=O)c1ccc(NN=C2C(=O)C=Cc3cc(ccc23)[S]([O-])(=O)=O)cc1;C1=CC(=CC=C1N/N=C/2C3=C(C=CC2=O)C=C(C=C3)S(=O)(=O)[O-])S(=O)(=O)[O-].[Na+].[Na+];O[S](=O)(=O)c1ccc(NN=C2C(=O)C=Cc3cc(ccc23)[S](O)(=O)=O)cc1;OS(=O)(=O)c1ccc(NN=C2C(=O)C=Cc3cc(ccc23)S(O)(=O)=O)cc1	[Na+].[Na+].[O-][S](=O)(=O)c1ccc(NN=C2C(=O)C=Cc3cc(ccc23)[S]([O-])(=O)=O)cc1;C1=CC(=CC=C1N/N=C/2C3=C(C=CC2=O)C=C(C=C3)S(=O)(=O)[O-])S(=O)(=O)[O-].[Na+].[Na+];O[S](=O)(=O)c1ccc(NN=C2C(=O)C=Cc3cc(ccc23)[S](O)(=O)=O)cc1;OS(=O)(=O)c1ccc(NN=C2C(=O)C=Cc3cc(ccc23)S(O)(=O)=O)cc1	[Na+].[Na+].[O-][S](=O)(=O)c1ccc(NN=C2C(=O)C=Cc3cc(ccc23)[S]([O-])(=O)=O)cc1;C1=CC(=CC=C1N/N=C/2C3=C(C=CC2=O)C=C(C=C3)S(=O)(=O)[O-])S(=O)(=O)[O-].[Na+].[Na+];O[S](=O)(=O)c1ccc(NN=C2C(=O)C=Cc3cc(ccc23)[S](O)(=O)=O)cc1;OS(=O)(=O)c1ccc(NN=C2C(=O)C=Cc3cc(ccc23)S(O)(=O)=O)cc1	[Na+].[Na+].[O-][S](=O)(=O)c1ccc(NN=C2C(=O)C=Cc3cc(ccc23)[S]([O-])(=O)=O)cc1;C1=CC(=CC=C1N/N=C/2C3=C(C=CC2=O)C=C(C=C3)S(=O)(=O)[O-])S(=O)(=O)[O-].[Na+].[Na+];O[S](=O)(=O)c1ccc(NN=C2C(=O)C=Cc3cc(ccc23)[S](O)(=O)=O)cc1;OS(=O)(=O)c1ccc(NN=C2C(=O)C=Cc3cc(ccc23)S(O)(=O)=O)cc1	[Na+].[Na+].[O-][S](=O)(=O)c1ccc(NN=C2C(=O)C=Cc3cc(ccc23)[S]([O-])(=O)=O)cc1;C1=CC(=CC=C1N/N=C/2C3=C(C=CC2=O)C=C(C=C3)S(=O)(=O)[O-])S(=O)(=O)[O-].[Na+].[Na+];O[S](=O)(=O)c1ccc(NN=C2C(=O)C=Cc3cc(ccc23)[S](O)(=O)=O)cc1;OS(=O)(=O)c1ccc(NN=C2C(=O)C=Cc3cc(ccc23)S(O)(=O)=O)cc1	1	1	1	X
NS00120780	[OH-].[OH-].CCCC[N+](CC)(CCCC)CCCCCC[N+](CC)(CCCC)CCCC;CCCC[N+](CC)(CCCC)CCCCCC[N+](CC)(CCCC)CCCC.CCO[S]([O-])(=O)=O.CCO[S]([O-])(=O)=O	[OH-].[OH-].CCCC[N+](CC)(CCCC)CCCCCC[N+](CC)(CCCC)CCCC;CCCC[N+](CC)(CCCC)CCCCCC[N+](CC)(CCCC)CCCC.CCO[S]([O-])(=O)=O.CCO[S]([O-])(=O)=O	[OH-].[OH-].CCCC[N+](CC)(CCCC)CCCCCC[N+](CC)(CCCC)CCCC;CCCC[N+](CC)(CCCC)CCCCCC[N+](CC)(CCCC)CCCC.CCO[S]([O-])(=O)=O.CCO[S]([O-])(=O)=O	[OH-].[OH-].CCCC[N+](CC)(CCCC)CCCCCC[N+](CC)(CCCC)CCCC;CCCC[N+](CC)(CCCC)CCCCCC[N+](CC)(CCCC)CCCC.CCO[S]([O-])(=O)=O.CCO[S]([O-])(=O)=O	[OH-].[OH-].CCCC[N+](CC)(CCCC)CCCCCC[N+](CC)(CCCC)CCCC;CCCC[N+](CC)(CCCC)CCCCCC[N+](CC)(CCCC)CCCC.CCO[S]([O-])(=O)=O.CCO[S]([O-])(=O)=O	1	1	1	X
NS00120808	[Fe-3](|[C]#N)(|[C]#N)(|[C]#N)(|[C]#N)(|[C]#N)|[C]#N;[K+].[K+].[K+].[Fe-3](|[C]#N)(|[C]#N)(|[C]#N)(|[C]#N)(|[C]#N)|[C]#N	[Fe-3](|[C]#N)(|[C]#N)(|[C]#N)(|[C]#N)(|[C]#N)|[C]#N;[K+].[K+].[K+].[Fe-3](|[C]#N)(|[C]#N)(|[C]#N)(|[C]#N)(|[C]#N)|[C]#N	[Fe-3](|[C]#N)(|[C]#N)(|[C]#N)(|[C]#N)(|[C]#N)|[C]#N;[K+].[K+].[K+].[Fe-3](|[C]#N)(|[C]#N)(|[C]#N)(|[C]#N)(|[C]#N)|[C]#N	[Fe-3](|[C]#N)(|[C]#N)(|[C]#N)(|[C]#N)(|[C]#N)|[C]#N;[K+].[K+].[K+].[Fe-3](|[C]#N)(|[C]#N)(|[C]#N)(|[C]#N)(|[C]#N)|[C]#N	[Fe-3](|[C]#N)(|[C]#N)(|[C]#N)(|[C]#N)(|[C]#N)|[C]#N;[K+].[K+].[K+].[Fe-3](|[C]#N)(|[C]#N)(|[C]#N)(|[C]#N)(|[C]#N)|[C]#N	1	1	1	X
NS00120900	CN1CCN(CC1)CC(=O)[C@@]2(O)CC[C@H]3[C@@H]4CCC5=CC(=O)C=C[C@]5(C)[C@H]4[C@@H](O)C[C@]23C;[Cl-].CN1CCN(CC1)CC(=O)[C@@]2(O)CC[C@H]3[C@@H]4CCC5=CC(=O)C=C[C@]5(C)[C@H]4[C@@H](O)C[C@]23C.[H+]	CN1CCN(CC1)CC(=O)[C@@]2(O)CC[C@H]3[C@@H]4CCC5=CC(=O)C=C[C@]5(C)[C@H]4[C@@H](O)C[C@]23C;[Cl-].CN1CCN(CC1)CC(=O)[C@@]2(O)CC[C@H]3[C@@H]4CCC5=CC(=O)C=C[C@]5(C)[C@H]4[C@@H](O)C[C@]23C.[H+]	CN1CCN(CC1)CC(=O)[C@@]2(O)CC[C@H]3[C@@H]4CCC5=CC(=O)C=C[C@]5(C)[C@H]4[C@@H](O)C[C@]23C;[Cl-].CN1CCN(CC1)CC(=O)[C@@]2(O)CC[C@H]3[C@@H]4CCC5=CC(=O)C=C[C@]5(C)[C@H]4[C@@H](O)C[C@]23C.[H+]	CN1CCN(CC1)CC(=O)[C@@]2(O)CC[C@H]3[C@@H]4CCC5=CC(=O)C=C[C@]5(C)[C@H]4[C@@H](O)C[C@]23C;[Cl-].CN1CCN(CC1)CC(=O)[C@@]2(O)CC[C@H]3[C@@H]4CCC5=CC(=O)C=C[C@]5(C)[C@H]4[C@@H](O)C[C@]23C.[H+]	CN1CCN(CC1)CC(=O)[C@@]2(O)CC[C@H]3[C@@H]4CCC5=CC(=O)C=C[C@]5(C)[C@H]4[C@@H](O)C[C@]23C;[Cl-].CN1CCN(CC1)CC(=O)[C@@]2(O)CC[C@H]3[C@@H]4CCC5=CC(=O)C=C[C@]5(C)[C@H]4[C@@H](O)C[C@]23C.[H+]	1	1	1	X
NS00120935	[O-]C(=O)[C@@H]1O[C@@H]1C([O-])=O;[K+].[K+].[O-]C(=O)[C@@H]1O[C@@H]1C([O-])=O	[O-]C(=O)[C@@H]1O[C@@H]1C([O-])=O;[K+].[K+].[O-]C(=O)[C@@H]1O[C@@H]1C([O-])=O	[O-]C(=O)[C@@H]1O[C@@H]1C([O-])=O;[K+].[K+].[O-]C(=O)[C@@H]1O[C@@H]1C([O-])=O	[O-]C(=O)[C@@H]1O[C@@H]1C([O-])=O;[K+].[K+].[O-]C(=O)[C@@H]1O[C@@H]1C([O-])=O	[O-]C(=O)[C@@H]1O[C@@H]1C([O-])=O;[K+].[K+].[O-]C(=O)[C@@H]1O[C@@H]1C([O-])=O	1	1	1	X
NS00120964	CCCCCCCCCCCCCCCCCC(O)=O.OC[C@H]1O[C@](O)([C@H](O)[C@@H](O)[C@@H]1O)[C@@]2(CO)O[C@H](CO)[C@@H](O)[C@@H]2O;CCCCCCCCCCCCCCCCCC(=O)O.C([C@@H]1[C@H]([C@@H]([C@@](O1)(CO)[C@]2([C@@H]([C@H]([C@@H]([C@H](O2)CO)O)O)O)O)O)O)O	CCCCCCCCCCCCCCCCCC(O)=O.OC[C@H]1O[C@](O)([C@H](O)[C@@H](O)[C@@H]1O)[C@@]2(CO)O[C@H](CO)[C@@H](O)[C@@H]2O;CCCCCCCCCCCCCCCCCC(=O)O.C([C@@H]1[C@H]([C@@H]([C@@](O1)(CO)[C@]2([C@@H]([C@H]([C@@H]([C@H](O2)CO)O)O)O)O)O)O)O	CCCCCCCCCCCCCCCCCC(O)=O.OC[C@H]1O[C@](O)([C@H](O)[C@@H](O)[C@@H]1O)[C@@]2(CO)O[C@H](CO)[C@@H](O)[C@@H]2O;CCCCCCCCCCCCCCCCCC(=O)O.C([C@@H]1[C@H]([C@@H]([C@@](O1)(CO)[C@]2([C@@H]([C@H]([C@@H]([C@H](O2)CO)O)O)O)O)O)O)O	CCCCCCCCCCCCCCCCCC(O)=O.OC[C@H]1O[C@](O)([C@H](O)[C@@H](O)[C@@H]1O)[C@@]2(CO)O[C@H](CO)[C@@H](O)[C@@H]2O;CCCCCCCCCCCCCCCCCC(=O)O.C([C@@H]1[C@H]([C@@H]([C@@](O1)(CO)[C@]2([C@@H]([C@H]([C@@H]([C@H](O2)CO)O)O)O)O)O)O)O	CCCCCCCCCCCCCCCCCC(O)=O.OC[C@H]1O[C@](O)([C@H](O)[C@@H](O)[C@@H]1O)[C@@]2(CO)O[C@H](CO)[C@@H](O)[C@@H]2O;CCCCCCCCCCCCCCCCCC(=O)O.C([C@@H]1[C@H]([C@@H]([C@@](O1)(CO)[C@]2([C@@H]([C@H]([C@@H]([C@H](O2)CO)O)O)O)O)O)O)O	1	1	1	X
NS00120989	O[S](=O)(=O)c1ccc2C(=O)C(c3ccc4c(ccc5ccccc45)n3)C(=O)c2c1[S](O)(=O)=O;[Na+].[Na+].[O-][S](=O)(=O)c1ccc2C(=O)C(c3ccc4c(ccc5ccccc45)n3)C(=O)c2c1[S]([O-])(=O)=O	O[S](=O)(=O)c1ccc2C(=O)C(c3ccc4c(ccc5ccccc45)n3)C(=O)c2c1[S](O)(=O)=O;[Na+].[Na+].[O-][S](=O)(=O)c1ccc2C(=O)C(c3ccc4c(ccc5ccccc45)n3)C(=O)c2c1[S]([O-])(=O)=O	O[S](=O)(=O)c1ccc2C(=O)C(c3ccc4c(ccc5ccccc45)n3)C(=O)c2c1[S](O)(=O)=O;[Na+].[Na+].[O-][S](=O)(=O)c1ccc2C(=O)C(c3ccc4c(ccc5ccccc45)n3)C(=O)c2c1[S]([O-])(=O)=O	O[S](=O)(=O)c1ccc2C(=O)C(c3ccc4c(ccc5ccccc45)n3)C(=O)c2c1[S](O)(=O)=O;[Na+].[Na+].[O-][S](=O)(=O)c1ccc2C(=O)C(c3ccc4c(ccc5ccccc45)n3)C(=O)c2c1[S]([O-])(=O)=O	O[S](=O)(=O)c1ccc2C(=O)C(c3ccc4c(ccc5ccccc45)n3)C(=O)c2c1[S](O)(=O)=O;[Na+].[Na+].[O-][S](=O)(=O)c1ccc2C(=O)C(c3ccc4c(ccc5ccccc45)n3)C(=O)c2c1[S]([O-])(=O)=O	1	1	1	X
NS00121051	[Cl-].CN(N=CC1=[N+](C)c2ccccc2C1(C)C)c3ccc(C)cc3;CO[S]([O-])(=O)=O.CN(N=CC1=[N+](C)c2ccccc2C1(C)C)c3ccc(C)cc3;CN(N=CC1=[N+](C)c2ccccc2C1(C)C)c3ccc(C)cc3.O[S]([O-])(=O)=O;CN(N=CC1=[N+](C)c2ccccc2C1(C)C)c3ccc(C)cc3.CC([O-])=O;CN(N=CC1=[N+](C)c2ccccc2C1(C)C)c3ccc(C)cc3.[S-]C#N;[OH-].CN(N=CC1=[N+](C)c2ccccc2C1(C)C)c3ccc(C)cc3	[Cl-].CN(N=CC1=[N+](C)c2ccccc2C1(C)C)c3ccc(C)cc3;CO[S]([O-])(=O)=O.CN(N=CC1=[N+](C)c2ccccc2C1(C)C)c3ccc(C)cc3;CN(N=CC1=[N+](C)c2ccccc2C1(C)C)c3ccc(C)cc3.O[S]([O-])(=O)=O;CN(N=CC1=[N+](C)c2ccccc2C1(C)C)c3ccc(C)cc3.CC([O-])=O;CN(N=CC1=[N+](C)c2ccccc2C1(C)C)c3ccc(C)cc3.[S-]C#N;[OH-].CN(N=CC1=[N+](C)c2ccccc2C1(C)C)c3ccc(C)cc3	[Cl-].CN(N=CC1=[N+](C)c2ccccc2C1(C)C)c3ccc(C)cc3;CO[S]([O-])(=O)=O.CN(N=CC1=[N+](C)c2ccccc2C1(C)C)c3ccc(C)cc3;CN(N=CC1=[N+](C)c2ccccc2C1(C)C)c3ccc(C)cc3.O[S]([O-])(=O)=O;CN(N=CC1=[N+](C)c2ccccc2C1(C)C)c3ccc(C)cc3.CC([O-])=O;CN(N=CC1=[N+](C)c2ccccc2C1(C)C)c3ccc(C)cc3.[S-]C#N;[OH-].CN(N=CC1=[N+](C)c2ccccc2C1(C)C)c3ccc(C)cc3	[Cl-].CN(N=CC1=[N+](C)c2ccccc2C1(C)C)c3ccc(C)cc3;CO[S]([O-])(=O)=O.CN(N=CC1=[N+](C)c2ccccc2C1(C)C)c3ccc(C)cc3;CN(N=CC1=[N+](C)c2ccccc2C1(C)C)c3ccc(C)cc3.O[S]([O-])(=O)=O;CN(N=CC1=[N+](C)c2ccccc2C1(C)C)c3ccc(C)cc3.CC([O-])=O;CN(N=CC1=[N+](C)c2ccccc2C1(C)C)c3ccc(C)cc3.[S-]C#N;[OH-].CN(N=CC1=[N+](C)c2ccccc2C1(C)C)c3ccc(C)cc3	[Cl-].CN(N=CC1=[N+](C)c2ccccc2C1(C)C)c3ccc(C)cc3;CO[S]([O-])(=O)=O.CN(N=CC1=[N+](C)c2ccccc2C1(C)C)c3ccc(C)cc3;CN(N=CC1=[N+](C)c2ccccc2C1(C)C)c3ccc(C)cc3.O[S]([O-])(=O)=O;CN(N=CC1=[N+](C)c2ccccc2C1(C)C)c3ccc(C)cc3.CC([O-])=O;CN(N=CC1=[N+](C)c2ccccc2C1(C)C)c3ccc(C)cc3.[S-]C#N;[OH-].CN(N=CC1=[N+](C)c2ccccc2C1(C)C)c3ccc(C)cc3	1	1	1	X
NS00121152	[Cl-].COC(=O)[C@@H]([C@H]1CCCCN1)c2ccccc2.[H+];[H][C@@](C(=O)OC)(C1=CC=CC=C1)[C@@]1([H])CCCCN1;COC(=O)[C@@H]([C@H]1CCCCN1)c2ccccc2	[Cl-].COC(=O)[C@@H]([C@H]1CCCCN1)c2ccccc2.[H+];[H][C@@](C(=O)OC)(C1=CC=CC=C1)[C@@]1([H])CCCCN1;COC(=O)[C@@H]([C@H]1CCCCN1)c2ccccc2	[Cl-].COC(=O)[C@@H]([C@H]1CCCCN1)c2ccccc2.[H+];[H][C@@](C(=O)OC)(C1=CC=CC=C1)[C@@]1([H])CCCCN1;COC(=O)[C@@H]([C@H]1CCCCN1)c2ccccc2	[Cl-].COC(=O)[C@@H]([C@H]1CCCCN1)c2ccccc2.[H+];[H][C@@](C(=O)OC)(C1=CC=CC=C1)[C@@]1([H])CCCCN1;COC(=O)[C@@H]([C@H]1CCCCN1)c2ccccc2	[Cl-].COC(=O)[C@@H]([C@H]1CCCCN1)c2ccccc2.[H+];[H][C@@](C(=O)OC)(C1=CC=CC=C1)[C@@]1([H])CCCCN1;COC(=O)[C@@H]([C@H]1CCCCN1)c2ccccc2	1	1	1	X
NS00121160	Cl.CN(C)[C@@H]1[C@@H]2CC3=C(C)C4=C(Cl)C=CC(O)=C4C(O)=C3C(=O)[C@]2(O)C(O)=C(C(N)=O)C1=O;Cc1c2c(c(c3c1c(ccc3O)Cl)O)C(=O)[C@]4([C@@H](C2)[C@H](C(=C(C4=O)C(=O)N)O)N(C)C)O	Cl.CN(C)[C@@H]1[C@@H]2CC3=C(C)C4=C(Cl)C=CC(O)=C4C(O)=C3C(=O)[C@]2(O)C(O)=C(C(N)=O)C1=O;Cc1c2c(c(c3c1c(ccc3O)Cl)O)C(=O)[C@]4([C@@H](C2)[C@H](C(=C(C4=O)C(=O)N)O)N(C)C)O	Cl.CN(C)[C@@H]1[C@@H]2CC3=C(C)C4=C(Cl)C=CC(O)=C4C(O)=C3C(=O)[C@]2(O)C(O)=C(C(N)=O)C1=O;Cc1c2c(c(c3c1c(ccc3O)Cl)O)C(=O)[C@]4([C@@H](C2)[C@H](C(=C(C4=O)C(=O)N)O)N(C)C)O	Cl.CN(C)[C@@H]1[C@@H]2CC3=C(C)C4=C(Cl)C=CC(O)=C4C(O)=C3C(=O)[C@]2(O)C(O)=C(C(N)=O)C1=O;Cc1c2c(c(c3c1c(ccc3O)Cl)O)C(=O)[C@]4([C@@H](C2)[C@H](C(=C(C4=O)C(=O)N)O)N(C)C)O	Cl.CN(C)[C@@H]1[C@@H]2CC3=C(C)C4=C(Cl)C=CC(O)=C4C(O)=C3C(=O)[C@]2(O)C(O)=C(C(N)=O)C1=O;Cc1c2c(c(c3c1c(ccc3O)Cl)O)C(=O)[C@]4([C@@H](C2)[C@H](C(=C(C4=O)C(=O)N)O)N(C)C)O	1	1	1	X
NS00121242	OC[C@H](O)[C@@H](O)[C@H](O)[C@H](O)CO.ClCC1CO1;OC[C@H](O)[C@@H](O)[C@H](O)[C@H](O)CO.C1CO1;OC[C@@H](O)[C@@H](O)[C@H](O)[C@@H](O)CO;CCCCCCCCC=C/CCCCCCCC(O)=O.OC[C@H](O)[C@@H](O)[C@H](O)[C@H](O)CO;CC(O)=O.OC[C@@H](O)[C@@H](O)[C@H](O)[C@@H](O)CO;C([C@H]([C@H]([C@@H]([C@H](CO)O)O)O)O)O;OC[C@H](O)[C@@H](O)[C@H](O)[C@H](O)CO;CC1CO1.CC2CO2.CC3CO3.CC4CO4.CC5CO5.CC6CO6.OC[C@H](O)[C@@H](O)[C@H](O)[C@H](O)C…	OC[C@H](O)[C@@H](O)[C@H](O)[C@H](O)CO.ClCC1CO1;OC[C@H](O)[C@@H](O)[C@H](O)[C@H](O)CO.C1CO1;OC[C@@H](O)[C@@H](O)[C@H](O)[C@@H](O)CO;CCCCCCCCC=C/CCCCCCCC(O)=O.OC[C@H](O)[C@@H](O)[C@H](O)[C@H](O)CO;CC(O)=O.OC[C@@H](O)[C@@H](O)[C@H](O)[C@@H](O)CO;C([C@H]([C@H]([C@@H]([C@H](CO)O)O)O)O)O;OC[C@H](O)[C@@H](O)[C@H](O)[C@H](O)CO;CC1CO1.CC2CO2.CC3CO3.CC4CO4.CC5CO5.CC6CO6.OC[C@H](O)[C@@H](O)[C@H](O)[C@H](O)C…	OC[C@H](O)[C@@H](O)[C@H](O)[C@H](O)CO.ClCC1CO1;OC[C@H](O)[C@@H](O)[C@H](O)[C@H](O)CO.C1CO1;OC[C@@H](O)[C@@H](O)[C@H](O)[C@@H](O)CO;CCCCCCCCC=C/CCCCCCCC(O)=O.OC[C@H](O)[C@@H](O)[C@H](O)[C@H](O)CO;CC(O)=O.OC[C@@H](O)[C@@H](O)[C@H](O)[C@@H](O)CO;C([C@H]([C@H]([C@@H]([C@H](CO)O)O)O)O)O;OC[C@H](O)[C@@H](O)[C@H](O)[C@H](O)CO;CC1CO1.CC2CO2.CC3CO3.CC4CO4.CC5CO5.CC6CO6.OC[C@H](O)[C@@H](O)[C@H](O)[C@H](O)C…	OC[C@H](O)[C@@H](O)[C@H](O)[C@H](O)CO.ClCC1CO1;OC[C@H](O)[C@@H](O)[C@H](O)[C@H](O)CO.C1CO1;OC[C@@H](O)[C@@H](O)[C@H](O)[C@@H](O)CO;CCCCCCCCC=C/CCCCCCCC(O)=O.OC[C@H](O)[C@@H](O)[C@H](O)[C@H](O)CO;CC(O)=O.OC[C@@H](O)[C@@H](O)[C@H](O)[C@@H](O)CO;C([C@H]([C@H]([C@@H]([C@H](CO)O)O)O)O)O;OC[C@H](O)[C@@H](O)[C@H](O)[C@H](O)CO;CC1CO1.CC2CO2.CC3CO3.CC4CO4.CC5CO5.CC6CO6.OC[C@H](O)[C@@H](O)[C@H](O)[C@H](O)C…	OC[C@H](O)[C@@H](O)[C@H](O)[C@H](O)CO.ClCC1CO1;OC[C@H](O)[C@@H](O)[C@H](O)[C@H](O)CO.C1CO1;OC[C@@H](O)[C@@H](O)[C@H](O)[C@@H](O)CO;CCCCCCCCC=C/CCCCCCCC(O)=O.OC[C@H](O)[C@@H](O)[C@H](O)[C@H](O)CO;CC(O)=O.OC[C@@H](O)[C@@H](O)[C@H](O)[C@@H](O)CO;C([C@H]([C@H]([C@@H]([C@H](CO)O)O)O)O)O;OC[C@H](O)[C@@H](O)[C@H](O)[C@H](O)CO;CC1CO1.CC2CO2.CC3CO3.CC4CO4.CC5CO5.CC6CO6.OC[C@H](O)[C@@H](O)[C@H](O)[C@H](O)C…	1	1	1	X
NS00121281	CCCCC(=C)C([O-])=O.COC(=O)C(C)=C.CC(=C)C(=O)OCCO.OC(=O)C=C;CCCCC(=C)C(O)=O.CC(=C)C(=O)OCCO.C=Cc1ccccc1;CCCCC(=C)C(O)=O.CC(=C)C(=O)OCCO.OC(=O)C=C.C=Cc1ccccc1;CCCCC(=C)C(O)=O.COC(=O)C(C)=C.OC(=O)C=C.C=Cc1ccccc1;CCCCC(=C)C(O)=O.COC(=O)C(C)=C.CC(O)COC(=O)C(C)=C.OC(=O)C=C.C=Cc1ccccc1;CCCCC(=C)C(O)=O.COC(=O)C(C)=C.CC(=C)C(=O)OCCO.OC(=O)C=C.C=Cc1ccccc1;[NH4+].CCCCC(=C)C(O)=O.CC(=C)C([O-])=O.C=Cc1ccccc1;…	CCCCC(=C)C([O-])=O.COC(=O)C(C)=C.CC(=C)C(=O)OCCO.OC(=O)C=C;CCCCC(=C)C(O)=O.CC(=C)C(=O)OCCO.C=Cc1ccccc1;CCCCC(=C)C(O)=O.CC(=C)C(=O)OCCO.OC(=O)C=C.C=Cc1ccccc1;CCCCC(=C)C(O)=O.COC(=O)C(C)=C.OC(=O)C=C.C=Cc1ccccc1;CCCCC(=C)C(O)=O.COC(=O)C(C)=C.CC(O)COC(=O)C(C)=C.OC(=O)C=C.C=Cc1ccccc1;CCCCC(=C)C(O)=O.COC(=O)C(C)=C.CC(=C)C(=O)OCCO.OC(=O)C=C.C=Cc1ccccc1;[NH4+].CCCCC(=C)C(O)=O.CC(=C)C([O-])=O.C=Cc1ccccc1;…	CCCCC(=C)C([O-])=O.COC(=O)C(C)=C.CC(=C)C(=O)OCCO.OC(=O)C=C;CCCCC(=C)C(O)=O.CC(=C)C(=O)OCCO.C=Cc1ccccc1;CCCCC(=C)C(O)=O.CC(=C)C(=O)OCCO.OC(=O)C=C.C=Cc1ccccc1;CCCCC(=C)C(O)=O.COC(=O)C(C)=C.OC(=O)C=C.C=Cc1ccccc1;CCCCC(=C)C(O)=O.COC(=O)C(C)=C.CC(O)COC(=O)C(C)=C.OC(=O)C=C.C=Cc1ccccc1;CCCCC(=C)C(O)=O.COC(=O)C(C)=C.CC(=C)C(=O)OCCO.OC(=O)C=C.C=Cc1ccccc1;[NH4+].CCCCC(=C)C(O)=O.CC(=C)C([O-])=O.C=Cc1ccccc1;…	CCCCC(=C)C([O-])=O.COC(=O)C(C)=C.CC(=C)C(=O)OCCO.OC(=O)C=C;CCCCC(=C)C(O)=O.CC(=C)C(=O)OCCO.C=Cc1ccccc1;CCCCC(=C)C(O)=O.CC(=C)C(=O)OCCO.OC(=O)C=C.C=Cc1ccccc1;CCCCC(=C)C(O)=O.COC(=O)C(C)=C.OC(=O)C=C.C=Cc1ccccc1;CCCCC(=C)C(O)=O.COC(=O)C(C)=C.CC(O)COC(=O)C(C)=C.OC(=O)C=C.C=Cc1ccccc1;CCCCC(=C)C(O)=O.COC(=O)C(C)=C.CC(=C)C(=O)OCCO.OC(=O)C=C.C=Cc1ccccc1;[NH4+].CCCCC(=C)C(O)=O.CC(=C)C([O-])=O.C=Cc1ccccc1;…	CCCCC(=C)C([O-])=O.COC(=O)C(C)=C.CC(=C)C(=O)OCCO.OC(=O)C=C;CCCCC(=C)C(O)=O.CC(=C)C(=O)OCCO.C=Cc1ccccc1;CCCCC(=C)C(O)=O.CC(=C)C(=O)OCCO.OC(=O)C=C.C=Cc1ccccc1;CCCCC(=C)C(O)=O.COC(=O)C(C)=C.OC(=O)C=C.C=Cc1ccccc1;CCCCC(=C)C(O)=O.COC(=O)C(C)=C.CC(O)COC(=O)C(C)=C.OC(=O)C=C.C=Cc1ccccc1;CCCCC(=C)C(O)=O.COC(=O)C(C)=C.CC(=C)C(=O)OCCO.OC(=O)C=C.C=Cc1ccccc1;[NH4+].CCCCC(=C)C(O)=O.CC(=C)C([O-])=O.C=Cc1ccccc1;…	1	1	1	X
NS00121326	CC(C)(C)CCCCCC(=O)OCC1CO1;COC(=O)C(C)=C.CC(=C)C(=O)OCCO.CC(C)(C)CCCCCC(=O)OCC1CO1.OC(=O)C=C.C=Cc2ccccc2	CC(C)(C)CCCCCC(=O)OCC1CO1;COC(=O)C(C)=C.CC(=C)C(=O)OCCO.CC(C)(C)CCCCCC(=O)OCC1CO1.OC(=O)C=C.C=Cc2ccccc2	CC(C)(C)CCCCCC(=O)OCC1CO1;COC(=O)C(C)=C.CC(=C)C(=O)OCCO.CC(C)(C)CCCCCC(=O)OCC1CO1.OC(=O)C=C.C=Cc2ccccc2	CC(C)(C)CCCCCC(=O)OCC1CO1;COC(=O)C(C)=C.CC(=C)C(=O)OCCO.CC(C)(C)CCCCCC(=O)OCC1CO1.OC(=O)C=C.C=Cc2ccccc2	CC(C)(C)CCCCCC(=O)OCC1CO1;COC(=O)C(C)=C.CC(=C)C(=O)OCCO.CC(C)(C)CCCCCC(=O)OCC1CO1.OC(=O)C=C.C=Cc2ccccc2	1	1	1	X
NS00121428	CC(C)Nc1ncccn1;CC(C)Nc1ncccn1.O[P](O)(O)=O	CC(C)Nc1ncccn1;CC(C)Nc1ncccn1.O[P](O)(O)=O	CC(C)Nc1ncccn1;CC(C)Nc1ncccn1.O[P](O)(O)=O	CC(C)Nc1ncccn1;CC(C)Nc1ncccn1.O[P](O)(O)=O	CC(C)Nc1ncccn1;CC(C)Nc1ncccn1.O[P](O)(O)=O	1	1	1	X
NS00121442	[Mg++]|1|2|3|4|5|6|7|8(|[CH-]9[CH-]|1[CH-]|2[CH-]|3[CH-]|49)|[CH-]%10C|5=C|6C|7=C|8%10	[Mg++]|1|2|3|4|5|6|7|8(|[CH-]9[CH-]|1[CH-]|2[CH-]|3[CH-]|49)|[CH-]%10C|5=C|6C|7=C|8%10	[Mg++]|1|2|3|4|5|6|7|8(|[CH-]9[CH-]|1[CH-]|2[CH-]|3[CH-]|49)|[CH-]%10C|5=C|6C|7=C|8%10	[Mg++]|1|2|3|4|5|6|7|8(|[CH-]9[CH-]|1[CH-]|2[CH-]|3[CH-]|49)|[CH-]%10C|5=C|6C|7=C|8%10	[Mg++]|1|2|3|4|5|6|7|8(|[CH-]9[CH-]|1[CH-]|2[CH-]|3[CH-]|49)|[CH-]%10C|5=C|6C|7=C|8%10	1	1	1	X
NS00121448	[Na+].Nc1c(cc(Sc2sc3ccccc3n2)c4C(=O)c5ccccc5C(=O)c14)[S]([O-])(=O)=O;Nc1c(cc(Sc2sc3ccccc3n2)c4C(=O)c5ccccc5C(=O)c14)[S](O)(=O)=O	[Na+].Nc1c(cc(Sc2sc3ccccc3n2)c4C(=O)c5ccccc5C(=O)c14)[S]([O-])(=O)=O;Nc1c(cc(Sc2sc3ccccc3n2)c4C(=O)c5ccccc5C(=O)c14)[S](O)(=O)=O	[Na+].Nc1c(cc(Sc2sc3ccccc3n2)c4C(=O)c5ccccc5C(=O)c14)[S]([O-])(=O)=O;Nc1c(cc(Sc2sc3ccccc3n2)c4C(=O)c5ccccc5C(=O)c14)[S](O)(=O)=O	[Na+].Nc1c(cc(Sc2sc3ccccc3n2)c4C(=O)c5ccccc5C(=O)c14)[S]([O-])(=O)=O;Nc1c(cc(Sc2sc3ccccc3n2)c4C(=O)c5ccccc5C(=O)c14)[S](O)(=O)=O	[Na+].Nc1c(cc(Sc2sc3ccccc3n2)c4C(=O)c5ccccc5C(=O)c14)[S]([O-])(=O)=O;Nc1c(cc(Sc2sc3ccccc3n2)c4C(=O)c5ccccc5C(=O)c14)[S](O)(=O)=O	1	1	1	X
NS00121487	[Na+].[Na+].CCN(Cc1cccc(c1)[S]([O-])(=O)=O)c2ccc3nc4ccc(Nc5ccc(Nc6nc(Cl)nc(Nc7cccc(c7)[P](O)(O)=O)n6)cc5[S]([O-])(=O)=O)cc4[n+](c8ccc(OC)c(c8)[S]([O-])(=O)=O)c3c2;[NH4+].[NH4+].[NH4+].CCN(Cc1cccc(c1)[S]([O-])(=O)=O)c2ccc3nc4ccc(Nc5ccc(Nc6nc(Cl)nc(Nc7cccc(c7)[P](O)([O-])=O)n6)cc5[S]([O-])(=O)=O)cc4[n+](c8ccc(OC)c(c8)[S]([O-])(=O)=O)c3c2	[Na+].[Na+].CCN(Cc1cccc(c1)[S]([O-])(=O)=O)c2ccc3nc4ccc(Nc5ccc(Nc6nc(Cl)nc(Nc7cccc(c7)[P](O)(O)=O)n6)cc5[S]([O-])(=O)=O)cc4[n+](c8ccc(OC)c(c8)[S]([O-])(=O)=O)c3c2;[NH4+].[NH4+].[NH4+].CCN(Cc1cccc(c1)[S]([O-])(=O)=O)c2ccc3nc4ccc(Nc5ccc(Nc6nc(Cl)nc(Nc7cccc(c7)[P](O)([O-])=O)n6)cc5[S]([O-])(=O)=O)cc4[n+](c8ccc(OC)c(c8)[S]([O-])(=O)=O)c3c2	[Na+].[Na+].CCN(Cc1cccc(c1)[S]([O-])(=O)=O)c2ccc3nc4ccc(Nc5ccc(Nc6nc(Cl)nc(Nc7cccc(c7)[P](O)(O)=O)n6)cc5[S]([O-])(=O)=O)cc4[n+](c8ccc(OC)c(c8)[S]([O-])(=O)=O)c3c2;[NH4+].[NH4+].[NH4+].CCN(Cc1cccc(c1)[S]([O-])(=O)=O)c2ccc3nc4ccc(Nc5ccc(Nc6nc(Cl)nc(Nc7cccc(c7)[P](O)([O-])=O)n6)cc5[S]([O-])(=O)=O)cc4[n+](c8ccc(OC)c(c8)[S]([O-])(=O)=O)c3c2	[Na+].[Na+].CCN(Cc1cccc(c1)[S]([O-])(=O)=O)c2ccc3nc4ccc(Nc5ccc(Nc6nc(Cl)nc(Nc7cccc(c7)[P](O)(O)=O)n6)cc5[S]([O-])(=O)=O)cc4[n+](c8ccc(OC)c(c8)[S]([O-])(=O)=O)c3c2;[NH4+].[NH4+].[NH4+].CCN(Cc1cccc(c1)[S]([O-])(=O)=O)c2ccc3nc4ccc(Nc5ccc(Nc6nc(Cl)nc(Nc7cccc(c7)[P](O)([O-])=O)n6)cc5[S]([O-])(=O)=O)cc4[n+](c8ccc(OC)c(c8)[S]([O-])(=O)=O)c3c2	[Na+].[Na+].CCN(Cc1cccc(c1)[S]([O-])(=O)=O)c2ccc3nc4ccc(Nc5ccc(Nc6nc(Cl)nc(Nc7cccc(c7)[P](O)(O)=O)n6)cc5[S]([O-])(=O)=O)cc4[n+](c8ccc(OC)c(c8)[S]([O-])(=O)=O)c3c2;[NH4+].[NH4+].[NH4+].CCN(Cc1cccc(c1)[S]([O-])(=O)=O)c2ccc3nc4ccc(Nc5ccc(Nc6nc(Cl)nc(Nc7cccc(c7)[P](O)([O-])=O)n6)cc5[S]([O-])(=O)=O)cc4[n+](c8ccc(OC)c(c8)[S]([O-])(=O)=O)c3c2	1	1	1	X
NS00121600	[Pt++].C[C@@H](CN)CCN.[OH-]C(=O)C1(CCC1)C([OH-])=O	[Pt++].C[C@@H](CN)CCN.[OH-]C(=O)C1(CCC1)C([OH-])=O	[Pt++].C[C@@H](CN)CCN.[OH-]C(=O)C1(CCC1)C([OH-])=O	[Pt++].C[C@@H](CN)CCN.[OH-]C(=O)C1(CCC1)C([OH-])=O	[Pt++].C[C@@H](CN)CCN.[OH-]C(=O)C1(CCC1)C([OH-])=O	1	1	1	X
NS00121630	CCNC(NCC)=NCCCC[C@@H](NC(=O)[C@@H](Cc1ccc(O)cc1)NC(=O)[C@@H](CO)NC(=O)[C@H](Cc2cccnc2)NC(=O)[C@H](Cc3ccc(Cl)cc3)NC(=O)C(Cc4ccc5ccccc5c4)NC(C)=O)C(=O)N[C@@H](CC(C)C)C(=O)N[C@@H](CCCCN=C(NCC)NCC)C(=O)N6CCCC6C(=O)N[C@H](C)C(N)=O;CCNC(NCC)=NCCCC[C@@H](NC(=O)[C@@H](Cc1ccc(O)cc1)NC(=O)[C@@H](CO)NC(=O)[C@H](Cc2cccnc2)NC(=O)[C@H](Cc3ccc(Cl)cc3)NC(=O)C(Cc4ccc5ccccc5c4)NC(C)=O)C(=O)N[C@@H](CC(C)C)C(=O)N[C@…	CCNC(NCC)=NCCCC[C@@H](NC(=O)[C@@H](Cc1ccc(O)cc1)NC(=O)[C@@H](CO)NC(=O)[C@H](Cc2cccnc2)NC(=O)[C@H](Cc3ccc(Cl)cc3)NC(=O)C(Cc4ccc5ccccc5c4)NC(C)=O)C(=O)N[C@@H](CC(C)C)C(=O)N[C@@H](CCCCN=C(NCC)NCC)C(=O)N6CCCC6C(=O)N[C@H](C)C(N)=O;CCNC(NCC)=NCCCC[C@@H](NC(=O)[C@@H](Cc1ccc(O)cc1)NC(=O)[C@@H](CO)NC(=O)[C@H](Cc2cccnc2)NC(=O)[C@H](Cc3ccc(Cl)cc3)NC(=O)C(Cc4ccc5ccccc5c4)NC(C)=O)C(=O)N[C@@H](CC(C)C)C(=O)N[C@…	CCNC(NCC)=NCCCC[C@@H](NC(=O)[C@@H](Cc1ccc(O)cc1)NC(=O)[C@@H](CO)NC(=O)[C@H](Cc2cccnc2)NC(=O)[C@H](Cc3ccc(Cl)cc3)NC(=O)C(Cc4ccc5ccccc5c4)NC(C)=O)C(=O)N[C@@H](CC(C)C)C(=O)N[C@@H](CCCCN=C(NCC)NCC)C(=O)N6CCCC6C(=O)N[C@H](C)C(N)=O;CCNC(NCC)=NCCCC[C@@H](NC(=O)[C@@H](Cc1ccc(O)cc1)NC(=O)[C@@H](CO)NC(=O)[C@H](Cc2cccnc2)NC(=O)[C@H](Cc3ccc(Cl)cc3)NC(=O)C(Cc4ccc5ccccc5c4)NC(C)=O)C(=O)N[C@@H](CC(C)C)C(=O)N[C@…	CCNC(NCC)=NCCCC[C@@H](NC(=O)[C@@H](Cc1ccc(O)cc1)NC(=O)[C@@H](CO)NC(=O)[C@H](Cc2cccnc2)NC(=O)[C@H](Cc3ccc(Cl)cc3)NC(=O)C(Cc4ccc5ccccc5c4)NC(C)=O)C(=O)N[C@@H](CC(C)C)C(=O)N[C@@H](CCCCN=C(NCC)NCC)C(=O)N6CCCC6C(=O)N[C@H](C)C(N)=O;CCNC(NCC)=NCCCC[C@@H](NC(=O)[C@@H](Cc1ccc(O)cc1)NC(=O)[C@@H](CO)NC(=O)[C@H](Cc2cccnc2)NC(=O)[C@H](Cc3ccc(Cl)cc3)NC(=O)C(Cc4ccc5ccccc5c4)NC(C)=O)C(=O)N[C@@H](CC(C)C)C(=O)N[C@…	CCNC(NCC)=NCCCC[C@@H](NC(=O)[C@@H](Cc1ccc(O)cc1)NC(=O)[C@@H](CO)NC(=O)[C@H](Cc2cccnc2)NC(=O)[C@H](Cc3ccc(Cl)cc3)NC(=O)C(Cc4ccc5ccccc5c4)NC(C)=O)C(=O)N[C@@H](CC(C)C)C(=O)N[C@@H](CCCCN=C(NCC)NCC)C(=O)N6CCCC6C(=O)N[C@H](C)C(N)=O;CCNC(NCC)=NCCCC[C@@H](NC(=O)[C@@H](Cc1ccc(O)cc1)NC(=O)[C@@H](CO)NC(=O)[C@H](Cc2cccnc2)NC(=O)[C@H](Cc3ccc(Cl)cc3)NC(=O)C(Cc4ccc5ccccc5c4)NC(C)=O)C(=O)N[C@@H](CC(C)C)C(=O)N[C@…	1	1	1	X
NS00121953	[Na+].CO[C@H]1C=C/O[C@@]2(C)Oc3c(C)c(O)c4c(O)c(NC(=O)C(=C/C=C[C@H](C)[C@H](O)[C@@H](C)[C@@H](O)[C@@H](C)[C@H](OC(C)=O)[C@@H]1C)C)cc(O)c4c3C2=O;CO[C@H]1/C=C/O[C@@]2(C)Oc3c(C)c(O)c4c(O)c(NC(=O)C(=CC=C[C@H](C)[C@H](O)[C@@H](C)[C@@H](O)[C@@H](C)[C@H](OC(C)=O)[C@@H]1C)/C)cc(O)c4c3C2=O;CO[C@H]1C=CO[C@@]2(C)OC3=C(C2=O)C2=C(C(O)=C3C)C(O)=C(NC(=O)C(C)=C/C=C/[C@H](C)[C@H](O)[C@@H](C)[C@@H](O)[C@@H](C)[C@H]…	[Na+].CO[C@H]1C=C/O[C@@]2(C)Oc3c(C)c(O)c4c(O)c(NC(=O)C(=C/C=C[C@H](C)[C@H](O)[C@@H](C)[C@@H](O)[C@@H](C)[C@H](OC(C)=O)[C@@H]1C)C)cc(O)c4c3C2=O;CO[C@H]1/C=C/O[C@@]2(C)Oc3c(C)c(O)c4c(O)c(NC(=O)C(=CC=C[C@H](C)[C@H](O)[C@@H](C)[C@@H](O)[C@@H](C)[C@H](OC(C)=O)[C@@H]1C)/C)cc(O)c4c3C2=O;CO[C@H]1C=CO[C@@]2(C)OC3=C(C2=O)C2=C(C(O)=C3C)C(O)=C(NC(=O)C(C)=C/C=C/[C@H](C)[C@H](O)[C@@H](C)[C@@H](O)[C@@H](C)[C@H]…	[Na+].CO[C@H]1C=C/O[C@@]2(C)Oc3c(C)c(O)c4c(O)c(NC(=O)C(=C/C=C[C@H](C)[C@H](O)[C@@H](C)[C@@H](O)[C@@H](C)[C@H](OC(C)=O)[C@@H]1C)C)cc(O)c4c3C2=O;CO[C@H]1/C=C/O[C@@]2(C)Oc3c(C)c(O)c4c(O)c(NC(=O)C(=CC=C[C@H](C)[C@H](O)[C@@H](C)[C@@H](O)[C@@H](C)[C@H](OC(C)=O)[C@@H]1C)/C)cc(O)c4c3C2=O;CO[C@H]1C=CO[C@@]2(C)OC3=C(C2=O)C2=C(C(O)=C3C)C(O)=C(NC(=O)C(C)=C/C=C/[C@H](C)[C@H](O)[C@@H](C)[C@@H](O)[C@@H](C)[C@H]…	[Na+].CO[C@H]1C=C/O[C@@]2(C)Oc3c(C)c(O)c4c(O)c(NC(=O)C(=C/C=C[C@H](C)[C@H](O)[C@@H](C)[C@@H](O)[C@@H](C)[C@H](OC(C)=O)[C@@H]1C)C)cc(O)c4c3C2=O;CO[C@H]1/C=C/O[C@@]2(C)Oc3c(C)c(O)c4c(O)c(NC(=O)C(=CC=C[C@H](C)[C@H](O)[C@@H](C)[C@@H](O)[C@@H](C)[C@H](OC(C)=O)[C@@H]1C)/C)cc(O)c4c3C2=O;CO[C@H]1C=CO[C@@]2(C)OC3=C(C2=O)C2=C(C(O)=C3C)C(O)=C(NC(=O)C(C)=C/C=C/[C@H](C)[C@H](O)[C@@H](C)[C@@H](O)[C@@H](C)[C@H]…	[Na+].CO[C@H]1C=C/O[C@@]2(C)Oc3c(C)c(O)c4c(O)c(NC(=O)C(=C/C=C[C@H](C)[C@H](O)[C@@H](C)[C@@H](O)[C@@H](C)[C@H](OC(C)=O)[C@@H]1C)C)cc(O)c4c3C2=O;CO[C@H]1/C=C/O[C@@]2(C)Oc3c(C)c(O)c4c(O)c(NC(=O)C(=CC=C[C@H](C)[C@H](O)[C@@H](C)[C@@H](O)[C@@H](C)[C@H](OC(C)=O)[C@@H]1C)/C)cc(O)c4c3C2=O;CO[C@H]1C=CO[C@@]2(C)OC3=C(C2=O)C2=C(C(O)=C3C)C(O)=C(NC(=O)C(C)=C/C=C/[C@H](C)[C@H](O)[C@@H](C)[C@@H](O)[C@@H](C)[C@H]…	1	1	1	X
NS00121983	C/C=C/C1C(C(=O)OC1=O)C(/C=C/C)=C(C)C=CC.NCCNCCNCCN;C/C=C/C1C(C(=O)OC1=O)C(/C=C/C)=C(C)C=CC.Cc2cccc3n[nH]nc23	C/C=C/C1C(C(=O)OC1=O)C(/C=C/C)=C(C)C=CC.NCCNCCNCCN;C/C=C/C1C(C(=O)OC1=O)C(/C=C/C)=C(C)C=CC.Cc2cccc3n[nH]nc23	C/C=C/C1C(C(=O)OC1=O)C(/C=C/C)=C(C)C=CC.NCCNCCNCCN;C/C=C/C1C(C(=O)OC1=O)C(/C=C/C)=C(C)C=CC.Cc2cccc3n[nH]nc23	C/C=C/C1C(C(=O)OC1=O)C(/C=C/C)=C(C)C=CC.NCCNCCNCCN;C/C=C/C1C(C(=O)OC1=O)C(/C=C/C)=C(C)C=CC.Cc2cccc3n[nH]nc23	C/C=C/C1C(C(=O)OC1=O)C(/C=C/C)=C(C)C=CC.NCCNCCNCCN;C/C=C/C1C(C(=O)OC1=O)C(/C=C/C)=C(C)C=CC.Cc2cccc3n[nH]nc23	1	1	1	X
NS00122060	N[C@@H](CCCN=C(N)N)C(O)=O.OC[C@H](O)[C@H]1OC(=C(O)C1=O)O;NCCCC[C@H](N)C(O)=O.OC[C@H](O)[C@H]1OC(=C(O)C1=O)O;[Fe++].OC[C@H](O)[C@H]1OC(=C(O)C1=O)O.OC[C@H](O)[C@H]2OC(=C(O)C2=O)O	N[C@@H](CCCN=C(N)N)C(O)=O.OC[C@H](O)[C@H]1OC(=C(O)C1=O)O;NCCCC[C@H](N)C(O)=O.OC[C@H](O)[C@H]1OC(=C(O)C1=O)O;[Fe++].OC[C@H](O)[C@H]1OC(=C(O)C1=O)O.OC[C@H](O)[C@H]2OC(=C(O)C2=O)O	N[C@@H](CCCN=C(N)N)C(O)=O.OC[C@H](O)[C@H]1OC(=C(O)C1=O)O;NCCCC[C@H](N)C(O)=O.OC[C@H](O)[C@H]1OC(=C(O)C1=O)O;[Fe++].OC[C@H](O)[C@H]1OC(=C(O)C1=O)O.OC[C@H](O)[C@H]2OC(=C(O)C2=O)O	N[C@@H](CCCN=C(N)N)C(O)=O.OC[C@H](O)[C@H]1OC(=C(O)C1=O)O;NCCCC[C@H](N)C(O)=O.OC[C@H](O)[C@H]1OC(=C(O)C1=O)O;[Fe++].OC[C@H](O)[C@H]1OC(=C(O)C1=O)O.OC[C@H](O)[C@H]2OC(=C(O)C2=O)O	N[C@@H](CCCN=C(N)N)C(O)=O.OC[C@H](O)[C@H]1OC(=C(O)C1=O)O;NCCCC[C@H](N)C(O)=O.OC[C@H](O)[C@H]1OC(=C(O)C1=O)O;[Fe++].OC[C@H](O)[C@H]1OC(=C(O)C1=O)O.OC[C@H](O)[C@H]2OC(=C(O)C2=O)O	1	1	1	X
NS00122223	CC1=C(CCO1)S;CC([O-])=O.CC1=C(S)CCO1	CC1=C(CCO1)S;CC([O-])=O.CC1=C(S)CCO1	CC1=C(CCO1)S;CC([O-])=O.CC1=C(S)CCO1	CC1=C(CCO1)S;CC([O-])=O.CC1=C(S)CCO1	CC1=C(CCO1)S;CC([O-])=O.CC1=C(S)CCO1	1	1	1	X
NS00122259	[Na+].C[C@H]1C[C@H]2[C@@H]3CC[C@](O)(C(=O)COC(=O)CCC([O-])=O)[C@@]3(C)C[C@H](O)[C@@H]2[C@@]2(C)C=CC(=O)C=C12;[Na+].C[C@H]1C[C@H]2[C@@H]3CC[C@](O)(C(=O)COC(=O)CCC([O-])=O)[C@@]3(C)C[C@H](O)[C@@H]2[C@@]4(C)C=CC(=O)C=C14;C[C@H]1C[C@H]2[C@@H]3CC[C@](O)(C(=O)COC(=O)CCC(O)=O)[C@@]3(C)C[C@H](O)[C@@H]2[C@@]2(C)C=CC(=O)C=C12	[Na+].C[C@H]1C[C@H]2[C@@H]3CC[C@](O)(C(=O)COC(=O)CCC([O-])=O)[C@@]3(C)C[C@H](O)[C@@H]2[C@@]2(C)C=CC(=O)C=C12;[Na+].C[C@H]1C[C@H]2[C@@H]3CC[C@](O)(C(=O)COC(=O)CCC([O-])=O)[C@@]3(C)C[C@H](O)[C@@H]2[C@@]4(C)C=CC(=O)C=C14;C[C@H]1C[C@H]2[C@@H]3CC[C@](O)(C(=O)COC(=O)CCC(O)=O)[C@@]3(C)C[C@H](O)[C@@H]2[C@@]2(C)C=CC(=O)C=C12	[Na+].C[C@H]1C[C@H]2[C@@H]3CC[C@](O)(C(=O)COC(=O)CCC([O-])=O)[C@@]3(C)C[C@H](O)[C@@H]2[C@@]2(C)C=CC(=O)C=C12;[Na+].C[C@H]1C[C@H]2[C@@H]3CC[C@](O)(C(=O)COC(=O)CCC([O-])=O)[C@@]3(C)C[C@H](O)[C@@H]2[C@@]4(C)C=CC(=O)C=C14;C[C@H]1C[C@H]2[C@@H]3CC[C@](O)(C(=O)COC(=O)CCC(O)=O)[C@@]3(C)C[C@H](O)[C@@H]2[C@@]2(C)C=CC(=O)C=C12	[Na+].C[C@H]1C[C@H]2[C@@H]3CC[C@](O)(C(=O)COC(=O)CCC([O-])=O)[C@@]3(C)C[C@H](O)[C@@H]2[C@@]2(C)C=CC(=O)C=C12;[Na+].C[C@H]1C[C@H]2[C@@H]3CC[C@](O)(C(=O)COC(=O)CCC([O-])=O)[C@@]3(C)C[C@H](O)[C@@H]2[C@@]4(C)C=CC(=O)C=C14;C[C@H]1C[C@H]2[C@@H]3CC[C@](O)(C(=O)COC(=O)CCC(O)=O)[C@@]3(C)C[C@H](O)[C@@H]2[C@@]2(C)C=CC(=O)C=C12	[Na+].C[C@H]1C[C@H]2[C@@H]3CC[C@](O)(C(=O)COC(=O)CCC([O-])=O)[C@@]3(C)C[C@H](O)[C@@H]2[C@@]2(C)C=CC(=O)C=C12;[Na+].C[C@H]1C[C@H]2[C@@H]3CC[C@](O)(C(=O)COC(=O)CCC([O-])=O)[C@@]3(C)C[C@H](O)[C@@H]2[C@@]4(C)C=CC(=O)C=C14;C[C@H]1C[C@H]2[C@@H]3CC[C@](O)(C(=O)COC(=O)CCC(O)=O)[C@@]3(C)C[C@H](O)[C@@H]2[C@@]2(C)C=CC(=O)C=C12	1	1	1	X
NS00122262	[Na+].[Na+].[Na+].[Na+].[Na+].[Na+].[Na+].[Na+].[Na+].[Na+].[Na+].[Na+].[O-][P]([O-])(=O)OC1C(O[P]([O-])([O-])=O)C(O[P]([O-])([O-])=O)C(O[P]([O-])([O-])=O)C(O[P]([O-])([O-])=O)C1O[P]([O-])([O-])=O;[Mg++].O[P](O)(=O)OC1C(O[P](O)(O)=O)C(O[P](O)(O)=O)C(O[P]([O-])([O-])=O)C(O[P](O)(O)=O)C1O[P](O)(O)=O;[Mg++].[Ca++].[O-][P]([O-])(=O)OC1C(O[P]([O-])([O-])=O)C(O[P]([O-])([O-])=O)C(O[P]([O-])([O-])=O)C(O…	[Na+].[Na+].[Na+].[Na+].[Na+].[Na+].[Na+].[Na+].[Na+].[Na+].[Na+].[Na+].[O-][P]([O-])(=O)OC1C(O[P]([O-])([O-])=O)C(O[P]([O-])([O-])=O)C(O[P]([O-])([O-])=O)C(O[P]([O-])([O-])=O)C1O[P]([O-])([O-])=O;[Mg++].O[P](O)(=O)OC1C(O[P](O)(O)=O)C(O[P](O)(O)=O)C(O[P]([O-])([O-])=O)C(O[P](O)(O)=O)C1O[P](O)(O)=O;[Mg++].[Ca++].[O-][P]([O-])(=O)OC1C(O[P]([O-])([O-])=O)C(O[P]([O-])([O-])=O)C(O[P]([O-])([O-])=O)C(O…	[Na+].[Na+].[Na+].[Na+].[Na+].[Na+].[Na+].[Na+].[Na+].[Na+].[Na+].[Na+].[O-][P]([O-])(=O)OC1C(O[P]([O-])([O-])=O)C(O[P]([O-])([O-])=O)C(O[P]([O-])([O-])=O)C(O[P]([O-])([O-])=O)C1O[P]([O-])([O-])=O;[Mg++].O[P](O)(=O)OC1C(O[P](O)(O)=O)C(O[P](O)(O)=O)C(O[P]([O-])([O-])=O)C(O[P](O)(O)=O)C1O[P](O)(O)=O;[Mg++].[Ca++].[O-][P]([O-])(=O)OC1C(O[P]([O-])([O-])=O)C(O[P]([O-])([O-])=O)C(O[P]([O-])([O-])=O)C(O…	[Na+].[Na+].[Na+].[Na+].[Na+].[Na+].[Na+].[Na+].[Na+].[Na+].[Na+].[Na+].[O-][P]([O-])(=O)OC1C(O[P]([O-])([O-])=O)C(O[P]([O-])([O-])=O)C(O[P]([O-])([O-])=O)C(O[P]([O-])([O-])=O)C1O[P]([O-])([O-])=O;[Mg++].O[P](O)(=O)OC1C(O[P](O)(O)=O)C(O[P](O)(O)=O)C(O[P]([O-])([O-])=O)C(O[P](O)(O)=O)C1O[P](O)(O)=O;[Mg++].[Ca++].[O-][P]([O-])(=O)OC1C(O[P]([O-])([O-])=O)C(O[P]([O-])([O-])=O)C(O[P]([O-])([O-])=O)C(O…	[Na+].[Na+].[Na+].[Na+].[Na+].[Na+].[Na+].[Na+].[Na+].[Na+].[Na+].[Na+].[O-][P]([O-])(=O)OC1C(O[P]([O-])([O-])=O)C(O[P]([O-])([O-])=O)C(O[P]([O-])([O-])=O)C(O[P]([O-])([O-])=O)C1O[P]([O-])([O-])=O;[Mg++].O[P](O)(=O)OC1C(O[P](O)(O)=O)C(O[P](O)(O)=O)C(O[P]([O-])([O-])=O)C(O[P](O)(O)=O)C1O[P](O)(O)=O;[Mg++].[Ca++].[O-][P]([O-])(=O)OC1C(O[P]([O-])([O-])=O)C(O[P]([O-])([O-])=O)C(O[P]([O-])([O-])=O)C(O…	1	1	1	X
NS00122294	COc1ccc2CCN(C)C(CCc3ccccc3)Cc4ccc(OC)c(O)c4c2c1;[H+].[Cl-].COc1ccc2CCN(C)C(CCc3ccccc3)Cc4ccc(OC)c(O)c4c2c1	COc1ccc2CCN(C)C(CCc3ccccc3)Cc4ccc(OC)c(O)c4c2c1;[H+].[Cl-].COc1ccc2CCN(C)C(CCc3ccccc3)Cc4ccc(OC)c(O)c4c2c1	COc1ccc2CCN(C)C(CCc3ccccc3)Cc4ccc(OC)c(O)c4c2c1;[H+].[Cl-].COc1ccc2CCN(C)C(CCc3ccccc3)Cc4ccc(OC)c(O)c4c2c1	COc1ccc2CCN(C)C(CCc3ccccc3)Cc4ccc(OC)c(O)c4c2c1;[H+].[Cl-].COc1ccc2CCN(C)C(CCc3ccccc3)Cc4ccc(OC)c(O)c4c2c1	COc1ccc2CCN(C)C(CCc3ccccc3)Cc4ccc(OC)c(O)c4c2c1;[H+].[Cl-].COc1ccc2CCN(C)C(CCc3ccccc3)Cc4ccc(OC)c(O)c4c2c1	1	1	1	X
NS00122305	OC[C@H]1O[C@@H](Oc2cccc3C(C4c5cccc(O[C@@H]6O[C@H](CO)[C@@H](O)[C@H](O)[C@H]6O)c5C(=O)c7c(O)cc(cc47)C(O)=O)c8cc(cc(O)c8C(=O)c23)C(O)=O)[C@H](O)[C@@H](O)[C@@H]1O;[Ca++].OC[C@H]1O[C@@H](Oc2cccc3C(C4c5cccc(O[C@@H]6O[C@H](CO)[C@@H](O)[C@H](O)[C@H]6O)c5C(=O)c7c(O)cc(cc47)C([O-])=O)c8cc(cc(O)c8C(=O)c23)C([O-])=O)[C@H](O)[C@@H](O)[C@@H]1O	OC[C@H]1O[C@@H](Oc2cccc3C(C4c5cccc(O[C@@H]6O[C@H](CO)[C@@H](O)[C@H](O)[C@H]6O)c5C(=O)c7c(O)cc(cc47)C(O)=O)c8cc(cc(O)c8C(=O)c23)C(O)=O)[C@H](O)[C@@H](O)[C@@H]1O;[Ca++].OC[C@H]1O[C@@H](Oc2cccc3C(C4c5cccc(O[C@@H]6O[C@H](CO)[C@@H](O)[C@H](O)[C@H]6O)c5C(=O)c7c(O)cc(cc47)C([O-])=O)c8cc(cc(O)c8C(=O)c23)C([O-])=O)[C@H](O)[C@@H](O)[C@@H]1O	OC[C@H]1O[C@@H](Oc2cccc3C(C4c5cccc(O[C@@H]6O[C@H](CO)[C@@H](O)[C@H](O)[C@H]6O)c5C(=O)c7c(O)cc(cc47)C(O)=O)c8cc(cc(O)c8C(=O)c23)C(O)=O)[C@H](O)[C@@H](O)[C@@H]1O;[Ca++].OC[C@H]1O[C@@H](Oc2cccc3C(C4c5cccc(O[C@@H]6O[C@H](CO)[C@@H](O)[C@H](O)[C@H]6O)c5C(=O)c7c(O)cc(cc47)C([O-])=O)c8cc(cc(O)c8C(=O)c23)C([O-])=O)[C@H](O)[C@@H](O)[C@@H]1O	OC[C@H]1O[C@@H](Oc2cccc3C(C4c5cccc(O[C@@H]6O[C@H](CO)[C@@H](O)[C@H](O)[C@H]6O)c5C(=O)c7c(O)cc(cc47)C(O)=O)c8cc(cc(O)c8C(=O)c23)C(O)=O)[C@H](O)[C@@H](O)[C@@H]1O;[Ca++].OC[C@H]1O[C@@H](Oc2cccc3C(C4c5cccc(O[C@@H]6O[C@H](CO)[C@@H](O)[C@H](O)[C@H]6O)c5C(=O)c7c(O)cc(cc47)C([O-])=O)c8cc(cc(O)c8C(=O)c23)C([O-])=O)[C@H](O)[C@@H](O)[C@@H]1O	OC[C@H]1O[C@@H](Oc2cccc3C(C4c5cccc(O[C@@H]6O[C@H](CO)[C@@H](O)[C@H](O)[C@H]6O)c5C(=O)c7c(O)cc(cc47)C(O)=O)c8cc(cc(O)c8C(=O)c23)C(O)=O)[C@H](O)[C@@H](O)[C@@H]1O;[Ca++].OC[C@H]1O[C@@H](Oc2cccc3C(C4c5cccc(O[C@@H]6O[C@H](CO)[C@@H](O)[C@H](O)[C@H]6O)c5C(=O)c7c(O)cc(cc47)C([O-])=O)c8cc(cc(O)c8C(=O)c23)C([O-])=O)[C@H](O)[C@@H](O)[C@@H]1O	1	1	1	X
NS00122323	N.Cc1ccc(Nc2ccc(Nc3ccc(C)cc3[S](O)(=O)=O)c4C(=O)c5ccccc5C(=O)c24)cc1;[Na+].Cc1ccc(Nc2ccc(Nc3ccc(C)cc3[S]([O-])(=O)=O)c4C(=O)c5ccccc5C(=O)c24)cc1	N.Cc1ccc(Nc2ccc(Nc3ccc(C)cc3[S](O)(=O)=O)c4C(=O)c5ccccc5C(=O)c24)cc1;[Na+].Cc1ccc(Nc2ccc(Nc3ccc(C)cc3[S]([O-])(=O)=O)c4C(=O)c5ccccc5C(=O)c24)cc1	N.Cc1ccc(Nc2ccc(Nc3ccc(C)cc3[S](O)(=O)=O)c4C(=O)c5ccccc5C(=O)c24)cc1;[Na+].Cc1ccc(Nc2ccc(Nc3ccc(C)cc3[S]([O-])(=O)=O)c4C(=O)c5ccccc5C(=O)c24)cc1	N.Cc1ccc(Nc2ccc(Nc3ccc(C)cc3[S](O)(=O)=O)c4C(=O)c5ccccc5C(=O)c24)cc1;[Na+].Cc1ccc(Nc2ccc(Nc3ccc(C)cc3[S]([O-])(=O)=O)c4C(=O)c5ccccc5C(=O)c24)cc1	N.Cc1ccc(Nc2ccc(Nc3ccc(C)cc3[S](O)(=O)=O)c4C(=O)c5ccccc5C(=O)c24)cc1;[Na+].Cc1ccc(Nc2ccc(Nc3ccc(C)cc3[S]([O-])(=O)=O)c4C(=O)c5ccccc5C(=O)c24)cc1	1	1	1	X
NS00122373	CC1=C(O)C=CC(=C1[N+]([O-])=O)[N+]([O-])=O;[Pb++].Cc1c([O-])ccc(c1[N+]([O-])=O)[N+]([O-])=O.Cc2c([O-])ccc(c2[N+]([O-])=O)[N+]([O-])=O	CC1=C(O)C=CC(=C1[N+]([O-])=O)[N+]([O-])=O;[Pb++].Cc1c([O-])ccc(c1[N+]([O-])=O)[N+]([O-])=O.Cc2c([O-])ccc(c2[N+]([O-])=O)[N+]([O-])=O	CC1=C(O)C=CC(=C1[N+]([O-])=O)[N+]([O-])=O;[Pb++].Cc1c([O-])ccc(c1[N+]([O-])=O)[N+]([O-])=O.Cc2c([O-])ccc(c2[N+]([O-])=O)[N+]([O-])=O	CC1=C(O)C=CC(=C1[N+]([O-])=O)[N+]([O-])=O;[Pb++].Cc1c([O-])ccc(c1[N+]([O-])=O)[N+]([O-])=O.Cc2c([O-])ccc(c2[N+]([O-])=O)[N+]([O-])=O	CC1=C(O)C=CC(=C1[N+]([O-])=O)[N+]([O-])=O;[Pb++].Cc1c([O-])ccc(c1[N+]([O-])=O)[N+]([O-])=O.Cc2c([O-])ccc(c2[N+]([O-])=O)[N+]([O-])=O	1	1	1	X
NS00122425	CCCCCCCCCCCCCCCCCc1[nH]c2cccc(c2n1)[S](O)(=O)=O;[Na+].CCCCCCCCCCCCCCCCCc1[nH]c2cccc(c2n1)[S]([O-])(=O)=O	CCCCCCCCCCCCCCCCCc1[nH]c2cccc(c2n1)[S](O)(=O)=O;[Na+].CCCCCCCCCCCCCCCCCc1[nH]c2cccc(c2n1)[S]([O-])(=O)=O	CCCCCCCCCCCCCCCCCc1[nH]c2cccc(c2n1)[S](O)(=O)=O;[Na+].CCCCCCCCCCCCCCCCCc1[nH]c2cccc(c2n1)[S]([O-])(=O)=O	CCCCCCCCCCCCCCCCCc1[nH]c2cccc(c2n1)[S](O)(=O)=O;[Na+].CCCCCCCCCCCCCCCCCc1[nH]c2cccc(c2n1)[S]([O-])(=O)=O	CCCCCCCCCCCCCCCCCc1[nH]c2cccc(c2n1)[S](O)(=O)=O;[Na+].CCCCCCCCCCCCCCCCCc1[nH]c2cccc(c2n1)[S]([O-])(=O)=O	1	1	1	X
NS00122428	O|[Al]|1(|[OH-])|[O]C(C(O)C(O)C(O)CO)C([O]|1)=O.[K+]	O|[Al]|1(|[OH-])|[O]C(C(O)C(O)C(O)CO)C([O]|1)=O.[K+]	O|[Al]|1(|[OH-])|[O]C(C(O)C(O)C(O)CO)C([O]|1)=O.[K+]	O|[Al]|1(|[OH-])|[O]C(C(O)C(O)C(O)CO)C([O]|1)=O.[K+]	O|[Al]|1(|[OH-])|[O]C(C(O)C(O)C(O)CO)C([O]|1)=O.[K+]	1	1	1	X
NS00122466	CC(C(c1ccc(Cl)cc1)c2ccc(Cl)cc2)[N+]([O-])=O;CCC(C(c1ccc(Cl)cc1)c2ccc(Cl)cc2)[N+]([O-])=O.CC(C(c3ccc(Cl)cc3)c4ccc(Cl)cc4)[N+]([O-])=O	CC(C(c1ccc(Cl)cc1)c2ccc(Cl)cc2)[N+]([O-])=O;CCC(C(c1ccc(Cl)cc1)c2ccc(Cl)cc2)[N+]([O-])=O.CC(C(c3ccc(Cl)cc3)c4ccc(Cl)cc4)[N+]([O-])=O	CC(C(c1ccc(Cl)cc1)c2ccc(Cl)cc2)[N+]([O-])=O;CCC(C(c1ccc(Cl)cc1)c2ccc(Cl)cc2)[N+]([O-])=O.CC(C(c3ccc(Cl)cc3)c4ccc(Cl)cc4)[N+]([O-])=O	CC(C(c1ccc(Cl)cc1)c2ccc(Cl)cc2)[N+]([O-])=O;CCC(C(c1ccc(Cl)cc1)c2ccc(Cl)cc2)[N+]([O-])=O.CC(C(c3ccc(Cl)cc3)c4ccc(Cl)cc4)[N+]([O-])=O	CC(C(c1ccc(Cl)cc1)c2ccc(Cl)cc2)[N+]([O-])=O;CCC(C(c1ccc(Cl)cc1)c2ccc(Cl)cc2)[N+]([O-])=O.CC(C(c3ccc(Cl)cc3)c4ccc(Cl)cc4)[N+]([O-])=O	1	1	1	X
NS00122470	CC1=CC(=O)C(=NN1c2ccc(Cl)cc2)C([O-])=O;[K+].CC1=CC(=O)C(=NN1c2ccc(Cl)cc2)C([O-])=O	CC1=CC(=O)C(=NN1c2ccc(Cl)cc2)C([O-])=O;[K+].CC1=CC(=O)C(=NN1c2ccc(Cl)cc2)C([O-])=O	CC1=CC(=O)C(=NN1c2ccc(Cl)cc2)C([O-])=O;[K+].CC1=CC(=O)C(=NN1c2ccc(Cl)cc2)C([O-])=O	CC1=CC(=O)C(=NN1c2ccc(Cl)cc2)C([O-])=O;[K+].CC1=CC(=O)C(=NN1c2ccc(Cl)cc2)C([O-])=O	CC1=CC(=O)C(=NN1c2ccc(Cl)cc2)C([O-])=O;[K+].CC1=CC(=O)C(=NN1c2ccc(Cl)cc2)C([O-])=O	1	1	1	X
NS00122473	[Na].Cc1cccc(c1)[S](O)(=O)=O;Cc1cccc(c1)[S](O)(=O)=O;Cc1cccc(c1)[S](O)(=O)=O.CC2(C)COCN2	[Na].Cc1cccc(c1)[S](O)(=O)=O;Cc1cccc(c1)[S](O)(=O)=O;Cc1cccc(c1)[S](O)(=O)=O.CC2(C)COCN2	[Na].Cc1cccc(c1)[S](O)(=O)=O;Cc1cccc(c1)[S](O)(=O)=O;Cc1cccc(c1)[S](O)(=O)=O.CC2(C)COCN2	[Na].Cc1cccc(c1)[S](O)(=O)=O;Cc1cccc(c1)[S](O)(=O)=O;Cc1cccc(c1)[S](O)(=O)=O.CC2(C)COCN2	[Na].Cc1cccc(c1)[S](O)(=O)=O;Cc1cccc(c1)[S](O)(=O)=O;Cc1cccc(c1)[S](O)(=O)=O.CC2(C)COCN2	1	1	1	X
NS00122511	[Zn++](|[S-]C(=S)N(C)C)|[S-]C(=S)N(C)C.NC1CCCCC1	[Zn++](|[S-]C(=S)N(C)C)|[S-]C(=S)N(C)C.NC1CCCCC1	[Zn++](|[S-]C(=S)N(C)C)|[S-]C(=S)N(C)C.NC1CCCCC1	[Zn++](|[S-]C(=S)N(C)C)|[S-]C(=S)N(C)C.NC1CCCCC1	[Zn++](|[S-]C(=S)N(C)C)|[S-]C(=S)N(C)C.NC1CCCCC1	1	1	1	X
NS00122546	CN1CC(CC#N)CC2C1Cc3c(Cl)[nH]c4cccc2c34;CN1CC(CC#N)CC2C1Cc3c(Cl)[nH]c4cccc2c34.C[S](O)(=O)=O	CN1CC(CC#N)CC2C1Cc3c(Cl)[nH]c4cccc2c34;CN1CC(CC#N)CC2C1Cc3c(Cl)[nH]c4cccc2c34.C[S](O)(=O)=O	CN1CC(CC#N)CC2C1Cc3c(Cl)[nH]c4cccc2c34;CN1CC(CC#N)CC2C1Cc3c(Cl)[nH]c4cccc2c34.C[S](O)(=O)=O	CN1CC(CC#N)CC2C1Cc3c(Cl)[nH]c4cccc2c34;CN1CC(CC#N)CC2C1Cc3c(Cl)[nH]c4cccc2c34.C[S](O)(=O)=O	CN1CC(CC#N)CC2C1Cc3c(Cl)[nH]c4cccc2c34;CN1CC(CC#N)CC2C1Cc3c(Cl)[nH]c4cccc2c34.C[S](O)(=O)=O	1	1	1	X
NS00122568	CN([C@H]1CC[C@@]2(CCCO2)C[C@@H]1N3CCCC3)C(=O)Cc4cccc5occc45;[Cl-].CN([C@H]1CC[C@@]2(CCCO2)C[C@@H]1N3CCCC3)C(=O)Cc4cccc5occc45.[H+]	CN([C@H]1CC[C@@]2(CCCO2)C[C@@H]1N3CCCC3)C(=O)Cc4cccc5occc45;[Cl-].CN([C@H]1CC[C@@]2(CCCO2)C[C@@H]1N3CCCC3)C(=O)Cc4cccc5occc45.[H+]	CN([C@H]1CC[C@@]2(CCCO2)C[C@@H]1N3CCCC3)C(=O)Cc4cccc5occc45;[Cl-].CN([C@H]1CC[C@@]2(CCCO2)C[C@@H]1N3CCCC3)C(=O)Cc4cccc5occc45.[H+]	CN([C@H]1CC[C@@]2(CCCO2)C[C@@H]1N3CCCC3)C(=O)Cc4cccc5occc45;[Cl-].CN([C@H]1CC[C@@]2(CCCO2)C[C@@H]1N3CCCC3)C(=O)Cc4cccc5occc45.[H+]	CN([C@H]1CC[C@@]2(CCCO2)C[C@@H]1N3CCCC3)C(=O)Cc4cccc5occc45;[Cl-].CN([C@H]1CC[C@@]2(CCCO2)C[C@@H]1N3CCCC3)C(=O)Cc4cccc5occc45.[H+]	1	1	1	X
NS00122589	[Al+3].O[S](=O)(=O)c1ccc2NC(/C(=O)c2c1)=C3Nc4ccc(cc4C3=O)[S](O)(=O)=O;O[S](=O)(=O)c1ccc2NC(/C(=O)c2c1)=C3Nc4ccc(cc4C3=O)[S](O)(=O)=O;OS(=O)(=O)C1=CC2=C(NC(C2=O)=C2NC3=C(C=C(C=C3)S(O)(=O)=O)C2=O)C=C1;[Na+].[Na+].[O-][S](=O)(=O)c1ccc2NC(/C(=O)c2c1)=C3Nc4ccc(cc4C3=O)[S]([O-])(=O)=O;[Na+].[Na+].[O-]S(=O)(=O)C1=CC=C2NC(C(=O)C2=C1)=C1NC2=CC=C(C=C2C1=O)S([O-])(=O)=O;C1=CC2=C(C=C1S(=O)(=O)[O-])C(=O)C(=C3…	[Al+3].O[S](=O)(=O)c1ccc2NC(/C(=O)c2c1)=C3Nc4ccc(cc4C3=O)[S](O)(=O)=O;O[S](=O)(=O)c1ccc2NC(/C(=O)c2c1)=C3Nc4ccc(cc4C3=O)[S](O)(=O)=O;OS(=O)(=O)C1=CC2=C(NC(C2=O)=C2NC3=C(C=C(C=C3)S(O)(=O)=O)C2=O)C=C1;[Na+].[Na+].[O-][S](=O)(=O)c1ccc2NC(/C(=O)c2c1)=C3Nc4ccc(cc4C3=O)[S]([O-])(=O)=O;[Na+].[Na+].[O-]S(=O)(=O)C1=CC=C2NC(C(=O)C2=C1)=C1NC2=CC=C(C=C2C1=O)S([O-])(=O)=O;C1=CC2=C(C=C1S(=O)(=O)[O-])C(=O)C(=C3…	[Al+3].O[S](=O)(=O)c1ccc2NC(/C(=O)c2c1)=C3Nc4ccc(cc4C3=O)[S](O)(=O)=O;O[S](=O)(=O)c1ccc2NC(/C(=O)c2c1)=C3Nc4ccc(cc4C3=O)[S](O)(=O)=O;OS(=O)(=O)C1=CC2=C(NC(C2=O)=C2NC3=C(C=C(C=C3)S(O)(=O)=O)C2=O)C=C1;[Na+].[Na+].[O-][S](=O)(=O)c1ccc2NC(/C(=O)c2c1)=C3Nc4ccc(cc4C3=O)[S]([O-])(=O)=O;[Na+].[Na+].[O-]S(=O)(=O)C1=CC=C2NC(C(=O)C2=C1)=C1NC2=CC=C(C=C2C1=O)S([O-])(=O)=O;C1=CC2=C(C=C1S(=O)(=O)[O-])C(=O)C(=C3…	[Al+3].O[S](=O)(=O)c1ccc2NC(/C(=O)c2c1)=C3Nc4ccc(cc4C3=O)[S](O)(=O)=O;O[S](=O)(=O)c1ccc2NC(/C(=O)c2c1)=C3Nc4ccc(cc4C3=O)[S](O)(=O)=O;OS(=O)(=O)C1=CC2=C(NC(C2=O)=C2NC3=C(C=C(C=C3)S(O)(=O)=O)C2=O)C=C1;[Na+].[Na+].[O-][S](=O)(=O)c1ccc2NC(/C(=O)c2c1)=C3Nc4ccc(cc4C3=O)[S]([O-])(=O)=O;[Na+].[Na+].[O-]S(=O)(=O)C1=CC=C2NC(C(=O)C2=C1)=C1NC2=CC=C(C=C2C1=O)S([O-])(=O)=O;C1=CC2=C(C=C1S(=O)(=O)[O-])C(=O)C(=C3…	[Al+3].O[S](=O)(=O)c1ccc2NC(/C(=O)c2c1)=C3Nc4ccc(cc4C3=O)[S](O)(=O)=O;O[S](=O)(=O)c1ccc2NC(/C(=O)c2c1)=C3Nc4ccc(cc4C3=O)[S](O)(=O)=O;OS(=O)(=O)C1=CC2=C(NC(C2=O)=C2NC3=C(C=C(C=C3)S(O)(=O)=O)C2=O)C=C1;[Na+].[Na+].[O-][S](=O)(=O)c1ccc2NC(/C(=O)c2c1)=C3Nc4ccc(cc4C3=O)[S]([O-])(=O)=O;[Na+].[Na+].[O-]S(=O)(=O)C1=CC=C2NC(C(=O)C2=C1)=C1NC2=CC=C(C=C2C1=O)S([O-])(=O)=O;C1=CC2=C(C=C1S(=O)(=O)[O-])C(=O)C(=C3…	1	1	1	X
NS00122698	O=C(C)C(C(=O)O)CC;[Na+].CCC(C(C)=O)C([O-])=O	O=C(C)C(C(=O)O)CC;[Na+].CCC(C(C)=O)C([O-])=O	O=C(C)C(C(=O)O)CC;[Na+].CCC(C(C)=O)C([O-])=O	O=C(C)C(C(=O)O)CC;[Na+].CCC(C(C)=O)C([O-])=O	O=C(C)C(C(=O)O)CC;[Na+].CCC(C(C)=O)C([O-])=O	1	1	1	X
NS00122702	CN1CCCC(C1)=C(C1=CC=CS1)C1=CC=CS1;CN1CCCC(C1)=C(c2sccc2)c3sccc3.OC(=O)CC(O)(CC(O)=O)C(O)=O	CN1CCCC(C1)=C(C1=CC=CS1)C1=CC=CS1;CN1CCCC(C1)=C(c2sccc2)c3sccc3.OC(=O)CC(O)(CC(O)=O)C(O)=O	CN1CCCC(C1)=C(C1=CC=CS1)C1=CC=CS1;CN1CCCC(C1)=C(c2sccc2)c3sccc3.OC(=O)CC(O)(CC(O)=O)C(O)=O	CN1CCCC(C1)=C(C1=CC=CS1)C1=CC=CS1;CN1CCCC(C1)=C(c2sccc2)c3sccc3.OC(=O)CC(O)(CC(O)=O)C(O)=O	CN1CCCC(C1)=C(C1=CC=CS1)C1=CC=CS1;CN1CCCC(C1)=C(c2sccc2)c3sccc3.OC(=O)CC(O)(CC(O)=O)C(O)=O	1	1	1	X
NS00122707	CN[C@@H]1COc2ccccc2[C@H](O)C1;[Cl-].CN[C@@H]1COc2ccccc2[C@H](O)C1.[H+]	CN[C@@H]1COc2ccccc2[C@H](O)C1;[Cl-].CN[C@@H]1COc2ccccc2[C@H](O)C1.[H+]	CN[C@@H]1COc2ccccc2[C@H](O)C1;[Cl-].CN[C@@H]1COc2ccccc2[C@H](O)C1.[H+]	CN[C@@H]1COc2ccccc2[C@H](O)C1;[Cl-].CN[C@@H]1COc2ccccc2[C@H](O)C1.[H+]	CN[C@@H]1COc2ccccc2[C@H](O)C1;[Cl-].CN[C@@H]1COc2ccccc2[C@H](O)C1.[H+]	1	1	1	X
NS00122722	[Na+].[Co+3].Cc1nn(c2ccccc2)c([O-])c1N=Nc3cc(ccc3[O-])[S](N)(=O)=O.Cc4nn(c5ccccc5)c([O-])c4N=Nc6cc(ccc6[O-])[S](N)(=O)=O;[Co+3].[H+].Cc1nn(c2ccccc2)c([O-])c1N=Nc3cc(ccc3[O-])[S](N)(=O)=O.Cc4nn(c5ccccc5)c([O-])c4N=Nc6cc(ccc6[O-])[S](N)(=O)=O	[Na+].[Co+3].Cc1nn(c2ccccc2)c([O-])c1N=Nc3cc(ccc3[O-])[S](N)(=O)=O.Cc4nn(c5ccccc5)c([O-])c4N=Nc6cc(ccc6[O-])[S](N)(=O)=O;[Co+3].[H+].Cc1nn(c2ccccc2)c([O-])c1N=Nc3cc(ccc3[O-])[S](N)(=O)=O.Cc4nn(c5ccccc5)c([O-])c4N=Nc6cc(ccc6[O-])[S](N)(=O)=O	[Na+].[Co+3].Cc1nn(c2ccccc2)c([O-])c1N=Nc3cc(ccc3[O-])[S](N)(=O)=O.Cc4nn(c5ccccc5)c([O-])c4N=Nc6cc(ccc6[O-])[S](N)(=O)=O;[Co+3].[H+].Cc1nn(c2ccccc2)c([O-])c1N=Nc3cc(ccc3[O-])[S](N)(=O)=O.Cc4nn(c5ccccc5)c([O-])c4N=Nc6cc(ccc6[O-])[S](N)(=O)=O	[Na+].[Co+3].Cc1nn(c2ccccc2)c([O-])c1N=Nc3cc(ccc3[O-])[S](N)(=O)=O.Cc4nn(c5ccccc5)c([O-])c4N=Nc6cc(ccc6[O-])[S](N)(=O)=O;[Co+3].[H+].Cc1nn(c2ccccc2)c([O-])c1N=Nc3cc(ccc3[O-])[S](N)(=O)=O.Cc4nn(c5ccccc5)c([O-])c4N=Nc6cc(ccc6[O-])[S](N)(=O)=O	[Na+].[Co+3].Cc1nn(c2ccccc2)c([O-])c1N=Nc3cc(ccc3[O-])[S](N)(=O)=O.Cc4nn(c5ccccc5)c([O-])c4N=Nc6cc(ccc6[O-])[S](N)(=O)=O;[Co+3].[H+].Cc1nn(c2ccccc2)c([O-])c1N=Nc3cc(ccc3[O-])[S](N)(=O)=O.Cc4nn(c5ccccc5)c([O-])c4N=Nc6cc(ccc6[O-])[S](N)(=O)=O	1	1	1	X
NS00122785	[Cl-].[Cl-].NCCCNc1ccc2N(CCNCCO)Nc3c4C(=O)C=CC(=O)c4c(O)c1c23.[H+].[H+];NCCCNc1ccc2N(CCNCCO)Nc3c4C(=O)C=CC(=O)c4c(O)c1c23	[Cl-].[Cl-].NCCCNc1ccc2N(CCNCCO)Nc3c4C(=O)C=CC(=O)c4c(O)c1c23.[H+].[H+];NCCCNc1ccc2N(CCNCCO)Nc3c4C(=O)C=CC(=O)c4c(O)c1c23	[Cl-].[Cl-].NCCCNc1ccc2N(CCNCCO)Nc3c4C(=O)C=CC(=O)c4c(O)c1c23.[H+].[H+];NCCCNc1ccc2N(CCNCCO)Nc3c4C(=O)C=CC(=O)c4c(O)c1c23	[Cl-].[Cl-].NCCCNc1ccc2N(CCNCCO)Nc3c4C(=O)C=CC(=O)c4c(O)c1c23.[H+].[H+];NCCCNc1ccc2N(CCNCCO)Nc3c4C(=O)C=CC(=O)c4c(O)c1c23	[Cl-].[Cl-].NCCCNc1ccc2N(CCNCCO)Nc3c4C(=O)C=CC(=O)c4c(O)c1c23.[H+].[H+];NCCCNc1ccc2N(CCNCCO)Nc3c4C(=O)C=CC(=O)c4c(O)c1c23	1	1	1	X
NS00122812	[H+].[Cl-].NC1CC(=CC=C1)C(O)=O;NC1CC(=CC=C1)C(O)=O	[H+].[Cl-].NC1CC(=CC=C1)C(O)=O;NC1CC(=CC=C1)C(O)=O	[H+].[Cl-].NC1CC(=CC=C1)C(O)=O;NC1CC(=CC=C1)C(O)=O	[H+].[Cl-].NC1CC(=CC=C1)C(O)=O;NC1CC(=CC=C1)C(O)=O	[H+].[Cl-].NC1CC(=CC=C1)C(O)=O;NC1CC(=CC=C1)C(O)=O	1	1	1	X
NS00122814	[Cl-].CCCN(CCc1sccc1)[C@H]2CCc3c(O)cccc3C2.[H+];Cl.CCCN(CCC1=CC=CS1)[C@H]1CCC2=C(C1)C=CC=C2O;CCCN(CCC1=CC=CS1)[C@H]1CCC2=C(O)C=CC=C2C1	[Cl-].CCCN(CCc1sccc1)[C@H]2CCc3c(O)cccc3C2.[H+];Cl.CCCN(CCC1=CC=CS1)[C@H]1CCC2=C(C1)C=CC=C2O;CCCN(CCC1=CC=CS1)[C@H]1CCC2=C(O)C=CC=C2C1	[Cl-].CCCN(CCc1sccc1)[C@H]2CCc3c(O)cccc3C2.[H+];Cl.CCCN(CCC1=CC=CS1)[C@H]1CCC2=C(C1)C=CC=C2O;CCCN(CCC1=CC=CS1)[C@H]1CCC2=C(O)C=CC=C2C1	[Cl-].CCCN(CCc1sccc1)[C@H]2CCc3c(O)cccc3C2.[H+];Cl.CCCN(CCC1=CC=CS1)[C@H]1CCC2=C(C1)C=CC=C2O;CCCN(CCC1=CC=CS1)[C@H]1CCC2=C(O)C=CC=C2C1	[Cl-].CCCN(CCc1sccc1)[C@H]2CCc3c(O)cccc3C2.[H+];Cl.CCCN(CCC1=CC=CS1)[C@H]1CCC2=C(C1)C=CC=C2O;CCCN(CCC1=CC=CS1)[C@H]1CCC2=C(O)C=CC=C2C1	1	1	1	X
NS00122819	[K+].COC(=O)/C=C(/C)NC(C([O-])=O)c1ccccc1;[K+].COC(=O)C=C(/C)NC(C([O-])=O)c1ccccc1	[K+].COC(=O)/C=C(/C)NC(C([O-])=O)c1ccccc1;[K+].COC(=O)C=C(/C)NC(C([O-])=O)c1ccccc1	[K+].COC(=O)/C=C(/C)NC(C([O-])=O)c1ccccc1;[K+].COC(=O)C=C(/C)NC(C([O-])=O)c1ccccc1	[K+].COC(=O)/C=C(/C)NC(C([O-])=O)c1ccccc1;[K+].COC(=O)C=C(/C)NC(C([O-])=O)c1ccccc1	[K+].COC(=O)/C=C(/C)NC(C([O-])=O)c1ccccc1;[K+].COC(=O)C=C(/C)NC(C([O-])=O)c1ccccc1	1	1	1	X
NS00122839	CC(O)C([O-])=O.OCCN(|[Hg+]c1ccccc1)(CCO)CCO	CC(O)C([O-])=O.OCCN(|[Hg+]c1ccccc1)(CCO)CCO	CC(O)C([O-])=O.OCCN(|[Hg+]c1ccccc1)(CCO)CCO	CC(O)C([O-])=O.OCCN(|[Hg+]c1ccccc1)(CCO)CCO	CC(O)C([O-])=O.OCCN(|[Hg+]c1ccccc1)(CCO)CCO	1	1	1	X
NS00122893	[Na+].C[C@]12CCC(=O)C[C@H]1CC[C@H]3[C@@H]4CC[C@H](C(=O)COC(=O)CCC([O-])=O)[C@@]4(C)CC[C@H]23;C[C@]12CCC(=O)C[C@H]1CC[C@H]3[C@@H]4CC[C@H](C(=O)COC(=O)CCC(O)=O)[C@@]4(C)CC[C@H]23	[Na+].C[C@]12CCC(=O)C[C@H]1CC[C@H]3[C@@H]4CC[C@H](C(=O)COC(=O)CCC([O-])=O)[C@@]4(C)CC[C@H]23;C[C@]12CCC(=O)C[C@H]1CC[C@H]3[C@@H]4CC[C@H](C(=O)COC(=O)CCC(O)=O)[C@@]4(C)CC[C@H]23	[Na+].C[C@]12CCC(=O)C[C@H]1CC[C@H]3[C@@H]4CC[C@H](C(=O)COC(=O)CCC([O-])=O)[C@@]4(C)CC[C@H]23;C[C@]12CCC(=O)C[C@H]1CC[C@H]3[C@@H]4CC[C@H](C(=O)COC(=O)CCC(O)=O)[C@@]4(C)CC[C@H]23	[Na+].C[C@]12CCC(=O)C[C@H]1CC[C@H]3[C@@H]4CC[C@H](C(=O)COC(=O)CCC([O-])=O)[C@@]4(C)CC[C@H]23;C[C@]12CCC(=O)C[C@H]1CC[C@H]3[C@@H]4CC[C@H](C(=O)COC(=O)CCC(O)=O)[C@@]4(C)CC[C@H]23	[Na+].C[C@]12CCC(=O)C[C@H]1CC[C@H]3[C@@H]4CC[C@H](C(=O)COC(=O)CCC([O-])=O)[C@@]4(C)CC[C@H]23;C[C@]12CCC(=O)C[C@H]1CC[C@H]3[C@@H]4CC[C@H](C(=O)COC(=O)CCC(O)=O)[C@@]4(C)CC[C@H]23	1	1	1	X
NS00122911	O=[CH-]1[Ni]|2|3|4|5(|[CH-]6C|2=C|3C|4=C|56)[CH-](=O)[Ni]1789%10[CH-]%11[CH-]7[CH-]8[CH-]9[CH-]%10%11	O=[CH-]1[Ni]|2|3|4|5(|[CH-]6C|2=C|3C|4=C|56)[CH-](=O)[Ni]1789%10[CH-]%11[CH-]7[CH-]8[CH-]9[CH-]%10%11	O=[CH-]1[Ni]|2|3|4|5(|[CH-]6C|2=C|3C|4=C|56)[CH-](=O)[Ni]1789%10[CH-]%11[CH-]7[CH-]8[CH-]9[CH-]%10%11	O=[CH-]1[Ni]|2|3|4|5(|[CH-]6C|2=C|3C|4=C|56)[CH-](=O)[Ni]1789%10[CH-]%11[CH-]7[CH-]8[CH-]9[CH-]%10%11	O=[CH-]1[Ni]|2|3|4|5(|[CH-]6C|2=C|3C|4=C|56)[CH-](=O)[Ni]1789%10[CH-]%11[CH-]7[CH-]8[CH-]9[CH-]%10%11	1	1	1	X
NS00122970	[Cl-].Oc1cc(O)c2cc(O)c([o+]c2c1)c3cc(O)c(O)c(O)c3;C1=C(C=C(C(=C1O)O)O)C2=C(C=C3C(=CC(=CC3=[O+]2)O)O)O.[Cl-]	[Cl-].Oc1cc(O)c2cc(O)c([o+]c2c1)c3cc(O)c(O)c(O)c3;C1=C(C=C(C(=C1O)O)O)C2=C(C=C3C(=CC(=CC3=[O+]2)O)O)O.[Cl-]	[Cl-].Oc1cc(O)c2cc(O)c([o+]c2c1)c3cc(O)c(O)c(O)c3;C1=C(C=C(C(=C1O)O)O)C2=C(C=C3C(=CC(=CC3=[O+]2)O)O)O.[Cl-]	[Cl-].Oc1cc(O)c2cc(O)c([o+]c2c1)c3cc(O)c(O)c(O)c3;C1=C(C=C(C(=C1O)O)O)C2=C(C=C3C(=CC(=CC3=[O+]2)O)O)O.[Cl-]	[Cl-].Oc1cc(O)c2cc(O)c([o+]c2c1)c3cc(O)c(O)c(O)c3;C1=C(C=C(C(=C1O)O)O)C2=C(C=C3C(=CC(=CC3=[O+]2)O)O)O.[Cl-]	1	1	1	X
NS00123053	Cc1ccc(cc1)[S](O)(=O)=O.NCCO[N+]([O-])=O;NCCO[N+]([O-])=O	Cc1ccc(cc1)[S](O)(=O)=O.NCCO[N+]([O-])=O;NCCO[N+]([O-])=O	Cc1ccc(cc1)[S](O)(=O)=O.NCCO[N+]([O-])=O;NCCO[N+]([O-])=O	Cc1ccc(cc1)[S](O)(=O)=O.NCCO[N+]([O-])=O;NCCO[N+]([O-])=O	Cc1ccc(cc1)[S](O)(=O)=O.NCCO[N+]([O-])=O;NCCO[N+]([O-])=O	1	1	1	X
NS00123061	[H+].[Cl-].Nc1ccc(cc1)C(C#N)c2ccc(Cl)cc2;[Cl-].[NH3+]c1ccc(cc1)C(C#N)c2ccc(Cl)cc2	[H+].[Cl-].Nc1ccc(cc1)C(C#N)c2ccc(Cl)cc2;[Cl-].[NH3+]c1ccc(cc1)C(C#N)c2ccc(Cl)cc2	[H+].[Cl-].Nc1ccc(cc1)C(C#N)c2ccc(Cl)cc2;[Cl-].[NH3+]c1ccc(cc1)C(C#N)c2ccc(Cl)cc2	[H+].[Cl-].Nc1ccc(cc1)C(C#N)c2ccc(Cl)cc2;[Cl-].[NH3+]c1ccc(cc1)C(C#N)c2ccc(Cl)cc2	[H+].[Cl-].Nc1ccc(cc1)C(C#N)c2ccc(Cl)cc2;[Cl-].[NH3+]c1ccc(cc1)C(C#N)c2ccc(Cl)cc2	1	1	1	X
NS00123088	[Li+].[Li+].[Na+].[Na+].COc1cc(ccc1NN=C/2C(=O)c3c(O)cc(cc3C=C2[S]([O-])(=O)=O)[S]([O-])(=O)=O)N(O)N=C4C=CC(=NN=C5C(=O)c6c(O)cc(cc6C=C5[S]([O-])(=O)=O)[S]([O-])(=O)=O)C(=C4)OC;COc1cc(ccc1NN=C/2C(=O)c3c(O)cc(cc3C=C2[S](O)(=O)=O)[S](O)(=O)=O)N(O)N=C4C=CC(=NN=C5C(=O)c6c(O)cc(cc6C=C5[S](O)(=O)=O)[S](O)(=O)=O)C(=C4)OC	[Li+].[Li+].[Na+].[Na+].COc1cc(ccc1NN=C/2C(=O)c3c(O)cc(cc3C=C2[S]([O-])(=O)=O)[S]([O-])(=O)=O)N(O)N=C4C=CC(=NN=C5C(=O)c6c(O)cc(cc6C=C5[S]([O-])(=O)=O)[S]([O-])(=O)=O)C(=C4)OC;COc1cc(ccc1NN=C/2C(=O)c3c(O)cc(cc3C=C2[S](O)(=O)=O)[S](O)(=O)=O)N(O)N=C4C=CC(=NN=C5C(=O)c6c(O)cc(cc6C=C5[S](O)(=O)=O)[S](O)(=O)=O)C(=C4)OC	[Li+].[Li+].[Na+].[Na+].COc1cc(ccc1NN=C/2C(=O)c3c(O)cc(cc3C=C2[S]([O-])(=O)=O)[S]([O-])(=O)=O)N(O)N=C4C=CC(=NN=C5C(=O)c6c(O)cc(cc6C=C5[S]([O-])(=O)=O)[S]([O-])(=O)=O)C(=C4)OC;COc1cc(ccc1NN=C/2C(=O)c3c(O)cc(cc3C=C2[S](O)(=O)=O)[S](O)(=O)=O)N(O)N=C4C=CC(=NN=C5C(=O)c6c(O)cc(cc6C=C5[S](O)(=O)=O)[S](O)(=O)=O)C(=C4)OC	[Li+].[Li+].[Na+].[Na+].COc1cc(ccc1NN=C/2C(=O)c3c(O)cc(cc3C=C2[S]([O-])(=O)=O)[S]([O-])(=O)=O)N(O)N=C4C=CC(=NN=C5C(=O)c6c(O)cc(cc6C=C5[S]([O-])(=O)=O)[S]([O-])(=O)=O)C(=C4)OC;COc1cc(ccc1NN=C/2C(=O)c3c(O)cc(cc3C=C2[S](O)(=O)=O)[S](O)(=O)=O)N(O)N=C4C=CC(=NN=C5C(=O)c6c(O)cc(cc6C=C5[S](O)(=O)=O)[S](O)(=O)=O)C(=C4)OC	[Li+].[Li+].[Na+].[Na+].COc1cc(ccc1NN=C/2C(=O)c3c(O)cc(cc3C=C2[S]([O-])(=O)=O)[S]([O-])(=O)=O)N(O)N=C4C=CC(=NN=C5C(=O)c6c(O)cc(cc6C=C5[S]([O-])(=O)=O)[S]([O-])(=O)=O)C(=C4)OC;COc1cc(ccc1NN=C/2C(=O)c3c(O)cc(cc3C=C2[S](O)(=O)=O)[S](O)(=O)=O)N(O)N=C4C=CC(=NN=C5C(=O)c6c(O)cc(cc6C=C5[S](O)(=O)=O)[S](O)(=O)=O)C(=C4)OC	1	1	1	X
NS00123166	[H+].[Cl-].NC1=NCN(C2OC(CO)C(O)C2O)C(=O)N1;NC1=NCN(C2OC(CO)C(O)C2O)C(=O)N1	[H+].[Cl-].NC1=NCN(C2OC(CO)C(O)C2O)C(=O)N1;NC1=NCN(C2OC(CO)C(O)C2O)C(=O)N1	[H+].[Cl-].NC1=NCN(C2OC(CO)C(O)C2O)C(=O)N1;NC1=NCN(C2OC(CO)C(O)C2O)C(=O)N1	[H+].[Cl-].NC1=NCN(C2OC(CO)C(O)C2O)C(=O)N1;NC1=NCN(C2OC(CO)C(O)C2O)C(=O)N1	[H+].[Cl-].NC1=NCN(C2OC(CO)C(O)C2O)C(=O)N1;NC1=NCN(C2OC(CO)C(O)C2O)C(=O)N1	1	1	1	X
NS00123325	CC(C)C[C@H](O)C(O)=O;[Na+].CC(C)C[C@H](O)C([O-])=O	CC(C)C[C@H](O)C(O)=O;[Na+].CC(C)C[C@H](O)C([O-])=O	CC(C)C[C@H](O)C(O)=O;[Na+].CC(C)C[C@H](O)C([O-])=O	CC(C)C[C@H](O)C(O)=O;[Na+].CC(C)C[C@H](O)C([O-])=O	CC(C)C[C@H](O)C(O)=O;[Na+].CC(C)C[C@H](O)C([O-])=O	1	1	1	X
NS00123329	[NH4+].CCCCCCCCCc1c(O)ccc(c1CCCCCCCCC)[S]([O-])(=O)=O;[Na+].CCCCCCCCCc1c(O)ccc(c1CCCCCCCCC)[S]([O-])(=O)=O	[NH4+].CCCCCCCCCc1c(O)ccc(c1CCCCCCCCC)[S]([O-])(=O)=O;[Na+].CCCCCCCCCc1c(O)ccc(c1CCCCCCCCC)[S]([O-])(=O)=O	[NH4+].CCCCCCCCCc1c(O)ccc(c1CCCCCCCCC)[S]([O-])(=O)=O;[Na+].CCCCCCCCCc1c(O)ccc(c1CCCCCCCCC)[S]([O-])(=O)=O	[NH4+].CCCCCCCCCc1c(O)ccc(c1CCCCCCCCC)[S]([O-])(=O)=O;[Na+].CCCCCCCCCc1c(O)ccc(c1CCCCCCCCC)[S]([O-])(=O)=O	[NH4+].CCCCCCCCCc1c(O)ccc(c1CCCCCCCCC)[S]([O-])(=O)=O;[Na+].CCCCCCCCCc1c(O)ccc(c1CCCCCCCCC)[S]([O-])(=O)=O	1	1	1	X
NS00123340	CCOC(=O)C(C)(N)Cc1cc(I)c(Oc2cc(I)c(O)c(I)c2)c(I)c1;[H+].[Cl-].CCOC(=O)C(C)(N)Cc1cc(I)c(Oc2cc(I)c(O)c(I)c2)c(I)c1	CCOC(=O)C(C)(N)Cc1cc(I)c(Oc2cc(I)c(O)c(I)c2)c(I)c1;[H+].[Cl-].CCOC(=O)C(C)(N)Cc1cc(I)c(Oc2cc(I)c(O)c(I)c2)c(I)c1	CCOC(=O)C(C)(N)Cc1cc(I)c(Oc2cc(I)c(O)c(I)c2)c(I)c1;[H+].[Cl-].CCOC(=O)C(C)(N)Cc1cc(I)c(Oc2cc(I)c(O)c(I)c2)c(I)c1	CCOC(=O)C(C)(N)Cc1cc(I)c(Oc2cc(I)c(O)c(I)c2)c(I)c1;[H+].[Cl-].CCOC(=O)C(C)(N)Cc1cc(I)c(Oc2cc(I)c(O)c(I)c2)c(I)c1	CCOC(=O)C(C)(N)Cc1cc(I)c(Oc2cc(I)c(O)c(I)c2)c(I)c1;[H+].[Cl-].CCOC(=O)C(C)(N)Cc1cc(I)c(Oc2cc(I)c(O)c(I)c2)c(I)c1	1	1	1	X
NS00123348	[Cl-].C[C@@]1(CCCCN1)[C@]2(C)COC(O2)(c3ccccc3)c4ccccc4.[H+];C[C@@]1(CCCCN1)[C@]2(C)COC(O2)(c3ccccc3)c4ccccc4	[Cl-].C[C@@]1(CCCCN1)[C@]2(C)COC(O2)(c3ccccc3)c4ccccc4.[H+];C[C@@]1(CCCCN1)[C@]2(C)COC(O2)(c3ccccc3)c4ccccc4	[Cl-].C[C@@]1(CCCCN1)[C@]2(C)COC(O2)(c3ccccc3)c4ccccc4.[H+];C[C@@]1(CCCCN1)[C@]2(C)COC(O2)(c3ccccc3)c4ccccc4	[Cl-].C[C@@]1(CCCCN1)[C@]2(C)COC(O2)(c3ccccc3)c4ccccc4.[H+];C[C@@]1(CCCCN1)[C@]2(C)COC(O2)(c3ccccc3)c4ccccc4	[Cl-].C[C@@]1(CCCCN1)[C@]2(C)COC(O2)(c3ccccc3)c4ccccc4.[H+];C[C@@]1(CCCCN1)[C@]2(C)COC(O2)(c3ccccc3)c4ccccc4	1	1	1	X
NS00123375	[NH4+].[NH4+].CC(C)CCCCCCc1c(CCCCCCC(C)C)c(c(c2ccccc12)[S]([O-])(=O)=O)[S]([O-])(=O)=O;[Na+].[Na+].CC(C)CCCCCCc1c(CCCCCCC(C)C)c(c(c2ccccc12)[S]([O-])(=O)=O)[S]([O-])(=O)=O	[NH4+].[NH4+].CC(C)CCCCCCc1c(CCCCCCC(C)C)c(c(c2ccccc12)[S]([O-])(=O)=O)[S]([O-])(=O)=O;[Na+].[Na+].CC(C)CCCCCCc1c(CCCCCCC(C)C)c(c(c2ccccc12)[S]([O-])(=O)=O)[S]([O-])(=O)=O	[NH4+].[NH4+].CC(C)CCCCCCc1c(CCCCCCC(C)C)c(c(c2ccccc12)[S]([O-])(=O)=O)[S]([O-])(=O)=O;[Na+].[Na+].CC(C)CCCCCCc1c(CCCCCCC(C)C)c(c(c2ccccc12)[S]([O-])(=O)=O)[S]([O-])(=O)=O	[NH4+].[NH4+].CC(C)CCCCCCc1c(CCCCCCC(C)C)c(c(c2ccccc12)[S]([O-])(=O)=O)[S]([O-])(=O)=O;[Na+].[Na+].CC(C)CCCCCCc1c(CCCCCCC(C)C)c(c(c2ccccc12)[S]([O-])(=O)=O)[S]([O-])(=O)=O	[NH4+].[NH4+].CC(C)CCCCCCc1c(CCCCCCC(C)C)c(c(c2ccccc12)[S]([O-])(=O)=O)[S]([O-])(=O)=O;[Na+].[Na+].CC(C)CCCCCCc1c(CCCCCCC(C)C)c(c(c2ccccc12)[S]([O-])(=O)=O)[S]([O-])(=O)=O	1	1	1	X
NS00123431	NCCS[As](SCCN)c1ccc(Nc2nc(N)nc(N)n2)cc1;[H+].[H+].[Cl-].[Cl-].NCCS[As](SCCN)c1ccc(Nc2nc(N)nc(N)n2)cc1	NCCS[As](SCCN)c1ccc(Nc2nc(N)nc(N)n2)cc1;[H+].[H+].[Cl-].[Cl-].NCCS[As](SCCN)c1ccc(Nc2nc(N)nc(N)n2)cc1	NCCS[As](SCCN)c1ccc(Nc2nc(N)nc(N)n2)cc1;[H+].[H+].[Cl-].[Cl-].NCCS[As](SCCN)c1ccc(Nc2nc(N)nc(N)n2)cc1	NCCS[As](SCCN)c1ccc(Nc2nc(N)nc(N)n2)cc1;[H+].[H+].[Cl-].[Cl-].NCCS[As](SCCN)c1ccc(Nc2nc(N)nc(N)n2)cc1	NCCS[As](SCCN)c1ccc(Nc2nc(N)nc(N)n2)cc1;[H+].[H+].[Cl-].[Cl-].NCCS[As](SCCN)c1ccc(Nc2nc(N)nc(N)n2)cc1	1	1	1	X
NS00123443	[Co+3].[H+].CN[S](=O)(=O)c1ccc([O-])c(c1)N=Nc2c(C)nn(c2[O-])c3ccc(Cl)cc3.CN[S](=O)(=O)c4ccc([O-])c(c4)N=Nc5c(C)nn(c5[O-])c6ccc(Cl)cc6;[Na+].[Co+3].CN[S](=O)(=O)c1ccc([O-])c(c1)N=Nc2c(C)nn(c2[O-])c3ccc(Cl)cc3.CN[S](=O)(=O)c4ccc([O-])c(c4)N=Nc5c([O-])ccc6cccc(NC(C)=O)c56	[Co+3].[H+].CN[S](=O)(=O)c1ccc([O-])c(c1)N=Nc2c(C)nn(c2[O-])c3ccc(Cl)cc3.CN[S](=O)(=O)c4ccc([O-])c(c4)N=Nc5c(C)nn(c5[O-])c6ccc(Cl)cc6;[Na+].[Co+3].CN[S](=O)(=O)c1ccc([O-])c(c1)N=Nc2c(C)nn(c2[O-])c3ccc(Cl)cc3.CN[S](=O)(=O)c4ccc([O-])c(c4)N=Nc5c([O-])ccc6cccc(NC(C)=O)c56	[Co+3].[H+].CN[S](=O)(=O)c1ccc([O-])c(c1)N=Nc2c(C)nn(c2[O-])c3ccc(Cl)cc3.CN[S](=O)(=O)c4ccc([O-])c(c4)N=Nc5c(C)nn(c5[O-])c6ccc(Cl)cc6;[Na+].[Co+3].CN[S](=O)(=O)c1ccc([O-])c(c1)N=Nc2c(C)nn(c2[O-])c3ccc(Cl)cc3.CN[S](=O)(=O)c4ccc([O-])c(c4)N=Nc5c([O-])ccc6cccc(NC(C)=O)c56	[Co+3].[H+].CN[S](=O)(=O)c1ccc([O-])c(c1)N=Nc2c(C)nn(c2[O-])c3ccc(Cl)cc3.CN[S](=O)(=O)c4ccc([O-])c(c4)N=Nc5c(C)nn(c5[O-])c6ccc(Cl)cc6;[Na+].[Co+3].CN[S](=O)(=O)c1ccc([O-])c(c1)N=Nc2c(C)nn(c2[O-])c3ccc(Cl)cc3.CN[S](=O)(=O)c4ccc([O-])c(c4)N=Nc5c([O-])ccc6cccc(NC(C)=O)c56	[Co+3].[H+].CN[S](=O)(=O)c1ccc([O-])c(c1)N=Nc2c(C)nn(c2[O-])c3ccc(Cl)cc3.CN[S](=O)(=O)c4ccc([O-])c(c4)N=Nc5c(C)nn(c5[O-])c6ccc(Cl)cc6;[Na+].[Co+3].CN[S](=O)(=O)c1ccc([O-])c(c1)N=Nc2c(C)nn(c2[O-])c3ccc(Cl)cc3.CN[S](=O)(=O)c4ccc([O-])c(c4)N=Nc5c([O-])ccc6cccc(NC(C)=O)c56	1	1	1	X
NS00123453	[Na+].[O-]C(=O)C(Oc1ccc(OC)cc1)C;COc1ccc(OC(C)C(O)=O)cc1;CC(C(=O)O)OC1=CC=C(C=C1)OC	[Na+].[O-]C(=O)C(Oc1ccc(OC)cc1)C;COc1ccc(OC(C)C(O)=O)cc1;CC(C(=O)O)OC1=CC=C(C=C1)OC	[Na+].[O-]C(=O)C(Oc1ccc(OC)cc1)C;COc1ccc(OC(C)C(O)=O)cc1;CC(C(=O)O)OC1=CC=C(C=C1)OC	[Na+].[O-]C(=O)C(Oc1ccc(OC)cc1)C;COc1ccc(OC(C)C(O)=O)cc1;CC(C(=O)O)OC1=CC=C(C=C1)OC	[Na+].[O-]C(=O)C(Oc1ccc(OC)cc1)C;COc1ccc(OC(C)C(O)=O)cc1;CC(C(=O)O)OC1=CC=C(C=C1)OC	1	1	1	X
NS00123471	CC[Hg+].CC([O-])=O;CC[Hg+].O[P](O)([O-])=O	CC[Hg+].CC([O-])=O;CC[Hg+].O[P](O)([O-])=O	CC[Hg+].CC([O-])=O;CC[Hg+].O[P](O)([O-])=O	CC[Hg+].CC([O-])=O;CC[Hg+].O[P](O)([O-])=O	CC[Hg+].CC([O-])=O;CC[Hg+].O[P](O)([O-])=O	1	1	1	X
NS00123475	O[S](=O)(=O)c1cc(ccc1NN=C2C(=O)C3=C(C=C2[S](O)(=O)=O)C=C(C(=N/Nc4ccc(cc4[S](O)(=O)=O)[N+]([O-])=O)C3=O)[S](O)(=O)=O)[N+]([O-])=O;[Na+].[Na+].[Na+].[Na+].[O-][N+](=O)c1ccc(NN=C2C(=O)C3=C(C=C2[S]([O-])(=O)=O)C=C(/C(=N/Nc4ccc(cc4[S]([O-])(=O)=O)[N+]([O-])=O)C3=O)[S]([O-])(=O)=O)c(c1)[S]([O-])(=O)=O	O[S](=O)(=O)c1cc(ccc1NN=C2C(=O)C3=C(C=C2[S](O)(=O)=O)C=C(C(=N/Nc4ccc(cc4[S](O)(=O)=O)[N+]([O-])=O)C3=O)[S](O)(=O)=O)[N+]([O-])=O;[Na+].[Na+].[Na+].[Na+].[O-][N+](=O)c1ccc(NN=C2C(=O)C3=C(C=C2[S]([O-])(=O)=O)C=C(/C(=N/Nc4ccc(cc4[S]([O-])(=O)=O)[N+]([O-])=O)C3=O)[S]([O-])(=O)=O)c(c1)[S]([O-])(=O)=O	O[S](=O)(=O)c1cc(ccc1NN=C2C(=O)C3=C(C=C2[S](O)(=O)=O)C=C(C(=N/Nc4ccc(cc4[S](O)(=O)=O)[N+]([O-])=O)C3=O)[S](O)(=O)=O)[N+]([O-])=O;[Na+].[Na+].[Na+].[Na+].[O-][N+](=O)c1ccc(NN=C2C(=O)C3=C(C=C2[S]([O-])(=O)=O)C=C(/C(=N/Nc4ccc(cc4[S]([O-])(=O)=O)[N+]([O-])=O)C3=O)[S]([O-])(=O)=O)c(c1)[S]([O-])(=O)=O	O[S](=O)(=O)c1cc(ccc1NN=C2C(=O)C3=C(C=C2[S](O)(=O)=O)C=C(C(=N/Nc4ccc(cc4[S](O)(=O)=O)[N+]([O-])=O)C3=O)[S](O)(=O)=O)[N+]([O-])=O;[Na+].[Na+].[Na+].[Na+].[O-][N+](=O)c1ccc(NN=C2C(=O)C3=C(C=C2[S]([O-])(=O)=O)C=C(/C(=N/Nc4ccc(cc4[S]([O-])(=O)=O)[N+]([O-])=O)C3=O)[S]([O-])(=O)=O)c(c1)[S]([O-])(=O)=O	O[S](=O)(=O)c1cc(ccc1NN=C2C(=O)C3=C(C=C2[S](O)(=O)=O)C=C(C(=N/Nc4ccc(cc4[S](O)(=O)=O)[N+]([O-])=O)C3=O)[S](O)(=O)=O)[N+]([O-])=O;[Na+].[Na+].[Na+].[Na+].[O-][N+](=O)c1ccc(NN=C2C(=O)C3=C(C=C2[S]([O-])(=O)=O)C=C(/C(=N/Nc4ccc(cc4[S]([O-])(=O)=O)[N+]([O-])=O)C3=O)[S]([O-])(=O)=O)c(c1)[S]([O-])(=O)=O	1	1	1	X
NS00123502	[Ni].OOC([O-])=O;[Na+].[Na+].[O-]OC([O-])=O	[Ni].OOC([O-])=O;[Na+].[Na+].[O-]OC([O-])=O	[Ni].OOC([O-])=O;[Na+].[Na+].[O-]OC([O-])=O	[Ni].OOC([O-])=O;[Na+].[Na+].[O-]OC([O-])=O	[Ni].OOC([O-])=O;[Na+].[Na+].[O-]OC([O-])=O	1	1	1	X
NS00123523	COC(C)(C)CCCC(C)C/C=CC(C)=C/C(O)=O;N.COC(C)(C)CCCC(C)CC=C/C(C)=CC(O)=O	COC(C)(C)CCCC(C)C/C=CC(C)=C/C(O)=O;N.COC(C)(C)CCCC(C)CC=C/C(C)=CC(O)=O	COC(C)(C)CCCC(C)C/C=CC(C)=C/C(O)=O;N.COC(C)(C)CCCC(C)CC=C/C(C)=CC(O)=O	COC(C)(C)CCCC(C)C/C=CC(C)=C/C(O)=O;N.COC(C)(C)CCCC(C)CC=C/C(C)=CC(O)=O	COC(C)(C)CCCC(C)C/C=CC(C)=C/C(O)=O;N.COC(C)(C)CCCC(C)CC=C/C(C)=CC(O)=O	1	1	1	X
NS00123532	NC=C;[NH3+]C=C.O=C1OC(=O)C=C1	NC=C;[NH3+]C=C.O=C1OC(=O)C=C1	NC=C;[NH3+]C=C.O=C1OC(=O)C=C1	NC=C;[NH3+]C=C.O=C1OC(=O)C=C1	NC=C;[NH3+]C=C.O=C1OC(=O)C=C1	1	1	1	X
NS00123589	[Cl-].CN(C)[C@@H]1[C@@H]2C[C@H]3C(=C(O)c4c(O)cccc4[C@@]3(C)O)C(=O)[C@]2(O)C(=O)C(=C(N)/O)C1=O.[H+];Cl.[H][C@@]12C[C@@]3([H])C(=C(O)[C@]1(O)C(=O)C(C(N)=O)=C(O)[C@@H]2N(C)C)C(=O)C1=C(O)C=CC=C1[C@@]3(C)O;[H][C@@]12C[C@@]3([H])C(=C(O)[C@]1(O)C(=O)C(C(N)=O)=C(O)[C@@H]2N(C)C)C(=O)C1=C(O)C=CC=C1[C@@]3(C)O	[Cl-].CN(C)[C@@H]1[C@@H]2C[C@H]3C(=C(O)c4c(O)cccc4[C@@]3(C)O)C(=O)[C@]2(O)C(=O)C(=C(N)/O)C1=O.[H+];Cl.[H][C@@]12C[C@@]3([H])C(=C(O)[C@]1(O)C(=O)C(C(N)=O)=C(O)[C@@H]2N(C)C)C(=O)C1=C(O)C=CC=C1[C@@]3(C)O;[H][C@@]12C[C@@]3([H])C(=C(O)[C@]1(O)C(=O)C(C(N)=O)=C(O)[C@@H]2N(C)C)C(=O)C1=C(O)C=CC=C1[C@@]3(C)O	[Cl-].CN(C)[C@@H]1[C@@H]2C[C@H]3C(=C(O)c4c(O)cccc4[C@@]3(C)O)C(=O)[C@]2(O)C(=O)C(=C(N)/O)C1=O.[H+];Cl.[H][C@@]12C[C@@]3([H])C(=C(O)[C@]1(O)C(=O)C(C(N)=O)=C(O)[C@@H]2N(C)C)C(=O)C1=C(O)C=CC=C1[C@@]3(C)O;[H][C@@]12C[C@@]3([H])C(=C(O)[C@]1(O)C(=O)C(C(N)=O)=C(O)[C@@H]2N(C)C)C(=O)C1=C(O)C=CC=C1[C@@]3(C)O	[Cl-].CN(C)[C@@H]1[C@@H]2C[C@H]3C(=C(O)c4c(O)cccc4[C@@]3(C)O)C(=O)[C@]2(O)C(=O)C(=C(N)/O)C1=O.[H+];Cl.[H][C@@]12C[C@@]3([H])C(=C(O)[C@]1(O)C(=O)C(C(N)=O)=C(O)[C@@H]2N(C)C)C(=O)C1=C(O)C=CC=C1[C@@]3(C)O;[H][C@@]12C[C@@]3([H])C(=C(O)[C@]1(O)C(=O)C(C(N)=O)=C(O)[C@@H]2N(C)C)C(=O)C1=C(O)C=CC=C1[C@@]3(C)O	[Cl-].CN(C)[C@@H]1[C@@H]2C[C@H]3C(=C(O)c4c(O)cccc4[C@@]3(C)O)C(=O)[C@]2(O)C(=O)C(=C(N)/O)C1=O.[H+];Cl.[H][C@@]12C[C@@]3([H])C(=C(O)[C@]1(O)C(=O)C(C(N)=O)=C(O)[C@@H]2N(C)C)C(=O)C1=C(O)C=CC=C1[C@@]3(C)O;[H][C@@]12C[C@@]3([H])C(=C(O)[C@]1(O)C(=O)C(C(N)=O)=C(O)[C@@H]2N(C)C)C(=O)C1=C(O)C=CC=C1[C@@]3(C)O	1	1	1	X
NS00123660	CC(C)NCC(O)COc1ccccc1C2CC3CCC2C3;[H+].[Cl-].CC(C)NCC(O)COc1ccccc1C2CC3CCC2C3	CC(C)NCC(O)COc1ccccc1C2CC3CCC2C3;[H+].[Cl-].CC(C)NCC(O)COc1ccccc1C2CC3CCC2C3	CC(C)NCC(O)COc1ccccc1C2CC3CCC2C3;[H+].[Cl-].CC(C)NCC(O)COc1ccccc1C2CC3CCC2C3	CC(C)NCC(O)COc1ccccc1C2CC3CCC2C3;[H+].[Cl-].CC(C)NCC(O)COc1ccccc1C2CC3CCC2C3	CC(C)NCC(O)COc1ccccc1C2CC3CCC2C3;[H+].[Cl-].CC(C)NCC(O)COc1ccccc1C2CC3CCC2C3	1	1	1	X
NS00123698	CC(C)(C)NC[C@H](O)C1=CC(CO)=C(O)C=C1;CC(C)(C)NC[C@H](O)c1ccc(O)c(CO)c1;[Cl-].CC(C)(C)NC[C@H](O)c1ccc(O)c(CO)c1.[H+]	CC(C)(C)NC[C@H](O)C1=CC(CO)=C(O)C=C1;CC(C)(C)NC[C@H](O)c1ccc(O)c(CO)c1;[Cl-].CC(C)(C)NC[C@H](O)c1ccc(O)c(CO)c1.[H+]	CC(C)(C)NC[C@H](O)C1=CC(CO)=C(O)C=C1;CC(C)(C)NC[C@H](O)c1ccc(O)c(CO)c1;[Cl-].CC(C)(C)NC[C@H](O)c1ccc(O)c(CO)c1.[H+]	CC(C)(C)NC[C@H](O)C1=CC(CO)=C(O)C=C1;CC(C)(C)NC[C@H](O)c1ccc(O)c(CO)c1;[Cl-].CC(C)(C)NC[C@H](O)c1ccc(O)c(CO)c1.[H+]	CC(C)(C)NC[C@H](O)C1=CC(CO)=C(O)C=C1;CC(C)(C)NC[C@H](O)c1ccc(O)c(CO)c1;[Cl-].CC(C)(C)NC[C@H](O)c1ccc(O)c(CO)c1.[H+]	1	1	1	X
NS00123718	CCOc1ccc(Cc2nc(C)cc3cc(OC)c(OC)cc23)cc1OC;CCOc1ccc(Cc2nc(C)cc3cc(OC)c(OC)cc23)cc1OC.O[P](O)(O)=O	CCOc1ccc(Cc2nc(C)cc3cc(OC)c(OC)cc23)cc1OC;CCOc1ccc(Cc2nc(C)cc3cc(OC)c(OC)cc23)cc1OC.O[P](O)(O)=O	CCOc1ccc(Cc2nc(C)cc3cc(OC)c(OC)cc23)cc1OC;CCOc1ccc(Cc2nc(C)cc3cc(OC)c(OC)cc23)cc1OC.O[P](O)(O)=O	CCOc1ccc(Cc2nc(C)cc3cc(OC)c(OC)cc23)cc1OC;CCOc1ccc(Cc2nc(C)cc3cc(OC)c(OC)cc23)cc1OC.O[P](O)(O)=O	CCOc1ccc(Cc2nc(C)cc3cc(OC)c(OC)cc23)cc1OC;CCOc1ccc(Cc2nc(C)cc3cc(OC)c(OC)cc23)cc1OC.O[P](O)(O)=O	1	1	1	X
NS00123737	[Cl-].CCN(CC)CC[n+]1ccc2c(C)c3[nH]c4ccc(O)cc4c3c(C)c2c1;[Cl-]|[Pt++](|[Cl-])(|[Cl-])|[Cl-].[H+].CCN(CC)CC[n+]1ccc2c(C)c3[nH]c4ccc(O)cc4c3c(C)c2c1	[Cl-].CCN(CC)CC[n+]1ccc2c(C)c3[nH]c4ccc(O)cc4c3c(C)c2c1;[Cl-]|[Pt++](|[Cl-])(|[Cl-])|[Cl-].[H+].CCN(CC)CC[n+]1ccc2c(C)c3[nH]c4ccc(O)cc4c3c(C)c2c1	[Cl-].CCN(CC)CC[n+]1ccc2c(C)c3[nH]c4ccc(O)cc4c3c(C)c2c1;[Cl-]|[Pt++](|[Cl-])(|[Cl-])|[Cl-].[H+].CCN(CC)CC[n+]1ccc2c(C)c3[nH]c4ccc(O)cc4c3c(C)c2c1	[Cl-].CCN(CC)CC[n+]1ccc2c(C)c3[nH]c4ccc(O)cc4c3c(C)c2c1;[Cl-]|[Pt++](|[Cl-])(|[Cl-])|[Cl-].[H+].CCN(CC)CC[n+]1ccc2c(C)c3[nH]c4ccc(O)cc4c3c(C)c2c1	[Cl-].CCN(CC)CC[n+]1ccc2c(C)c3[nH]c4ccc(O)cc4c3c(C)c2c1;[Cl-]|[Pt++](|[Cl-])(|[Cl-])|[Cl-].[H+].CCN(CC)CC[n+]1ccc2c(C)c3[nH]c4ccc(O)cc4c3c(C)c2c1	1	1	1	X
NS00123833	[Cl-].CNC(=O)OC1=CC=C(N=C[NH+](C)C)C(C)=C1;[Cl-].CNC(=O)Oc1ccc(N=C[NH+](C)C)c(C)c1	[Cl-].CNC(=O)OC1=CC=C(N=C[NH+](C)C)C(C)=C1;[Cl-].CNC(=O)Oc1ccc(N=C[NH+](C)C)c(C)c1	[Cl-].CNC(=O)OC1=CC=C(N=C[NH+](C)C)C(C)=C1;[Cl-].CNC(=O)Oc1ccc(N=C[NH+](C)C)c(C)c1	[Cl-].CNC(=O)OC1=CC=C(N=C[NH+](C)C)C(C)=C1;[Cl-].CNC(=O)Oc1ccc(N=C[NH+](C)C)c(C)c1	[Cl-].CNC(=O)OC1=CC=C(N=C[NH+](C)C)C(C)=C1;[Cl-].CNC(=O)Oc1ccc(N=C[NH+](C)C)c(C)c1	1	1	1	X
NS00123888	C(CNCCC(c1ccccc1)c2ccccc2)CSc3ccccc3;[H+].[Cl-].C(CNCCC(c1ccccc1)c2ccccc2)CSc3ccccc3	C(CNCCC(c1ccccc1)c2ccccc2)CSc3ccccc3;[H+].[Cl-].C(CNCCC(c1ccccc1)c2ccccc2)CSc3ccccc3	C(CNCCC(c1ccccc1)c2ccccc2)CSc3ccccc3;[H+].[Cl-].C(CNCCC(c1ccccc1)c2ccccc2)CSc3ccccc3	C(CNCCC(c1ccccc1)c2ccccc2)CSc3ccccc3;[H+].[Cl-].C(CNCCC(c1ccccc1)c2ccccc2)CSc3ccccc3	C(CNCCC(c1ccccc1)c2ccccc2)CSc3ccccc3;[H+].[Cl-].C(CNCCC(c1ccccc1)c2ccccc2)CSc3ccccc3	1	1	1	X
NS00124001	[H+].[Cl-].COC(=O)C1=C(C)NC(=C(C1c2cccc(c2)[N+]([O-])=O)C(=O)OCCN(C)Cc3ccccc3)C;Cl.COC(=O)C1=C(C)NC(C)=C(C1C1=CC(=CC=C1)[N+]([O-])=O)C(=O)OCCN(C)CC1=CC=CC=C1;COC(=O)C1=C(C)NC(=C(C1c2cccc(c2)[N+]([O-])=O)C(=O)OCCN(C)Cc3ccccc3)C;COC(=O)C1=C(C)NC(C)=C(C1C1=CC=CC(=C1)[N+]([O-])=O)C(=O)OCCN(C)CC1=CC=CC=C1;COC(=O)C1=C(C)NC(C)=C(C1c1cccc(c1)[N+]([O-])=O)C(=O)OCCN(C)Cc1ccccc1	[H+].[Cl-].COC(=O)C1=C(C)NC(=C(C1c2cccc(c2)[N+]([O-])=O)C(=O)OCCN(C)Cc3ccccc3)C;Cl.COC(=O)C1=C(C)NC(C)=C(C1C1=CC(=CC=C1)[N+]([O-])=O)C(=O)OCCN(C)CC1=CC=CC=C1;COC(=O)C1=C(C)NC(=C(C1c2cccc(c2)[N+]([O-])=O)C(=O)OCCN(C)Cc3ccccc3)C;COC(=O)C1=C(C)NC(C)=C(C1C1=CC=CC(=C1)[N+]([O-])=O)C(=O)OCCN(C)CC1=CC=CC=C1;COC(=O)C1=C(C)NC(C)=C(C1c1cccc(c1)[N+]([O-])=O)C(=O)OCCN(C)Cc1ccccc1	[H+].[Cl-].COC(=O)C1=C(C)NC(=C(C1c2cccc(c2)[N+]([O-])=O)C(=O)OCCN(C)Cc3ccccc3)C;Cl.COC(=O)C1=C(C)NC(C)=C(C1C1=CC(=CC=C1)[N+]([O-])=O)C(=O)OCCN(C)CC1=CC=CC=C1;COC(=O)C1=C(C)NC(=C(C1c2cccc(c2)[N+]([O-])=O)C(=O)OCCN(C)Cc3ccccc3)C;COC(=O)C1=C(C)NC(C)=C(C1C1=CC=CC(=C1)[N+]([O-])=O)C(=O)OCCN(C)CC1=CC=CC=C1;COC(=O)C1=C(C)NC(C)=C(C1c1cccc(c1)[N+]([O-])=O)C(=O)OCCN(C)Cc1ccccc1	[H+].[Cl-].COC(=O)C1=C(C)NC(=C(C1c2cccc(c2)[N+]([O-])=O)C(=O)OCCN(C)Cc3ccccc3)C;Cl.COC(=O)C1=C(C)NC(C)=C(C1C1=CC(=CC=C1)[N+]([O-])=O)C(=O)OCCN(C)CC1=CC=CC=C1;COC(=O)C1=C(C)NC(=C(C1c2cccc(c2)[N+]([O-])=O)C(=O)OCCN(C)Cc3ccccc3)C;COC(=O)C1=C(C)NC(C)=C(C1C1=CC=CC(=C1)[N+]([O-])=O)C(=O)OCCN(C)CC1=CC=CC=C1;COC(=O)C1=C(C)NC(C)=C(C1c1cccc(c1)[N+]([O-])=O)C(=O)OCCN(C)Cc1ccccc1	[H+].[Cl-].COC(=O)C1=C(C)NC(=C(C1c2cccc(c2)[N+]([O-])=O)C(=O)OCCN(C)Cc3ccccc3)C;Cl.COC(=O)C1=C(C)NC(C)=C(C1C1=CC(=CC=C1)[N+]([O-])=O)C(=O)OCCN(C)CC1=CC=CC=C1;COC(=O)C1=C(C)NC(=C(C1c2cccc(c2)[N+]([O-])=O)C(=O)OCCN(C)Cc3ccccc3)C;COC(=O)C1=C(C)NC(C)=C(C1C1=CC=CC(=C1)[N+]([O-])=O)C(=O)OCCN(C)CC1=CC=CC=C1;COC(=O)C1=C(C)NC(C)=C(C1c1cccc(c1)[N+]([O-])=O)C(=O)OCCN(C)Cc1ccccc1	1	1	1	X
NS00124016	[Cl].NC(CCCCNc1ccc(cc1[N+]([O-])=O)[N+]([O-])=O)C(O)=O;[H+].[Cl-].NC(CCCCNc1ccc(cc1[N+]([O-])=O)[N+]([O-])=O)C(O)=O	[Cl].NC(CCCCNc1ccc(cc1[N+]([O-])=O)[N+]([O-])=O)C(O)=O;[H+].[Cl-].NC(CCCCNc1ccc(cc1[N+]([O-])=O)[N+]([O-])=O)C(O)=O	[Cl].NC(CCCCNc1ccc(cc1[N+]([O-])=O)[N+]([O-])=O)C(O)=O;[H+].[Cl-].NC(CCCCNc1ccc(cc1[N+]([O-])=O)[N+]([O-])=O)C(O)=O	[Cl].NC(CCCCNc1ccc(cc1[N+]([O-])=O)[N+]([O-])=O)C(O)=O;[H+].[Cl-].NC(CCCCNc1ccc(cc1[N+]([O-])=O)[N+]([O-])=O)C(O)=O	[Cl].NC(CCCCNc1ccc(cc1[N+]([O-])=O)[N+]([O-])=O)C(O)=O;[H+].[Cl-].NC(CCCCNc1ccc(cc1[N+]([O-])=O)[N+]([O-])=O)C(O)=O	1	1	1	X
NS00124027	[H+].[Cl-].Nc1ccc(cc1)C(C#N)c2ccc(F)cc2;[Cl-].[NH3+]c1ccc(cc1)C(C#N)c2ccc(F)cc2	[H+].[Cl-].Nc1ccc(cc1)C(C#N)c2ccc(F)cc2;[Cl-].[NH3+]c1ccc(cc1)C(C#N)c2ccc(F)cc2	[H+].[Cl-].Nc1ccc(cc1)C(C#N)c2ccc(F)cc2;[Cl-].[NH3+]c1ccc(cc1)C(C#N)c2ccc(F)cc2	[H+].[Cl-].Nc1ccc(cc1)C(C#N)c2ccc(F)cc2;[Cl-].[NH3+]c1ccc(cc1)C(C#N)c2ccc(F)cc2	[H+].[Cl-].Nc1ccc(cc1)C(C#N)c2ccc(F)cc2;[Cl-].[NH3+]c1ccc(cc1)C(C#N)c2ccc(F)cc2	1	1	1	X
NS00124054	O.O.[Na+].[Na+].[O-]C(=O)CCNC(=O)c1ccc(NN=C/2C=CC(=O)C(=C2)C([O-])=O)cc1;OC(=O)CCNC(=O)c1ccc(NN=C/2C=CC(=O)C(=C2)C(O)=O)cc1	O.O.[Na+].[Na+].[O-]C(=O)CCNC(=O)c1ccc(NN=C/2C=CC(=O)C(=C2)C([O-])=O)cc1;OC(=O)CCNC(=O)c1ccc(NN=C/2C=CC(=O)C(=C2)C(O)=O)cc1	O.O.[Na+].[Na+].[O-]C(=O)CCNC(=O)c1ccc(NN=C/2C=CC(=O)C(=C2)C([O-])=O)cc1;OC(=O)CCNC(=O)c1ccc(NN=C/2C=CC(=O)C(=C2)C(O)=O)cc1	O.O.[Na+].[Na+].[O-]C(=O)CCNC(=O)c1ccc(NN=C/2C=CC(=O)C(=C2)C([O-])=O)cc1;OC(=O)CCNC(=O)c1ccc(NN=C/2C=CC(=O)C(=C2)C(O)=O)cc1	O.O.[Na+].[Na+].[O-]C(=O)CCNC(=O)c1ccc(NN=C/2C=CC(=O)C(=C2)C([O-])=O)cc1;OC(=O)CCNC(=O)c1ccc(NN=C/2C=CC(=O)C(=C2)C(O)=O)cc1	1	1	1	X
NS00124176	CC(=O)NC(CC(O)=O)C(O)=O;[K+].[K+].CC(=O)NC(CC([O-])=O)C([O-])=O	CC(=O)NC(CC(O)=O)C(O)=O;[K+].[K+].CC(=O)NC(CC([O-])=O)C([O-])=O	CC(=O)NC(CC(O)=O)C(O)=O;[K+].[K+].CC(=O)NC(CC([O-])=O)C([O-])=O	CC(=O)NC(CC(O)=O)C(O)=O;[K+].[K+].CC(=O)NC(CC([O-])=O)C([O-])=O	CC(=O)NC(CC(O)=O)C(O)=O;[K+].[K+].CC(=O)NC(CC([O-])=O)C([O-])=O	1	1	1	X
NS00124253	[H+].[Cl-].C(C=CC=Nc1ccccc1)C=Nc2ccccc2;[Cl].C(/C=C/C=Nc1ccccc1)C=Nc2ccccc2	[H+].[Cl-].C(C=CC=Nc1ccccc1)C=Nc2ccccc2;[Cl].C(/C=C/C=Nc1ccccc1)C=Nc2ccccc2	[H+].[Cl-].C(C=CC=Nc1ccccc1)C=Nc2ccccc2;[Cl].C(/C=C/C=Nc1ccccc1)C=Nc2ccccc2	[H+].[Cl-].C(C=CC=Nc1ccccc1)C=Nc2ccccc2;[Cl].C(/C=C/C=Nc1ccccc1)C=Nc2ccccc2	[H+].[Cl-].C(C=CC=Nc1ccccc1)C=Nc2ccccc2;[Cl].C(/C=C/C=Nc1ccccc1)C=Nc2ccccc2	1	1	1	X
NS00124272	[Na+].CCCCC[C@@H](O)CC[C@@H]1[C@@H](O)C[C@H]2Cc3c(C[C@@H]12)cccc3OCC([O-])=O;CCCCC[C@@H](O)CC[C@@H]1[C@@H](O)C[C@H]2Cc3c(C[C@@H]12)cccc3OCC(O)=O	[Na+].CCCCC[C@@H](O)CC[C@@H]1[C@@H](O)C[C@H]2Cc3c(C[C@@H]12)cccc3OCC([O-])=O;CCCCC[C@@H](O)CC[C@@H]1[C@@H](O)C[C@H]2Cc3c(C[C@@H]12)cccc3OCC(O)=O	[Na+].CCCCC[C@@H](O)CC[C@@H]1[C@@H](O)C[C@H]2Cc3c(C[C@@H]12)cccc3OCC([O-])=O;CCCCC[C@@H](O)CC[C@@H]1[C@@H](O)C[C@H]2Cc3c(C[C@@H]12)cccc3OCC(O)=O	[Na+].CCCCC[C@@H](O)CC[C@@H]1[C@@H](O)C[C@H]2Cc3c(C[C@@H]12)cccc3OCC([O-])=O;CCCCC[C@@H](O)CC[C@@H]1[C@@H](O)C[C@H]2Cc3c(C[C@@H]12)cccc3OCC(O)=O	[Na+].CCCCC[C@@H](O)CC[C@@H]1[C@@H](O)C[C@H]2Cc3c(C[C@@H]12)cccc3OCC([O-])=O;CCCCC[C@@H](O)CC[C@@H]1[C@@H](O)C[C@H]2Cc3c(C[C@@H]12)cccc3OCC(O)=O	1	1	1	X
NS00124313	[Br-].COC1CC(C[N+](C)(C)C1)=C(C1=CC=CS1)C1=CC=CS1;[Br-].COC1CC(C[N+](C)(C)C1)=C(c2sccc2)c3sccc3	[Br-].COC1CC(C[N+](C)(C)C1)=C(C1=CC=CS1)C1=CC=CS1;[Br-].COC1CC(C[N+](C)(C)C1)=C(c2sccc2)c3sccc3	[Br-].COC1CC(C[N+](C)(C)C1)=C(C1=CC=CS1)C1=CC=CS1;[Br-].COC1CC(C[N+](C)(C)C1)=C(c2sccc2)c3sccc3	[Br-].COC1CC(C[N+](C)(C)C1)=C(C1=CC=CS1)C1=CC=CS1;[Br-].COC1CC(C[N+](C)(C)C1)=C(c2sccc2)c3sccc3	[Br-].COC1CC(C[N+](C)(C)C1)=C(C1=CC=CS1)C1=CC=CS1;[Br-].COC1CC(C[N+](C)(C)C1)=C(c2sccc2)c3sccc3	1	1	1	X
NS00124347	C[N+](C)(C)CC(O)CC([O-])=O;[Cl-].C[N+](C)(C)CC(O)CC(O)=O;Cl.C[N+](C)(C)CC(O)CC([O-])=O	C[N+](C)(C)CC(O)CC([O-])=O;[Cl-].C[N+](C)(C)CC(O)CC(O)=O;Cl.C[N+](C)(C)CC(O)CC([O-])=O	C[N+](C)(C)CC(O)CC([O-])=O;[Cl-].C[N+](C)(C)CC(O)CC(O)=O;Cl.C[N+](C)(C)CC(O)CC([O-])=O	C[N+](C)(C)CC(O)CC([O-])=O;[Cl-].C[N+](C)(C)CC(O)CC(O)=O;Cl.C[N+](C)(C)CC(O)CC([O-])=O	C[N+](C)(C)CC(O)CC([O-])=O;[Cl-].C[N+](C)(C)CC(O)CC(O)=O;Cl.C[N+](C)(C)CC(O)CC([O-])=O	1	1	1	X
NS00124348	CC(O)C(C)SC(C)C(C)S;[Na+].CC(O)C(C)SC(C)C(C)[S-]	CC(O)C(C)SC(C)C(C)S;[Na+].CC(O)C(C)SC(C)C(C)[S-]	CC(O)C(C)SC(C)C(C)S;[Na+].CC(O)C(C)SC(C)C(C)[S-]	CC(O)C(C)SC(C)C(C)S;[Na+].CC(O)C(C)SC(C)C(C)[S-]	CC(O)C(C)SC(C)C(C)S;[Na+].CC(O)C(C)SC(C)C(C)[S-]	1	1	1	X
NS00124354	[Na+].COC(=O)C1CN(C[CH-]C1=O)Cc2ccccc2;[Na+].COC(=O)[C-]1CN(CC2=CC=CC=C2)CCC1=O;[Na+].COC(=O)[C-]1CN(CCC1=O)Cc2ccccc2;COC(/O)=C1/CN(CCC1=O)Cc2ccccc2	[Na+].COC(=O)C1CN(C[CH-]C1=O)Cc2ccccc2;[Na+].COC(=O)[C-]1CN(CC2=CC=CC=C2)CCC1=O;[Na+].COC(=O)[C-]1CN(CCC1=O)Cc2ccccc2;COC(/O)=C1/CN(CCC1=O)Cc2ccccc2	[Na+].COC(=O)C1CN(C[CH-]C1=O)Cc2ccccc2;[Na+].COC(=O)[C-]1CN(CC2=CC=CC=C2)CCC1=O;[Na+].COC(=O)[C-]1CN(CCC1=O)Cc2ccccc2;COC(/O)=C1/CN(CCC1=O)Cc2ccccc2	[Na+].COC(=O)C1CN(C[CH-]C1=O)Cc2ccccc2;[Na+].COC(=O)[C-]1CN(CC2=CC=CC=C2)CCC1=O;[Na+].COC(=O)[C-]1CN(CCC1=O)Cc2ccccc2;COC(/O)=C1/CN(CCC1=O)Cc2ccccc2	[Na+].COC(=O)C1CN(C[CH-]C1=O)Cc2ccccc2;[Na+].COC(=O)[C-]1CN(CC2=CC=CC=C2)CCC1=O;[Na+].COC(=O)[C-]1CN(CCC1=O)Cc2ccccc2;COC(/O)=C1/CN(CCC1=O)Cc2ccccc2	1	1	1	X
NS00124372	[Zn+2].O.OC=1C(=O)O[C@H]([C@@H](O)C[O-])C=1O.[O-]C[C@H](O)[C@H]1OC(=O)C(O)=C1O;[K+].OC[C@H](O)[C@H]1OC(=O)[C-](O)C1=O;[Mg++].OC[C@H](O)[C@H]1OC(=O)[C-](O)C1=O.OC[C@H](O)[C@H]2OC(=O)[C-](O)C2=O;[Mn+2].OC=1C(=O)O[C@H]([C@@H](O)C[O-])C=1O.[O-]C[C@H](O)[C@H]1OC(=O)C(O)=C1O;O.O.[Ca++].OC[C@H](O)[C@H]1OC(=O)[C-](O)C1=O.OC[C@H](O)[C@H]2OC(=O)[C-](O)C2=O	[Zn+2].O.OC=1C(=O)O[C@H]([C@@H](O)C[O-])C=1O.[O-]C[C@H](O)[C@H]1OC(=O)C(O)=C1O;[K+].OC[C@H](O)[C@H]1OC(=O)[C-](O)C1=O;[Mg++].OC[C@H](O)[C@H]1OC(=O)[C-](O)C1=O.OC[C@H](O)[C@H]2OC(=O)[C-](O)C2=O;[Mn+2].OC=1C(=O)O[C@H]([C@@H](O)C[O-])C=1O.[O-]C[C@H](O)[C@H]1OC(=O)C(O)=C1O;O.O.[Ca++].OC[C@H](O)[C@H]1OC(=O)[C-](O)C1=O.OC[C@H](O)[C@H]2OC(=O)[C-](O)C2=O	[Zn+2].O.OC=1C(=O)O[C@H]([C@@H](O)C[O-])C=1O.[O-]C[C@H](O)[C@H]1OC(=O)C(O)=C1O;[K+].OC[C@H](O)[C@H]1OC(=O)[C-](O)C1=O;[Mg++].OC[C@H](O)[C@H]1OC(=O)[C-](O)C1=O.OC[C@H](O)[C@H]2OC(=O)[C-](O)C2=O;[Mn+2].OC=1C(=O)O[C@H]([C@@H](O)C[O-])C=1O.[O-]C[C@H](O)[C@H]1OC(=O)C(O)=C1O;O.O.[Ca++].OC[C@H](O)[C@H]1OC(=O)[C-](O)C1=O.OC[C@H](O)[C@H]2OC(=O)[C-](O)C2=O	[Zn+2].O.OC=1C(=O)O[C@H]([C@@H](O)C[O-])C=1O.[O-]C[C@H](O)[C@H]1OC(=O)C(O)=C1O;[K+].OC[C@H](O)[C@H]1OC(=O)[C-](O)C1=O;[Mg++].OC[C@H](O)[C@H]1OC(=O)[C-](O)C1=O.OC[C@H](O)[C@H]2OC(=O)[C-](O)C2=O;[Mn+2].OC=1C(=O)O[C@H]([C@@H](O)C[O-])C=1O.[O-]C[C@H](O)[C@H]1OC(=O)C(O)=C1O;O.O.[Ca++].OC[C@H](O)[C@H]1OC(=O)[C-](O)C1=O.OC[C@H](O)[C@H]2OC(=O)[C-](O)C2=O	[Zn+2].O.OC=1C(=O)O[C@H]([C@@H](O)C[O-])C=1O.[O-]C[C@H](O)[C@H]1OC(=O)C(O)=C1O;[K+].OC[C@H](O)[C@H]1OC(=O)[C-](O)C1=O;[Mg++].OC[C@H](O)[C@H]1OC(=O)[C-](O)C1=O.OC[C@H](O)[C@H]2OC(=O)[C-](O)C2=O;[Mn+2].OC=1C(=O)O[C@H]([C@@H](O)C[O-])C=1O.[O-]C[C@H](O)[C@H]1OC(=O)C(O)=C1O;O.O.[Ca++].OC[C@H](O)[C@H]1OC(=O)[C-](O)C1=O.OC[C@H](O)[C@H]2OC(=O)[C-](O)C2=O	1	1	1	X
NS00124430	Cc1c(sc2c1c(nc(=O)[nH]2)N)C.Cl;Cc1sc2NC(=O)N=C(N)c2c1C	Cc1c(sc2c1c(nc(=O)[nH]2)N)C.Cl;Cc1sc2NC(=O)N=C(N)c2c1C	Cc1c(sc2c1c(nc(=O)[nH]2)N)C.Cl;Cc1sc2NC(=O)N=C(N)c2c1C	Cc1c(sc2c1c(nc(=O)[nH]2)N)C.Cl;Cc1sc2NC(=O)N=C(N)c2c1C	Cc1c(sc2c1c(nc(=O)[nH]2)N)C.Cl;Cc1sc2NC(=O)N=C(N)c2c1C	1	1	1	X
NS00124452	CN1CCC(O)(C(C1)C(=O)c2ccc(F)cc2)c3ccc(F)cc3;[H+].[Cl-].CN1CCC(O)(C(C1)C(=O)c2ccc(F)cc2)c3ccc(F)cc3	CN1CCC(O)(C(C1)C(=O)c2ccc(F)cc2)c3ccc(F)cc3;[H+].[Cl-].CN1CCC(O)(C(C1)C(=O)c2ccc(F)cc2)c3ccc(F)cc3	CN1CCC(O)(C(C1)C(=O)c2ccc(F)cc2)c3ccc(F)cc3;[H+].[Cl-].CN1CCC(O)(C(C1)C(=O)c2ccc(F)cc2)c3ccc(F)cc3	CN1CCC(O)(C(C1)C(=O)c2ccc(F)cc2)c3ccc(F)cc3;[H+].[Cl-].CN1CCC(O)(C(C1)C(=O)c2ccc(F)cc2)c3ccc(F)cc3	CN1CCC(O)(C(C1)C(=O)c2ccc(F)cc2)c3ccc(F)cc3;[H+].[Cl-].CN1CCC(O)(C(C1)C(=O)c2ccc(F)cc2)c3ccc(F)cc3	1	1	1	X
NS00124469	O=C1CCCCC1CN2CCCCC2;[Cl].O=C1CCCCC1CN2CCCCC2	O=C1CCCCC1CN2CCCCC2;[Cl].O=C1CCCCC1CN2CCCCC2	O=C1CCCCC1CN2CCCCC2;[Cl].O=C1CCCCC1CN2CCCCC2	O=C1CCCCC1CN2CCCCC2;[Cl].O=C1CCCCC1CN2CCCCC2	O=C1CCCCC1CN2CCCCC2;[Cl].O=C1CCCCC1CN2CCCCC2	1	1	1	X
NS00124539	[H+].[Mn++].[O-]C(=O)c1cc2ccccc2c(N=Nc3ccc4ccccc4c3[S]([O-])(=O)=O)c1[O-];[Ca++].OC1=C(C=C2C=CC=CC2=C1N=NC1=CC=C2C=CC=CC2=C1S([O-])(=O)=O)C([O-])=O	[H+].[Mn++].[O-]C(=O)c1cc2ccccc2c(N=Nc3ccc4ccccc4c3[S]([O-])(=O)=O)c1[O-];[Ca++].OC1=C(C=C2C=CC=CC2=C1N=NC1=CC=C2C=CC=CC2=C1S([O-])(=O)=O)C([O-])=O	[H+].[Mn++].[O-]C(=O)c1cc2ccccc2c(N=Nc3ccc4ccccc4c3[S]([O-])(=O)=O)c1[O-];[Ca++].OC1=C(C=C2C=CC=CC2=C1N=NC1=CC=C2C=CC=CC2=C1S([O-])(=O)=O)C([O-])=O	[H+].[Mn++].[O-]C(=O)c1cc2ccccc2c(N=Nc3ccc4ccccc4c3[S]([O-])(=O)=O)c1[O-];[Ca++].OC1=C(C=C2C=CC=CC2=C1N=NC1=CC=C2C=CC=CC2=C1S([O-])(=O)=O)C([O-])=O	[H+].[Mn++].[O-]C(=O)c1cc2ccccc2c(N=Nc3ccc4ccccc4c3[S]([O-])(=O)=O)c1[O-];[Ca++].OC1=C(C=C2C=CC=CC2=C1N=NC1=CC=C2C=CC=CC2=C1S([O-])(=O)=O)C([O-])=O	1	1	1	X
NS00124545	CCCCC[C@H](O)/C=C/[C@H]1[C@H](O)C[C@H](O)[C@@H]1CC=C/CCCC(O)=O.NC(CO)(CO)CO;CCCCC[C@H](O)C=C[C@H]1[C@H](O)C[C@H](O)[C@@H]1CC=C/CCCC(O)=O	CCCCC[C@H](O)/C=C/[C@H]1[C@H](O)C[C@H](O)[C@@H]1CC=C/CCCC(O)=O.NC(CO)(CO)CO;CCCCC[C@H](O)C=C[C@H]1[C@H](O)C[C@H](O)[C@@H]1CC=C/CCCC(O)=O	CCCCC[C@H](O)/C=C/[C@H]1[C@H](O)C[C@H](O)[C@@H]1CC=C/CCCC(O)=O.NC(CO)(CO)CO;CCCCC[C@H](O)C=C[C@H]1[C@H](O)C[C@H](O)[C@@H]1CC=C/CCCC(O)=O	CCCCC[C@H](O)/C=C/[C@H]1[C@H](O)C[C@H](O)[C@@H]1CC=C/CCCC(O)=O.NC(CO)(CO)CO;CCCCC[C@H](O)C=C[C@H]1[C@H](O)C[C@H](O)[C@@H]1CC=C/CCCC(O)=O	CCCCC[C@H](O)/C=C/[C@H]1[C@H](O)C[C@H](O)[C@@H]1CC=C/CCCC(O)=O.NC(CO)(CO)CO;CCCCC[C@H](O)C=C[C@H]1[C@H](O)C[C@H](O)[C@@H]1CC=C/CCCC(O)=O	1	1	1	X
NS00124551	CN(C)CCONC(=CC=C1C=CC(=O)C=C1)/c2ccccc2F;CN(C)CCONC(=C/C=C1C=CC(=O)C=C1)/c2ccccc2F.CN(C)CCONC(=C/C=C3C=CC(=O)C=C3)/c4ccccc4F.OC(=O)C=CC(O)=O	CN(C)CCONC(=CC=C1C=CC(=O)C=C1)/c2ccccc2F;CN(C)CCONC(=C/C=C1C=CC(=O)C=C1)/c2ccccc2F.CN(C)CCONC(=C/C=C3C=CC(=O)C=C3)/c4ccccc4F.OC(=O)C=CC(O)=O	CN(C)CCONC(=CC=C1C=CC(=O)C=C1)/c2ccccc2F;CN(C)CCONC(=C/C=C1C=CC(=O)C=C1)/c2ccccc2F.CN(C)CCONC(=C/C=C3C=CC(=O)C=C3)/c4ccccc4F.OC(=O)C=CC(O)=O	CN(C)CCONC(=CC=C1C=CC(=O)C=C1)/c2ccccc2F;CN(C)CCONC(=C/C=C1C=CC(=O)C=C1)/c2ccccc2F.CN(C)CCONC(=C/C=C3C=CC(=O)C=C3)/c4ccccc4F.OC(=O)C=CC(O)=O	CN(C)CCONC(=CC=C1C=CC(=O)C=C1)/c2ccccc2F;CN(C)CCONC(=C/C=C1C=CC(=O)C=C1)/c2ccccc2F.CN(C)CCONC(=C/C=C3C=CC(=O)C=C3)/c4ccccc4F.OC(=O)C=CC(O)=O	1	1	1	X
NS00124554	O|[Co+3]|1|2|3|4|[N-]5C6[C@H](CC(N)=O)[C@@](C)(CCC(=O)NCC(C)O[P](O)(=O)OC7C(O)[C@H](O[C@H]7CO)n8cn|1c9cc(C)c(C)cc89)C5=C(C)C%10=N|2C(=CC%11=N|3C(=C(C)C%12=N|4[C@]6(C)[C@@](C)(CC(N)=O)[C@@H]%12CCC(N)=O)[C@@](C)(CC(N)=O)[C@@H]%11CCC(N)=O)C(C)(C)[C@@H]%10CCC(N)=O	O|[Co+3]|1|2|3|4|[N-]5C6[C@H](CC(N)=O)[C@@](C)(CCC(=O)NCC(C)O[P](O)(=O)OC7C(O)[C@H](O[C@H]7CO)n8cn|1c9cc(C)c(C)cc89)C5=C(C)C%10=N|2C(=CC%11=N|3C(=C(C)C%12=N|4[C@]6(C)[C@@](C)(CC(N)=O)[C@@H]%12CCC(N)=O)[C@@](C)(CC(N)=O)[C@@H]%11CCC(N)=O)C(C)(C)[C@@H]%10CCC(N)=O	O|[Co+3]|1|2|3|4|[N-]5C6[C@H](CC(N)=O)[C@@](C)(CCC(=O)NCC(C)O[P](O)(=O)OC7C(O)[C@H](O[C@H]7CO)n8cn|1c9cc(C)c(C)cc89)C5=C(C)C%10=N|2C(=CC%11=N|3C(=C(C)C%12=N|4[C@]6(C)[C@@](C)(CC(N)=O)[C@@H]%12CCC(N)=O)[C@@](C)(CC(N)=O)[C@@H]%11CCC(N)=O)C(C)(C)[C@@H]%10CCC(N)=O	O|[Co+3]|1|2|3|4|[N-]5C6[C@H](CC(N)=O)[C@@](C)(CCC(=O)NCC(C)O[P](O)(=O)OC7C(O)[C@H](O[C@H]7CO)n8cn|1c9cc(C)c(C)cc89)C5=C(C)C%10=N|2C(=CC%11=N|3C(=C(C)C%12=N|4[C@]6(C)[C@@](C)(CC(N)=O)[C@@H]%12CCC(N)=O)[C@@](C)(CC(N)=O)[C@@H]%11CCC(N)=O)C(C)(C)[C@@H]%10CCC(N)=O	O|[Co+3]|1|2|3|4|[N-]5C6[C@H](CC(N)=O)[C@@](C)(CCC(=O)NCC(C)O[P](O)(=O)OC7C(O)[C@H](O[C@H]7CO)n8cn|1c9cc(C)c(C)cc89)C5=C(C)C%10=N|2C(=CC%11=N|3C(=C(C)C%12=N|4[C@]6(C)[C@@](C)(CC(N)=O)[C@@H]%12CCC(N)=O)[C@@](C)(CC(N)=O)[C@@H]%11CCC(N)=O)C(C)(C)[C@@H]%10CCC(N)=O	1	1	1	X
NS00124629	[Na+].CC1=NN(C(=O)C1N=Nc2ccccc2)c3cc(ccc3Cl)[S]([O-])(=O)=O;CCCCCCCCNCCCCCCCC.CC1=NN(C(=O)C1N=Nc2ccccc2)c3cc(ccc3Cl)[S](O)(=O)=O	[Na+].CC1=NN(C(=O)C1N=Nc2ccccc2)c3cc(ccc3Cl)[S]([O-])(=O)=O;CCCCCCCCNCCCCCCCC.CC1=NN(C(=O)C1N=Nc2ccccc2)c3cc(ccc3Cl)[S](O)(=O)=O	[Na+].CC1=NN(C(=O)C1N=Nc2ccccc2)c3cc(ccc3Cl)[S]([O-])(=O)=O;CCCCCCCCNCCCCCCCC.CC1=NN(C(=O)C1N=Nc2ccccc2)c3cc(ccc3Cl)[S](O)(=O)=O	[Na+].CC1=NN(C(=O)C1N=Nc2ccccc2)c3cc(ccc3Cl)[S]([O-])(=O)=O;CCCCCCCCNCCCCCCCC.CC1=NN(C(=O)C1N=Nc2ccccc2)c3cc(ccc3Cl)[S](O)(=O)=O	[Na+].CC1=NN(C(=O)C1N=Nc2ccccc2)c3cc(ccc3Cl)[S]([O-])(=O)=O;CCCCCCCCNCCCCCCCC.CC1=NN(C(=O)C1N=Nc2ccccc2)c3cc(ccc3Cl)[S](O)(=O)=O	1	1	1	X
NS00124659	CCCCCCCCC=CCCCCCCCCN;F.CCCCCCCCC=CCCCCCCCCN	CCCCCCCCC=CCCCCCCCCN;F.CCCCCCCCC=CCCCCCCCCN	CCCCCCCCC=CCCCCCCCCN;F.CCCCCCCCC=CCCCCCCCCN	CCCCCCCCC=CCCCCCCCCN;F.CCCCCCCCC=CCCCCCCCCN	CCCCCCCCC=CCCCCCCCCN;F.CCCCCCCCC=CCCCCCCCCN	1	1	1	X
NS00124715	CC(C)CCCC(C)CC=CC(C)=CC(O)=O;N.CC(C)CCCC(C)CC=CC(C)=CC(O)=O	CC(C)CCCC(C)CC=CC(C)=CC(O)=O;N.CC(C)CCCC(C)CC=CC(C)=CC(O)=O	CC(C)CCCC(C)CC=CC(C)=CC(O)=O;N.CC(C)CCCC(C)CC=CC(C)=CC(O)=O	CC(C)CCCC(C)CC=CC(C)=CC(O)=O;N.CC(C)CCCC(C)CC=CC(C)=CC(O)=O	CC(C)CCCC(C)CC=CC(C)=CC(O)=O;N.CC(C)CCCC(C)CC=CC(C)=CC(O)=O	1	1	1	X
NS00124747	[Na+].CCCCCCCCCCCCCCCc1ccccc1[S]([O-])(=O)=O;[K+].CCCCCCCCCCCCCCCc1ccccc1[S]([O-])(=O)=O	[Na+].CCCCCCCCCCCCCCCc1ccccc1[S]([O-])(=O)=O;[K+].CCCCCCCCCCCCCCCc1ccccc1[S]([O-])(=O)=O	[Na+].CCCCCCCCCCCCCCCc1ccccc1[S]([O-])(=O)=O;[K+].CCCCCCCCCCCCCCCc1ccccc1[S]([O-])(=O)=O	[Na+].CCCCCCCCCCCCCCCc1ccccc1[S]([O-])(=O)=O;[K+].CCCCCCCCCCCCCCCc1ccccc1[S]([O-])(=O)=O	[Na+].CCCCCCCCCCCCCCCc1ccccc1[S]([O-])(=O)=O;[K+].CCCCCCCCCCCCCCCc1ccccc1[S]([O-])(=O)=O	1	1	1	X
NS00124750	CCO[S]([O-])(=O)=O.CCO[S]([O-])(=O)=O.CC[N+](CC)(CC)CCCNc1ccc(NCCC[N+](CC)(CC)CC)c2C(=O)c3ccccc3C(=O)c12;[Cl-].[Cl-].[Cl-].[Cl-].[Zn++].CC[N+](CC)(CC)CCCNc1ccc(NCCC[N+](CC)(CC)CC)c2C(=O)c3ccccc3C(=O)c12	CCO[S]([O-])(=O)=O.CCO[S]([O-])(=O)=O.CC[N+](CC)(CC)CCCNc1ccc(NCCC[N+](CC)(CC)CC)c2C(=O)c3ccccc3C(=O)c12;[Cl-].[Cl-].[Cl-].[Cl-].[Zn++].CC[N+](CC)(CC)CCCNc1ccc(NCCC[N+](CC)(CC)CC)c2C(=O)c3ccccc3C(=O)c12	CCO[S]([O-])(=O)=O.CCO[S]([O-])(=O)=O.CC[N+](CC)(CC)CCCNc1ccc(NCCC[N+](CC)(CC)CC)c2C(=O)c3ccccc3C(=O)c12;[Cl-].[Cl-].[Cl-].[Cl-].[Zn++].CC[N+](CC)(CC)CCCNc1ccc(NCCC[N+](CC)(CC)CC)c2C(=O)c3ccccc3C(=O)c12	CCO[S]([O-])(=O)=O.CCO[S]([O-])(=O)=O.CC[N+](CC)(CC)CCCNc1ccc(NCCC[N+](CC)(CC)CC)c2C(=O)c3ccccc3C(=O)c12;[Cl-].[Cl-].[Cl-].[Cl-].[Zn++].CC[N+](CC)(CC)CCCNc1ccc(NCCC[N+](CC)(CC)CC)c2C(=O)c3ccccc3C(=O)c12	CCO[S]([O-])(=O)=O.CCO[S]([O-])(=O)=O.CC[N+](CC)(CC)CCCNc1ccc(NCCC[N+](CC)(CC)CC)c2C(=O)c3ccccc3C(=O)c12;[Cl-].[Cl-].[Cl-].[Cl-].[Zn++].CC[N+](CC)(CC)CCCNc1ccc(NCCC[N+](CC)(CC)CC)c2C(=O)c3ccccc3C(=O)c12	1	1	1	X
NS00124825	COC(=O)C(N)CC(C)C;[H+].[Cl-].COC(=O)C(N)CC(C)C	COC(=O)C(N)CC(C)C;[H+].[Cl-].COC(=O)C(N)CC(C)C	COC(=O)C(N)CC(C)C;[H+].[Cl-].COC(=O)C(N)CC(C)C	COC(=O)C(N)CC(C)C;[H+].[Cl-].COC(=O)C(N)CC(C)C	COC(=O)C(N)CC(C)C;[H+].[Cl-].COC(=O)C(N)CC(C)C	1	1	1	X
NS00124828	OC(=O)C1=Cc2ccccc2C(=N/Nc3ccccc3)C1=O;[Ca++].[O-]C(=O)C1=Cc2ccccc2C(=N/Nc3ccccc3)C1=O.[O-]C(=O)C4=Cc5ccccc5C(=N/Nc6ccccc6)C4=O	OC(=O)C1=Cc2ccccc2C(=N/Nc3ccccc3)C1=O;[Ca++].[O-]C(=O)C1=Cc2ccccc2C(=N/Nc3ccccc3)C1=O.[O-]C(=O)C4=Cc5ccccc5C(=N/Nc6ccccc6)C4=O	OC(=O)C1=Cc2ccccc2C(=N/Nc3ccccc3)C1=O;[Ca++].[O-]C(=O)C1=Cc2ccccc2C(=N/Nc3ccccc3)C1=O.[O-]C(=O)C4=Cc5ccccc5C(=N/Nc6ccccc6)C4=O	OC(=O)C1=Cc2ccccc2C(=N/Nc3ccccc3)C1=O;[Ca++].[O-]C(=O)C1=Cc2ccccc2C(=N/Nc3ccccc3)C1=O.[O-]C(=O)C4=Cc5ccccc5C(=N/Nc6ccccc6)C4=O	OC(=O)C1=Cc2ccccc2C(=N/Nc3ccccc3)C1=O;[Ca++].[O-]C(=O)C1=Cc2ccccc2C(=N/Nc3ccccc3)C1=O.[O-]C(=O)C4=Cc5ccccc5C(=N/Nc6ccccc6)C4=O	1	1	1	X
NS00124946	[Na+].[Na+].[Na+].[O-]C(=O)C1=NN(C(=O)C1=N/Nc2ccc(cc2)[S]([O-])(=O)=O)c3ccc(cc3)[S]([O-])(=O)=O;[Al+3].OC(=O)C1=NN(C(=O)C1N=NC1=CC=C(C=C1)S([O-])(=O)=O)C1=CC=C(C=C1)S(O)(=O)=O.OC(=O)C1=NN(C(=O)C1N=NC1=CC=C(C=C1)S([O-])(=O)=O)C1=CC=C(C=C1)S(O)(=O)=O.OC(=O)C1=NN(C(=O)C1N=NC1=CC=C(C=C1)S([O-])(=O)=O)C1=CC=C(C=C1)S(O)(=O)=O;OC(=O)C1=NN(C(=O)C1N=Nc1ccc(cc1)S(O)(=O)=O)c1ccc(cc1)S(O)(=O)=O	[Na+].[Na+].[Na+].[O-]C(=O)C1=NN(C(=O)C1=N/Nc2ccc(cc2)[S]([O-])(=O)=O)c3ccc(cc3)[S]([O-])(=O)=O;[Al+3].OC(=O)C1=NN(C(=O)C1N=NC1=CC=C(C=C1)S([O-])(=O)=O)C1=CC=C(C=C1)S(O)(=O)=O.OC(=O)C1=NN(C(=O)C1N=NC1=CC=C(C=C1)S([O-])(=O)=O)C1=CC=C(C=C1)S(O)(=O)=O.OC(=O)C1=NN(C(=O)C1N=NC1=CC=C(C=C1)S([O-])(=O)=O)C1=CC=C(C=C1)S(O)(=O)=O;OC(=O)C1=NN(C(=O)C1N=Nc1ccc(cc1)S(O)(=O)=O)c1ccc(cc1)S(O)(=O)=O	[Na+].[Na+].[Na+].[O-]C(=O)C1=NN(C(=O)C1=N/Nc2ccc(cc2)[S]([O-])(=O)=O)c3ccc(cc3)[S]([O-])(=O)=O;[Al+3].OC(=O)C1=NN(C(=O)C1N=NC1=CC=C(C=C1)S([O-])(=O)=O)C1=CC=C(C=C1)S(O)(=O)=O.OC(=O)C1=NN(C(=O)C1N=NC1=CC=C(C=C1)S([O-])(=O)=O)C1=CC=C(C=C1)S(O)(=O)=O.OC(=O)C1=NN(C(=O)C1N=NC1=CC=C(C=C1)S([O-])(=O)=O)C1=CC=C(C=C1)S(O)(=O)=O;OC(=O)C1=NN(C(=O)C1N=Nc1ccc(cc1)S(O)(=O)=O)c1ccc(cc1)S(O)(=O)=O	[Na+].[Na+].[Na+].[O-]C(=O)C1=NN(C(=O)C1=N/Nc2ccc(cc2)[S]([O-])(=O)=O)c3ccc(cc3)[S]([O-])(=O)=O;[Al+3].OC(=O)C1=NN(C(=O)C1N=NC1=CC=C(C=C1)S([O-])(=O)=O)C1=CC=C(C=C1)S(O)(=O)=O.OC(=O)C1=NN(C(=O)C1N=NC1=CC=C(C=C1)S([O-])(=O)=O)C1=CC=C(C=C1)S(O)(=O)=O.OC(=O)C1=NN(C(=O)C1N=NC1=CC=C(C=C1)S([O-])(=O)=O)C1=CC=C(C=C1)S(O)(=O)=O;OC(=O)C1=NN(C(=O)C1N=Nc1ccc(cc1)S(O)(=O)=O)c1ccc(cc1)S(O)(=O)=O	[Na+].[Na+].[Na+].[O-]C(=O)C1=NN(C(=O)C1=N/Nc2ccc(cc2)[S]([O-])(=O)=O)c3ccc(cc3)[S]([O-])(=O)=O;[Al+3].OC(=O)C1=NN(C(=O)C1N=NC1=CC=C(C=C1)S([O-])(=O)=O)C1=CC=C(C=C1)S(O)(=O)=O.OC(=O)C1=NN(C(=O)C1N=NC1=CC=C(C=C1)S([O-])(=O)=O)C1=CC=C(C=C1)S(O)(=O)=O.OC(=O)C1=NN(C(=O)C1N=NC1=CC=C(C=C1)S([O-])(=O)=O)C1=CC=C(C=C1)S(O)(=O)=O;OC(=O)C1=NN(C(=O)C1N=Nc1ccc(cc1)S(O)(=O)=O)c1ccc(cc1)S(O)(=O)=O	1	1	1	X
NS00125038	[Co+3].CC(CNC(=O)CCC1(C)C(CC(N)=O)C2[N-]C1=C(C)C3=NC(=CC4=NC(=C(C)C5=NC2(C)C(C)(CC(N)=O)C5CCC(N)=O)C(C)(CC(N)=O)C4CCC(N)=O)C(C)(C)C3CCC(N)=O)O[P]([O-])(=O)OC6C(O)C(OC6CO)n7cnc8cc(C)c(C)cc78.NC(CCC(=O)NC(C[S-])C(=O)NCC(O)=O)C(O)=O;[Co+3].CC(CNC(=O)CCC1(C)C(CC(N)=O)C2[N-]C1=C(C)C3=NC(=CC4=NC(=C(C)C5=NC2(C)C(C)(CC(N)=O)C5CCC(N)=O)C(C)(CC(N)=O)C4CCC(N)=O)C(C)(C)C3CCC(N)=O)O[P]([O-])(=O)OC6C(O)C(OC6CO…	[Co+3].CC(CNC(=O)CCC1(C)C(CC(N)=O)C2[N-]C1=C(C)C3=NC(=CC4=NC(=C(C)C5=NC2(C)C(C)(CC(N)=O)C5CCC(N)=O)C(C)(CC(N)=O)C4CCC(N)=O)C(C)(C)C3CCC(N)=O)O[P]([O-])(=O)OC6C(O)C(OC6CO)n7cnc8cc(C)c(C)cc78.NC(CCC(=O)NC(C[S-])C(=O)NCC(O)=O)C(O)=O;[Co+3].CC(CNC(=O)CCC1(C)C(CC(N)=O)C2[N-]C1=C(C)C3=NC(=CC4=NC(=C(C)C5=NC2(C)C(C)(CC(N)=O)C5CCC(N)=O)C(C)(CC(N)=O)C4CCC(N)=O)C(C)(C)C3CCC(N)=O)O[P]([O-])(=O)OC6C(O)C(OC6CO…	[Co+3].CC(CNC(=O)CCC1(C)C(CC(N)=O)C2[N-]C1=C(C)C3=NC(=CC4=NC(=C(C)C5=NC2(C)C(C)(CC(N)=O)C5CCC(N)=O)C(C)(CC(N)=O)C4CCC(N)=O)C(C)(C)C3CCC(N)=O)O[P]([O-])(=O)OC6C(O)C(OC6CO)n7cnc8cc(C)c(C)cc78.NC(CCC(=O)NC(C[S-])C(=O)NCC(O)=O)C(O)=O;[Co+3].CC(CNC(=O)CCC1(C)C(CC(N)=O)C2[N-]C1=C(C)C3=NC(=CC4=NC(=C(C)C5=NC2(C)C(C)(CC(N)=O)C5CCC(N)=O)C(C)(CC(N)=O)C4CCC(N)=O)C(C)(C)C3CCC(N)=O)O[P]([O-])(=O)OC6C(O)C(OC6CO…	[Co+3].CC(CNC(=O)CCC1(C)C(CC(N)=O)C2[N-]C1=C(C)C3=NC(=CC4=NC(=C(C)C5=NC2(C)C(C)(CC(N)=O)C5CCC(N)=O)C(C)(CC(N)=O)C4CCC(N)=O)C(C)(C)C3CCC(N)=O)O[P]([O-])(=O)OC6C(O)C(OC6CO)n7cnc8cc(C)c(C)cc78.NC(CCC(=O)NC(C[S-])C(=O)NCC(O)=O)C(O)=O;[Co+3].CC(CNC(=O)CCC1(C)C(CC(N)=O)C2[N-]C1=C(C)C3=NC(=CC4=NC(=C(C)C5=NC2(C)C(C)(CC(N)=O)C5CCC(N)=O)C(C)(CC(N)=O)C4CCC(N)=O)C(C)(C)C3CCC(N)=O)O[P]([O-])(=O)OC6C(O)C(OC6CO…	[Co+3].CC(CNC(=O)CCC1(C)C(CC(N)=O)C2[N-]C1=C(C)C3=NC(=CC4=NC(=C(C)C5=NC2(C)C(C)(CC(N)=O)C5CCC(N)=O)C(C)(CC(N)=O)C4CCC(N)=O)C(C)(C)C3CCC(N)=O)O[P]([O-])(=O)OC6C(O)C(OC6CO)n7cnc8cc(C)c(C)cc78.NC(CCC(=O)NC(C[S-])C(=O)NCC(O)=O)C(O)=O;[Co+3].CC(CNC(=O)CCC1(C)C(CC(N)=O)C2[N-]C1=C(C)C3=NC(=CC4=NC(=C(C)C5=NC2(C)C(C)(CC(N)=O)C5CCC(N)=O)C(C)(CC(N)=O)C4CCC(N)=O)C(C)(C)C3CCC(N)=O)O[P]([O-])(=O)OC6C(O)C(OC6CO…	1	1	1	X
NS00125058	[Cl-].CCN(CC)c1ccc(cc1)C=C(C#N)C(=O)OCC[N+](C)(C)C;CCN(CC)c1ccc(cc1)C=C(C#N)C(=O)OCC[N+](C)(C)C.[O-]C(=O)c2ccccc2	[Cl-].CCN(CC)c1ccc(cc1)C=C(C#N)C(=O)OCC[N+](C)(C)C;CCN(CC)c1ccc(cc1)C=C(C#N)C(=O)OCC[N+](C)(C)C.[O-]C(=O)c2ccccc2	[Cl-].CCN(CC)c1ccc(cc1)C=C(C#N)C(=O)OCC[N+](C)(C)C;CCN(CC)c1ccc(cc1)C=C(C#N)C(=O)OCC[N+](C)(C)C.[O-]C(=O)c2ccccc2	[Cl-].CCN(CC)c1ccc(cc1)C=C(C#N)C(=O)OCC[N+](C)(C)C;CCN(CC)c1ccc(cc1)C=C(C#N)C(=O)OCC[N+](C)(C)C.[O-]C(=O)c2ccccc2	[Cl-].CCN(CC)c1ccc(cc1)C=C(C#N)C(=O)OCC[N+](C)(C)C;CCN(CC)c1ccc(cc1)C=C(C#N)C(=O)OCC[N+](C)(C)C.[O-]C(=O)c2ccccc2	1	1	1	X
NS00125065	COC(=O)CC[C@H](N)C(O)=O.CC(C)C[C@H](N)C(O)=O;[H][C@](N)(CC(C)C)C(O)=O;CC(C)C[C@H](N)C(O)=O;[Cl-].CC(C)C[C@H](N)C(O)=O.[H+]	COC(=O)CC[C@H](N)C(O)=O.CC(C)C[C@H](N)C(O)=O;[H][C@](N)(CC(C)C)C(O)=O;CC(C)C[C@H](N)C(O)=O;[Cl-].CC(C)C[C@H](N)C(O)=O.[H+]	COC(=O)CC[C@H](N)C(O)=O.CC(C)C[C@H](N)C(O)=O;[H][C@](N)(CC(C)C)C(O)=O;CC(C)C[C@H](N)C(O)=O;[Cl-].CC(C)C[C@H](N)C(O)=O.[H+]	COC(=O)CC[C@H](N)C(O)=O.CC(C)C[C@H](N)C(O)=O;[H][C@](N)(CC(C)C)C(O)=O;CC(C)C[C@H](N)C(O)=O;[Cl-].CC(C)C[C@H](N)C(O)=O.[H+]	COC(=O)CC[C@H](N)C(O)=O.CC(C)C[C@H](N)C(O)=O;[H][C@](N)(CC(C)C)C(O)=O;CC(C)C[C@H](N)C(O)=O;[Cl-].CC(C)C[C@H](N)C(O)=O.[H+]	1	1	1	X
NS00125080	[Cl-].CC(C)Oc1cccc(CC(=O)N2CCC[C@@](CC[N+]34CCC(CC3)(CC4)c5ccccc5)(C2)c6ccc(Cl)c(Cl)c6)c1;CC(C)Oc1cccc(CC(=O)N2CCC[C@@](CC[N+]34CCC(CC3)(CC4)c5ccccc5)(C2)c6ccc(Cl)c(Cl)c6)c1.[O-][S](=O)(=O)c7ccccc7	[Cl-].CC(C)Oc1cccc(CC(=O)N2CCC[C@@](CC[N+]34CCC(CC3)(CC4)c5ccccc5)(C2)c6ccc(Cl)c(Cl)c6)c1;CC(C)Oc1cccc(CC(=O)N2CCC[C@@](CC[N+]34CCC(CC3)(CC4)c5ccccc5)(C2)c6ccc(Cl)c(Cl)c6)c1.[O-][S](=O)(=O)c7ccccc7	[Cl-].CC(C)Oc1cccc(CC(=O)N2CCC[C@@](CC[N+]34CCC(CC3)(CC4)c5ccccc5)(C2)c6ccc(Cl)c(Cl)c6)c1;CC(C)Oc1cccc(CC(=O)N2CCC[C@@](CC[N+]34CCC(CC3)(CC4)c5ccccc5)(C2)c6ccc(Cl)c(Cl)c6)c1.[O-][S](=O)(=O)c7ccccc7	[Cl-].CC(C)Oc1cccc(CC(=O)N2CCC[C@@](CC[N+]34CCC(CC3)(CC4)c5ccccc5)(C2)c6ccc(Cl)c(Cl)c6)c1;CC(C)Oc1cccc(CC(=O)N2CCC[C@@](CC[N+]34CCC(CC3)(CC4)c5ccccc5)(C2)c6ccc(Cl)c(Cl)c6)c1.[O-][S](=O)(=O)c7ccccc7	[Cl-].CC(C)Oc1cccc(CC(=O)N2CCC[C@@](CC[N+]34CCC(CC3)(CC4)c5ccccc5)(C2)c6ccc(Cl)c(Cl)c6)c1;CC(C)Oc1cccc(CC(=O)N2CCC[C@@](CC[N+]34CCC(CC3)(CC4)c5ccccc5)(C2)c6ccc(Cl)c(Cl)c6)c1.[O-][S](=O)(=O)c7ccccc7	1	1	1	X
NS00125121	C1CCc2c(C1)cccc2CC3=NCCN3;O[N+](O)=O.C1CCc2c(C1)cccc2CC3=NCCN3	C1CCc2c(C1)cccc2CC3=NCCN3;O[N+](O)=O.C1CCc2c(C1)cccc2CC3=NCCN3	C1CCc2c(C1)cccc2CC3=NCCN3;O[N+](O)=O.C1CCc2c(C1)cccc2CC3=NCCN3	C1CCc2c(C1)cccc2CC3=NCCN3;O[N+](O)=O.C1CCc2c(C1)cccc2CC3=NCCN3	C1CCc2c(C1)cccc2CC3=NCCN3;O[N+](O)=O.C1CCc2c(C1)cccc2CC3=NCCN3	1	1	1	X
NS00125147	CC(=O)C=C(/C)N[C@@H]1CONC1=O;[Na+].CC(=O)C=C(/C)N[C@@H]1CO[N-]C1=O	CC(=O)C=C(/C)N[C@@H]1CONC1=O;[Na+].CC(=O)C=C(/C)N[C@@H]1CO[N-]C1=O	CC(=O)C=C(/C)N[C@@H]1CONC1=O;[Na+].CC(=O)C=C(/C)N[C@@H]1CO[N-]C1=O	CC(=O)C=C(/C)N[C@@H]1CONC1=O;[Na+].CC(=O)C=C(/C)N[C@@H]1CO[N-]C1=O	CC(=O)C=C(/C)N[C@@H]1CONC1=O;[Na+].CC(=O)C=C(/C)N[C@@H]1CO[N-]C1=O	1	1	1	X
NS00125251	Cl[Sn]123(Cl)n4c5N=C6N1C(=Nc7n2c(N=C8N3C(=Nc4c9ccccc59)c%10ccccc8%10)c%11ccccc7%11)c%12ccccc6%12	Cl[Sn]123(Cl)n4c5N=C6N1C(=Nc7n2c(N=C8N3C(=Nc4c9ccccc59)c%10ccccc8%10)c%11ccccc7%11)c%12ccccc6%12	Cl[Sn]123(Cl)n4c5N=C6N1C(=Nc7n2c(N=C8N3C(=Nc4c9ccccc59)c%10ccccc8%10)c%11ccccc7%11)c%12ccccc6%12	Cl[Sn]123(Cl)n4c5N=C6N1C(=Nc7n2c(N=C8N3C(=Nc4c9ccccc59)c%10ccccc8%10)c%11ccccc7%11)c%12ccccc6%12	Cl[Sn]123(Cl)n4c5N=C6N1C(=Nc7n2c(N=C8N3C(=Nc4c9ccccc59)c%10ccccc8%10)c%11ccccc7%11)c%12ccccc6%12	1	1	1	X
NS00125340	[Na+].[O-]C1=CC(=O)c2ccccc2C1=O;OC1=CC(=O)C(=O)c2ccccc12;OC1=CC(=O)C2=CC=CC=C2C1=O	[Na+].[O-]C1=CC(=O)c2ccccc2C1=O;OC1=CC(=O)C(=O)c2ccccc12;OC1=CC(=O)C2=CC=CC=C2C1=O	[Na+].[O-]C1=CC(=O)c2ccccc2C1=O;OC1=CC(=O)C(=O)c2ccccc12;OC1=CC(=O)C2=CC=CC=C2C1=O	[Na+].[O-]C1=CC(=O)c2ccccc2C1=O;OC1=CC(=O)C(=O)c2ccccc12;OC1=CC(=O)C2=CC=CC=C2C1=O	[Na+].[O-]C1=CC(=O)c2ccccc2C1=O;OC1=CC(=O)C(=O)c2ccccc12;OC1=CC(=O)C2=CC=CC=C2C1=O	1	1	1	X
NS00125361	[H+].[Cl-].CN1CCCC1c2cccnc2;CN1CCCC1C1=CN=CC=C1;CN1CCCC1c2cccnc2.OC(=O)c3cccc(c3O)c4ccccc4;[H+].[H+].[Cl-].[Cl-].CN1CCCC1c2cccnc2;CN1CCCC1c2cccnc2.CN3CCCC3c4cccnc4.O[S](O)(=O)=O;CN1CCCC1c2cccnc2.O[C@H]([C@@H](O)C(O)=O)C(O)=O.O[C@H]([C@@H](O)C(O)=O)C(O)=O	[H+].[Cl-].CN1CCCC1c2cccnc2;CN1CCCC1C1=CN=CC=C1;CN1CCCC1c2cccnc2.OC(=O)c3cccc(c3O)c4ccccc4;[H+].[H+].[Cl-].[Cl-].CN1CCCC1c2cccnc2;CN1CCCC1c2cccnc2.CN3CCCC3c4cccnc4.O[S](O)(=O)=O;CN1CCCC1c2cccnc2.O[C@H]([C@@H](O)C(O)=O)C(O)=O.O[C@H]([C@@H](O)C(O)=O)C(O)=O	[H+].[Cl-].CN1CCCC1c2cccnc2;CN1CCCC1C1=CN=CC=C1;CN1CCCC1c2cccnc2.OC(=O)c3cccc(c3O)c4ccccc4;[H+].[H+].[Cl-].[Cl-].CN1CCCC1c2cccnc2;CN1CCCC1c2cccnc2.CN3CCCC3c4cccnc4.O[S](O)(=O)=O;CN1CCCC1c2cccnc2.O[C@H]([C@@H](O)C(O)=O)C(O)=O.O[C@H]([C@@H](O)C(O)=O)C(O)=O	[H+].[Cl-].CN1CCCC1c2cccnc2;CN1CCCC1C1=CN=CC=C1;CN1CCCC1c2cccnc2.OC(=O)c3cccc(c3O)c4ccccc4;[H+].[H+].[Cl-].[Cl-].CN1CCCC1c2cccnc2;CN1CCCC1c2cccnc2.CN3CCCC3c4cccnc4.O[S](O)(=O)=O;CN1CCCC1c2cccnc2.O[C@H]([C@@H](O)C(O)=O)C(O)=O.O[C@H]([C@@H](O)C(O)=O)C(O)=O	[H+].[Cl-].CN1CCCC1c2cccnc2;CN1CCCC1C1=CN=CC=C1;CN1CCCC1c2cccnc2.OC(=O)c3cccc(c3O)c4ccccc4;[H+].[H+].[Cl-].[Cl-].CN1CCCC1c2cccnc2;CN1CCCC1c2cccnc2.CN3CCCC3c4cccnc4.O[S](O)(=O)=O;CN1CCCC1c2cccnc2.O[C@H]([C@@H](O)C(O)=O)C(O)=O.O[C@H]([C@@H](O)C(O)=O)C(O)=O	1	1	1	X
NS00125372	CCCCCCCCCCCCOCCC;CCCCCCCCCCCCOCC.CCCCCCCCCCCCOCCC	CCCCCCCCCCCCOCCC;CCCCCCCCCCCCOCC.CCCCCCCCCCCCOCCC	CCCCCCCCCCCCOCCC;CCCCCCCCCCCCOCC.CCCCCCCCCCCCOCCC	CCCCCCCCCCCCOCCC;CCCCCCCCCCCCOCC.CCCCCCCCCCCCOCCC	CCCCCCCCCCCCOCCC;CCCCCCCCCCCCOCC.CCCCCCCCCCCCOCCC	1	1	1	X
NS00125420	N[C@@H]1CCCC[C@@H]1N.O[S](O)(=O)=O;[NH3+][C@H]1CCCC[C@H]1[NH3+]	N[C@@H]1CCCC[C@@H]1N.O[S](O)(=O)=O;[NH3+][C@H]1CCCC[C@H]1[NH3+]	N[C@@H]1CCCC[C@@H]1N.O[S](O)(=O)=O;[NH3+][C@H]1CCCC[C@H]1[NH3+]	N[C@@H]1CCCC[C@@H]1N.O[S](O)(=O)=O;[NH3+][C@H]1CCCC[C@H]1[NH3+]	N[C@@H]1CCCC[C@@H]1N.O[S](O)(=O)=O;[NH3+][C@H]1CCCC[C@H]1[NH3+]	1	1	1	X
NS00125421	N[C@@H]1CCCC[C@H]1N;[Pt+4].[O-]C(=O)C([O-])=O.[H][C@@]1([NH-])CCCC[C@@]1([H])[NH-];[Cl-].[Cl-].[Cl-].[Cl-].[Pt+4].N[C@@H]1CCCC[C@H]1N;[Cl-].[Cl-].[Cl-].[Cl-].[Pt].N[C@@H]1CCCC[C@H]1N.[H+].[H+].[H+].[H+]	N[C@@H]1CCCC[C@H]1N;[Pt+4].[O-]C(=O)C([O-])=O.[H][C@@]1([NH-])CCCC[C@@]1([H])[NH-];[Cl-].[Cl-].[Cl-].[Cl-].[Pt+4].N[C@@H]1CCCC[C@H]1N;[Cl-].[Cl-].[Cl-].[Cl-].[Pt].N[C@@H]1CCCC[C@H]1N.[H+].[H+].[H+].[H+]	N[C@@H]1CCCC[C@H]1N;[Pt+4].[O-]C(=O)C([O-])=O.[H][C@@]1([NH-])CCCC[C@@]1([H])[NH-];[Cl-].[Cl-].[Cl-].[Cl-].[Pt+4].N[C@@H]1CCCC[C@H]1N;[Cl-].[Cl-].[Cl-].[Cl-].[Pt].N[C@@H]1CCCC[C@H]1N.[H+].[H+].[H+].[H+]	N[C@@H]1CCCC[C@H]1N;[Pt+4].[O-]C(=O)C([O-])=O.[H][C@@]1([NH-])CCCC[C@@]1([H])[NH-];[Cl-].[Cl-].[Cl-].[Cl-].[Pt+4].N[C@@H]1CCCC[C@H]1N;[Cl-].[Cl-].[Cl-].[Cl-].[Pt].N[C@@H]1CCCC[C@H]1N.[H+].[H+].[H+].[H+]	N[C@@H]1CCCC[C@H]1N;[Pt+4].[O-]C(=O)C([O-])=O.[H][C@@]1([NH-])CCCC[C@@]1([H])[NH-];[Cl-].[Cl-].[Cl-].[Cl-].[Pt+4].N[C@@H]1CCCC[C@H]1N;[Cl-].[Cl-].[Cl-].[Cl-].[Pt].N[C@@H]1CCCC[C@H]1N.[H+].[H+].[H+].[H+]	1	1	1	X
NS00125464	CCC(C(c1ccc(Cl)cc1)c2ccc(Cl)cc2)[N+]([O-])=O;CCC(C(c1ccc(Cl)cc1)c2ccc(Cl)cc2)[N+]([O-])=O.CC(C(c3ccc(Cl)cc3)c4ccc(Cl)cc4)[N+]([O-])=O	CCC(C(c1ccc(Cl)cc1)c2ccc(Cl)cc2)[N+]([O-])=O;CCC(C(c1ccc(Cl)cc1)c2ccc(Cl)cc2)[N+]([O-])=O.CC(C(c3ccc(Cl)cc3)c4ccc(Cl)cc4)[N+]([O-])=O	CCC(C(c1ccc(Cl)cc1)c2ccc(Cl)cc2)[N+]([O-])=O;CCC(C(c1ccc(Cl)cc1)c2ccc(Cl)cc2)[N+]([O-])=O.CC(C(c3ccc(Cl)cc3)c4ccc(Cl)cc4)[N+]([O-])=O	CCC(C(c1ccc(Cl)cc1)c2ccc(Cl)cc2)[N+]([O-])=O;CCC(C(c1ccc(Cl)cc1)c2ccc(Cl)cc2)[N+]([O-])=O.CC(C(c3ccc(Cl)cc3)c4ccc(Cl)cc4)[N+]([O-])=O	CCC(C(c1ccc(Cl)cc1)c2ccc(Cl)cc2)[N+]([O-])=O;CCC(C(c1ccc(Cl)cc1)c2ccc(Cl)cc2)[N+]([O-])=O.CC(C(c3ccc(Cl)cc3)c4ccc(Cl)cc4)[N+]([O-])=O	1	1	1	X
NS00125476	[Bi+3].CNC(/NCCSCc1oc(CN(C)C)cc1)=C[N+]([O-])=O.OC(CC([O-])=O)(CC([O-])=O)C([O-])=O;[H+].[Cl-].CNC(/NCCSCc1oc(CN(C)C)cc1)=C[N+]([O-])=O;CNC(NCCSCC1=CC=C(CN(C)C)O1)=C/[N+]([O-])=O;CNC(NCCSCC1=CC=C(CN(C)C)O1)=C[N+]([O-])=O	[Bi+3].CNC(/NCCSCc1oc(CN(C)C)cc1)=C[N+]([O-])=O.OC(CC([O-])=O)(CC([O-])=O)C([O-])=O;[H+].[Cl-].CNC(/NCCSCc1oc(CN(C)C)cc1)=C[N+]([O-])=O;CNC(NCCSCC1=CC=C(CN(C)C)O1)=C/[N+]([O-])=O;CNC(NCCSCC1=CC=C(CN(C)C)O1)=C[N+]([O-])=O	[Bi+3].CNC(/NCCSCc1oc(CN(C)C)cc1)=C[N+]([O-])=O.OC(CC([O-])=O)(CC([O-])=O)C([O-])=O;[H+].[Cl-].CNC(/NCCSCc1oc(CN(C)C)cc1)=C[N+]([O-])=O;CNC(NCCSCC1=CC=C(CN(C)C)O1)=C/[N+]([O-])=O;CNC(NCCSCC1=CC=C(CN(C)C)O1)=C[N+]([O-])=O	[Bi+3].CNC(/NCCSCc1oc(CN(C)C)cc1)=C[N+]([O-])=O.OC(CC([O-])=O)(CC([O-])=O)C([O-])=O;[H+].[Cl-].CNC(/NCCSCc1oc(CN(C)C)cc1)=C[N+]([O-])=O;CNC(NCCSCC1=CC=C(CN(C)C)O1)=C/[N+]([O-])=O;CNC(NCCSCC1=CC=C(CN(C)C)O1)=C[N+]([O-])=O	[Bi+3].CNC(/NCCSCc1oc(CN(C)C)cc1)=C[N+]([O-])=O.OC(CC([O-])=O)(CC([O-])=O)C([O-])=O;[H+].[Cl-].CNC(/NCCSCc1oc(CN(C)C)cc1)=C[N+]([O-])=O;CNC(NCCSCC1=CC=C(CN(C)C)O1)=C/[N+]([O-])=O;CNC(NCCSCC1=CC=C(CN(C)C)O1)=C[N+]([O-])=O	1	1	1	X
NS00125499	OC(=O)CN1CSC(=S)N(C1)Cc2ccccc2;[Na+].[O-]C(=O)CN1CSC(=S)N(C1)Cc2ccccc2	OC(=O)CN1CSC(=S)N(C1)Cc2ccccc2;[Na+].[O-]C(=O)CN1CSC(=S)N(C1)Cc2ccccc2	OC(=O)CN1CSC(=S)N(C1)Cc2ccccc2;[Na+].[O-]C(=O)CN1CSC(=S)N(C1)Cc2ccccc2	OC(=O)CN1CSC(=S)N(C1)Cc2ccccc2;[Na+].[O-]C(=O)CN1CSC(=S)N(C1)Cc2ccccc2	OC(=O)CN1CSC(=S)N(C1)Cc2ccccc2;[Na+].[O-]C(=O)CN1CSC(=S)N(C1)Cc2ccccc2	1	1	1	X
NS00125524	CCCCCCCCOC(=O)C=C/C(=O)OCCCCCCCC.CC(=O)OC=C;CCCCCCCCOC(=O)C=C/C(=O)OCCCCCCCC	CCCCCCCCOC(=O)C=C/C(=O)OCCCCCCCC.CC(=O)OC=C;CCCCCCCCOC(=O)C=C/C(=O)OCCCCCCCC	CCCCCCCCOC(=O)C=C/C(=O)OCCCCCCCC.CC(=O)OC=C;CCCCCCCCOC(=O)C=C/C(=O)OCCCCCCCC	CCCCCCCCOC(=O)C=C/C(=O)OCCCCCCCC.CC(=O)OC=C;CCCCCCCCOC(=O)C=C/C(=O)OCCCCCCCC	CCCCCCCCOC(=O)C=C/C(=O)OCCCCCCCC.CC(=O)OC=C;CCCCCCCCOC(=O)C=C/C(=O)OCCCCCCCC	1	1	1	X
NS00125580	CC(C)CC(C)O[P](S)(=S)OC(C)C;[Zn++].CC(C)CC(C)O[P]([S-])(=S)OC(C)C.CC(C)CC(C)O[P]([S-])(=S)OC(C)C	CC(C)CC(C)O[P](S)(=S)OC(C)C;[Zn++].CC(C)CC(C)O[P]([S-])(=S)OC(C)C.CC(C)CC(C)O[P]([S-])(=S)OC(C)C	CC(C)CC(C)O[P](S)(=S)OC(C)C;[Zn++].CC(C)CC(C)O[P]([S-])(=S)OC(C)C.CC(C)CC(C)O[P]([S-])(=S)OC(C)C	CC(C)CC(C)O[P](S)(=S)OC(C)C;[Zn++].CC(C)CC(C)O[P]([S-])(=S)OC(C)C.CC(C)CC(C)O[P]([S-])(=S)OC(C)C	CC(C)CC(C)O[P](S)(=S)OC(C)C;[Zn++].CC(C)CC(C)O[P]([S-])(=S)OC(C)C.CC(C)CC(C)O[P]([S-])(=S)OC(C)C	1	1	1	X
NS00125614	[Cl-].C[C@H](NCCC(=O)C1CCCCC1)[C@H](O)c2ccccc2.[H+];C[C@H](NCCC(=O)C1CCCCC1)[C@H](O)c2ccccc2	[Cl-].C[C@H](NCCC(=O)C1CCCCC1)[C@H](O)c2ccccc2.[H+];C[C@H](NCCC(=O)C1CCCCC1)[C@H](O)c2ccccc2	[Cl-].C[C@H](NCCC(=O)C1CCCCC1)[C@H](O)c2ccccc2.[H+];C[C@H](NCCC(=O)C1CCCCC1)[C@H](O)c2ccccc2	[Cl-].C[C@H](NCCC(=O)C1CCCCC1)[C@H](O)c2ccccc2.[H+];C[C@H](NCCC(=O)C1CCCCC1)[C@H](O)c2ccccc2	[Cl-].C[C@H](NCCC(=O)C1CCCCC1)[C@H](O)c2ccccc2.[H+];C[C@H](NCCC(=O)C1CCCCC1)[C@H](O)c2ccccc2	1	1	1	X
NS00125716	[Na+].[Na+].[Cl-].CCN(CC)c1ccc2c(c1)[o+]c3cc(ccc3c2c4ccc(cc4C([O-])=O)C([O-])=O)N(CC)CC;[Na+].CCN(CC)c1ccc2c(c1)[o+]c3cc(ccc3c2c4ccc(cc4C([O-])=O)C([O-])=O)N(CC)CC	[Na+].[Na+].[Cl-].CCN(CC)c1ccc2c(c1)[o+]c3cc(ccc3c2c4ccc(cc4C([O-])=O)C([O-])=O)N(CC)CC;[Na+].CCN(CC)c1ccc2c(c1)[o+]c3cc(ccc3c2c4ccc(cc4C([O-])=O)C([O-])=O)N(CC)CC	[Na+].[Na+].[Cl-].CCN(CC)c1ccc2c(c1)[o+]c3cc(ccc3c2c4ccc(cc4C([O-])=O)C([O-])=O)N(CC)CC;[Na+].CCN(CC)c1ccc2c(c1)[o+]c3cc(ccc3c2c4ccc(cc4C([O-])=O)C([O-])=O)N(CC)CC	[Na+].[Na+].[Cl-].CCN(CC)c1ccc2c(c1)[o+]c3cc(ccc3c2c4ccc(cc4C([O-])=O)C([O-])=O)N(CC)CC;[Na+].CCN(CC)c1ccc2c(c1)[o+]c3cc(ccc3c2c4ccc(cc4C([O-])=O)C([O-])=O)N(CC)CC	[Na+].[Na+].[Cl-].CCN(CC)c1ccc2c(c1)[o+]c3cc(ccc3c2c4ccc(cc4C([O-])=O)C([O-])=O)N(CC)CC;[Na+].CCN(CC)c1ccc2c(c1)[o+]c3cc(ccc3c2c4ccc(cc4C([O-])=O)C([O-])=O)N(CC)CC	1	1	1	X
NS00125773	Cc1cccc2c1NC(=O)C2(c3ccc(O[S](O)(=O)=O)cc3)c4ccc(O[S](O)(=O)=O)cc4;[Na+].[Na+].Cc1cccc2c1NC(=O)C2(c3ccc(O[S]([O-])(=O)=O)cc3)c4ccc(O[S]([O-])(=O)=O)cc4	Cc1cccc2c1NC(=O)C2(c3ccc(O[S](O)(=O)=O)cc3)c4ccc(O[S](O)(=O)=O)cc4;[Na+].[Na+].Cc1cccc2c1NC(=O)C2(c3ccc(O[S]([O-])(=O)=O)cc3)c4ccc(O[S]([O-])(=O)=O)cc4	Cc1cccc2c1NC(=O)C2(c3ccc(O[S](O)(=O)=O)cc3)c4ccc(O[S](O)(=O)=O)cc4;[Na+].[Na+].Cc1cccc2c1NC(=O)C2(c3ccc(O[S]([O-])(=O)=O)cc3)c4ccc(O[S]([O-])(=O)=O)cc4	Cc1cccc2c1NC(=O)C2(c3ccc(O[S](O)(=O)=O)cc3)c4ccc(O[S](O)(=O)=O)cc4;[Na+].[Na+].Cc1cccc2c1NC(=O)C2(c3ccc(O[S]([O-])(=O)=O)cc3)c4ccc(O[S]([O-])(=O)=O)cc4	Cc1cccc2c1NC(=O)C2(c3ccc(O[S](O)(=O)=O)cc3)c4ccc(O[S](O)(=O)=O)cc4;[Na+].[Na+].Cc1cccc2c1NC(=O)C2(c3ccc(O[S]([O-])(=O)=O)cc3)c4ccc(O[S]([O-])(=O)=O)cc4	1	1	1	X
NS00125805	CCN(CC)CCOC(=O)C(=C/c1ccccc1)/c2ccccc2;[H+].[Cl-].CCN(CC)CCOC(=O)C(=C/c1ccccc1)/c2ccccc2	CCN(CC)CCOC(=O)C(=C/c1ccccc1)/c2ccccc2;[H+].[Cl-].CCN(CC)CCOC(=O)C(=C/c1ccccc1)/c2ccccc2	CCN(CC)CCOC(=O)C(=C/c1ccccc1)/c2ccccc2;[H+].[Cl-].CCN(CC)CCOC(=O)C(=C/c1ccccc1)/c2ccccc2	CCN(CC)CCOC(=O)C(=C/c1ccccc1)/c2ccccc2;[H+].[Cl-].CCN(CC)CCOC(=O)C(=C/c1ccccc1)/c2ccccc2	CCN(CC)CCOC(=O)C(=C/c1ccccc1)/c2ccccc2;[H+].[Cl-].CCN(CC)CCOC(=O)C(=C/c1ccccc1)/c2ccccc2	1	1	1	X
NS00125822	[Cl-].CCC(=O)O[C@@]1(CCN(C)C[C@@H]1C)c2ccccc2.[H+];CCC(=O)O[C@@]1(CCN(C)C[C@@H]1C)C1=CC=CC=C1	[Cl-].CCC(=O)O[C@@]1(CCN(C)C[C@@H]1C)c2ccccc2.[H+];CCC(=O)O[C@@]1(CCN(C)C[C@@H]1C)C1=CC=CC=C1	[Cl-].CCC(=O)O[C@@]1(CCN(C)C[C@@H]1C)c2ccccc2.[H+];CCC(=O)O[C@@]1(CCN(C)C[C@@H]1C)C1=CC=CC=C1	[Cl-].CCC(=O)O[C@@]1(CCN(C)C[C@@H]1C)c2ccccc2.[H+];CCC(=O)O[C@@]1(CCN(C)C[C@@H]1C)C1=CC=CC=C1	[Cl-].CCC(=O)O[C@@]1(CCN(C)C[C@@H]1C)c2ccccc2.[H+];CCC(=O)O[C@@]1(CCN(C)C[C@@H]1C)C1=CC=CC=C1	1	1	1	X
NS00125828	[H+].[Br-].CC=C(/C)C(=O)OC1CC2CCC(C1)N2C;CC=C(/C)C(=O)OC1CC2CCC(C1)N2C	[H+].[Br-].CC=C(/C)C(=O)OC1CC2CCC(C1)N2C;CC=C(/C)C(=O)OC1CC2CCC(C1)N2C	[H+].[Br-].CC=C(/C)C(=O)OC1CC2CCC(C1)N2C;CC=C(/C)C(=O)OC1CC2CCC(C1)N2C	[H+].[Br-].CC=C(/C)C(=O)OC1CC2CCC(C1)N2C;CC=C(/C)C(=O)OC1CC2CCC(C1)N2C	[H+].[Br-].CC=C(/C)C(=O)OC1CC2CCC(C1)N2C;CC=C(/C)C(=O)OC1CC2CCC(C1)N2C	1	1	1	X
NS00125832	[H+].[Cl-].CCC(=O)c1ccc2Sc3ccccc3N(CC(C)N(C)C)c2c1;CCC(=O)c1ccc2Sc3ccccc3N(CC(C)N(C)C)c2c1.O[P](O)(O)=O;CCC(=O)c1ccc2Sc3ccccc3N(CC(C)N(C)C)c2c1.OC(=O)C=C/C(O)=O;CCC(=O)C1=CC2=C(SC3=CC=CC=C3N2CC(C)N(C)C)C=C1;CCC(=O)c1ccc2Sc3ccccc3N(CC(C)N(C)C)c2c1	[H+].[Cl-].CCC(=O)c1ccc2Sc3ccccc3N(CC(C)N(C)C)c2c1;CCC(=O)c1ccc2Sc3ccccc3N(CC(C)N(C)C)c2c1.O[P](O)(O)=O;CCC(=O)c1ccc2Sc3ccccc3N(CC(C)N(C)C)c2c1.OC(=O)C=C/C(O)=O;CCC(=O)C1=CC2=C(SC3=CC=CC=C3N2CC(C)N(C)C)C=C1;CCC(=O)c1ccc2Sc3ccccc3N(CC(C)N(C)C)c2c1	[H+].[Cl-].CCC(=O)c1ccc2Sc3ccccc3N(CC(C)N(C)C)c2c1;CCC(=O)c1ccc2Sc3ccccc3N(CC(C)N(C)C)c2c1.O[P](O)(O)=O;CCC(=O)c1ccc2Sc3ccccc3N(CC(C)N(C)C)c2c1.OC(=O)C=C/C(O)=O;CCC(=O)C1=CC2=C(SC3=CC=CC=C3N2CC(C)N(C)C)C=C1;CCC(=O)c1ccc2Sc3ccccc3N(CC(C)N(C)C)c2c1	[H+].[Cl-].CCC(=O)c1ccc2Sc3ccccc3N(CC(C)N(C)C)c2c1;CCC(=O)c1ccc2Sc3ccccc3N(CC(C)N(C)C)c2c1.O[P](O)(O)=O;CCC(=O)c1ccc2Sc3ccccc3N(CC(C)N(C)C)c2c1.OC(=O)C=C/C(O)=O;CCC(=O)C1=CC2=C(SC3=CC=CC=C3N2CC(C)N(C)C)C=C1;CCC(=O)c1ccc2Sc3ccccc3N(CC(C)N(C)C)c2c1	[H+].[Cl-].CCC(=O)c1ccc2Sc3ccccc3N(CC(C)N(C)C)c2c1;CCC(=O)c1ccc2Sc3ccccc3N(CC(C)N(C)C)c2c1.O[P](O)(O)=O;CCC(=O)c1ccc2Sc3ccccc3N(CC(C)N(C)C)c2c1.OC(=O)C=C/C(O)=O;CCC(=O)C1=CC2=C(SC3=CC=CC=C3N2CC(C)N(C)C)C=C1;CCC(=O)c1ccc2Sc3ccccc3N(CC(C)N(C)C)c2c1	1	1	1	X
NS00125834	CN(C)[C@H]([C@H]1CCCC[C@H]1O)c2cccc(O)c2;[Cl-].CN(C)[C@H]([C@H]1CCCC[C@H]1O)c2cccc(O)c2.[H+]	CN(C)[C@H]([C@H]1CCCC[C@H]1O)c2cccc(O)c2;[Cl-].CN(C)[C@H]([C@H]1CCCC[C@H]1O)c2cccc(O)c2.[H+]	CN(C)[C@H]([C@H]1CCCC[C@H]1O)c2cccc(O)c2;[Cl-].CN(C)[C@H]([C@H]1CCCC[C@H]1O)c2cccc(O)c2.[H+]	CN(C)[C@H]([C@H]1CCCC[C@H]1O)c2cccc(O)c2;[Cl-].CN(C)[C@H]([C@H]1CCCC[C@H]1O)c2cccc(O)c2.[H+]	CN(C)[C@H]([C@H]1CCCC[C@H]1O)c2cccc(O)c2;[Cl-].CN(C)[C@H]([C@H]1CCCC[C@H]1O)c2cccc(O)c2.[H+]	1	1	1	X
NS00125840	CC(C=C1Sc2ccccc2N1CCC[S](O)(=O)=O)=Cc3sc4ccccc4[n+]3CCC[S]([O-])(=O)=O;[Na+].CC(C=C/1Sc2ccccc2N1CCC[S]([O-])(=O)=O)=Cc3sc4ccccc4[n+]3CCC[S]([O-])(=O)=O	CC(C=C1Sc2ccccc2N1CCC[S](O)(=O)=O)=Cc3sc4ccccc4[n+]3CCC[S]([O-])(=O)=O;[Na+].CC(C=C/1Sc2ccccc2N1CCC[S]([O-])(=O)=O)=Cc3sc4ccccc4[n+]3CCC[S]([O-])(=O)=O	CC(C=C1Sc2ccccc2N1CCC[S](O)(=O)=O)=Cc3sc4ccccc4[n+]3CCC[S]([O-])(=O)=O;[Na+].CC(C=C/1Sc2ccccc2N1CCC[S]([O-])(=O)=O)=Cc3sc4ccccc4[n+]3CCC[S]([O-])(=O)=O	CC(C=C1Sc2ccccc2N1CCC[S](O)(=O)=O)=Cc3sc4ccccc4[n+]3CCC[S]([O-])(=O)=O;[Na+].CC(C=C/1Sc2ccccc2N1CCC[S]([O-])(=O)=O)=Cc3sc4ccccc4[n+]3CCC[S]([O-])(=O)=O	CC(C=C1Sc2ccccc2N1CCC[S](O)(=O)=O)=Cc3sc4ccccc4[n+]3CCC[S]([O-])(=O)=O;[Na+].CC(C=C/1Sc2ccccc2N1CCC[S]([O-])(=O)=O)=Cc3sc4ccccc4[n+]3CCC[S]([O-])(=O)=O	1	1	1	X
NS00125967	[Cu++].OCC[N-](CCO)CCO	[Cu++].OCC[N-](CCO)CCO	[Cu++].OCC[N-](CCO)CCO	[Cu++].OCC[N-](CCO)CCO	[Cu++].OCC[N-](CCO)CCO	1	1	1	X
NS00126037	[Cl-].CN1CCc2cccc3c2[C@H]1Cc4ccc(O)c(O)c34.[H+];[H][C@]12CC3=C(C(O)=C(O)C=C3)C3=CC=CC(CCN1C)=C23;O.Cl.Cl.CN1CCC2=CC=CC3=C2[C@H]1CC1=C3C(O)=C(O)C=C1.CN1CCC2=CC=CC3=C2[C@H]1CC1=C3C(O)=C(O)C=C1;CN1CCC2=CC=CC3=C2[C@H]1CC1=C3C(O)=C(O)C=C1	[Cl-].CN1CCc2cccc3c2[C@H]1Cc4ccc(O)c(O)c34.[H+];[H][C@]12CC3=C(C(O)=C(O)C=C3)C3=CC=CC(CCN1C)=C23;O.Cl.Cl.CN1CCC2=CC=CC3=C2[C@H]1CC1=C3C(O)=C(O)C=C1.CN1CCC2=CC=CC3=C2[C@H]1CC1=C3C(O)=C(O)C=C1;CN1CCC2=CC=CC3=C2[C@H]1CC1=C3C(O)=C(O)C=C1	[Cl-].CN1CCc2cccc3c2[C@H]1Cc4ccc(O)c(O)c34.[H+];[H][C@]12CC3=C(C(O)=C(O)C=C3)C3=CC=CC(CCN1C)=C23;O.Cl.Cl.CN1CCC2=CC=CC3=C2[C@H]1CC1=C3C(O)=C(O)C=C1.CN1CCC2=CC=CC3=C2[C@H]1CC1=C3C(O)=C(O)C=C1;CN1CCC2=CC=CC3=C2[C@H]1CC1=C3C(O)=C(O)C=C1	[Cl-].CN1CCc2cccc3c2[C@H]1Cc4ccc(O)c(O)c34.[H+];[H][C@]12CC3=C(C(O)=C(O)C=C3)C3=CC=CC(CCN1C)=C23;O.Cl.Cl.CN1CCC2=CC=CC3=C2[C@H]1CC1=C3C(O)=C(O)C=C1.CN1CCC2=CC=CC3=C2[C@H]1CC1=C3C(O)=C(O)C=C1;CN1CCC2=CC=CC3=C2[C@H]1CC1=C3C(O)=C(O)C=C1	[Cl-].CN1CCc2cccc3c2[C@H]1Cc4ccc(O)c(O)c34.[H+];[H][C@]12CC3=C(C(O)=C(O)C=C3)C3=CC=CC(CCN1C)=C23;O.Cl.Cl.CN1CCC2=CC=CC3=C2[C@H]1CC1=C3C(O)=C(O)C=C1.CN1CCC2=CC=CC3=C2[C@H]1CC1=C3C(O)=C(O)C=C1;CN1CCC2=CC=CC3=C2[C@H]1CC1=C3C(O)=C(O)C=C1	1	1	1	X
NS00126059	CC(O)C(O)=O.CC1[C@@H]2Cc3ccc(O)cc3[C@@]1(C)CCN2CC=C(C)C;CC1[C@@H]2Cc3ccc(O)cc3[C@@]1(C)CCN2CC=C(C)C;[Cl-].CC1[C@@H]2Cc3ccc(O)cc3[C@@]1(C)CCN2CC=C(C)C.[H+]	CC(O)C(O)=O.CC1[C@@H]2Cc3ccc(O)cc3[C@@]1(C)CCN2CC=C(C)C;CC1[C@@H]2Cc3ccc(O)cc3[C@@]1(C)CCN2CC=C(C)C;[Cl-].CC1[C@@H]2Cc3ccc(O)cc3[C@@]1(C)CCN2CC=C(C)C.[H+]	CC(O)C(O)=O.CC1[C@@H]2Cc3ccc(O)cc3[C@@]1(C)CCN2CC=C(C)C;CC1[C@@H]2Cc3ccc(O)cc3[C@@]1(C)CCN2CC=C(C)C;[Cl-].CC1[C@@H]2Cc3ccc(O)cc3[C@@]1(C)CCN2CC=C(C)C.[H+]	CC(O)C(O)=O.CC1[C@@H]2Cc3ccc(O)cc3[C@@]1(C)CCN2CC=C(C)C;CC1[C@@H]2Cc3ccc(O)cc3[C@@]1(C)CCN2CC=C(C)C;[Cl-].CC1[C@@H]2Cc3ccc(O)cc3[C@@]1(C)CCN2CC=C(C)C.[H+]	CC(O)C(O)=O.CC1[C@@H]2Cc3ccc(O)cc3[C@@]1(C)CCN2CC=C(C)C;CC1[C@@H]2Cc3ccc(O)cc3[C@@]1(C)CCN2CC=C(C)C;[Cl-].CC1[C@@H]2Cc3ccc(O)cc3[C@@]1(C)CCN2CC=C(C)C.[H+]	1	1	1	X
NS00126104	CN1CCCN=C1C=Cc2cccc(O)c2;CN1CCCN=C1C=Cc2cccc(O)c2.OC(=O)c3cc4ccccc4c(Cc5c(O)c(cc6ccccc56)C(O)=O)c3O	CN1CCCN=C1C=Cc2cccc(O)c2;CN1CCCN=C1C=Cc2cccc(O)c2.OC(=O)c3cc4ccccc4c(Cc5c(O)c(cc6ccccc56)C(O)=O)c3O	CN1CCCN=C1C=Cc2cccc(O)c2;CN1CCCN=C1C=Cc2cccc(O)c2.OC(=O)c3cc4ccccc4c(Cc5c(O)c(cc6ccccc56)C(O)=O)c3O	CN1CCCN=C1C=Cc2cccc(O)c2;CN1CCCN=C1C=Cc2cccc(O)c2.OC(=O)c3cc4ccccc4c(Cc5c(O)c(cc6ccccc56)C(O)=O)c3O	CN1CCCN=C1C=Cc2cccc(O)c2;CN1CCCN=C1C=Cc2cccc(O)c2.OC(=O)c3cc4ccccc4c(Cc5c(O)c(cc6ccccc56)C(O)=O)c3O	1	1	1	X
NS00126117	N[C@]1(CC[C@H]2[C@@H]([C@@H]12)C(O)=O)C(O)=O;O.N[C@]1(CC[C@H]2[C@@H]([C@@H]12)C(O)=O)C(O)=O	N[C@]1(CC[C@H]2[C@@H]([C@@H]12)C(O)=O)C(O)=O;O.N[C@]1(CC[C@H]2[C@@H]([C@@H]12)C(O)=O)C(O)=O	N[C@]1(CC[C@H]2[C@@H]([C@@H]12)C(O)=O)C(O)=O;O.N[C@]1(CC[C@H]2[C@@H]([C@@H]12)C(O)=O)C(O)=O	N[C@]1(CC[C@H]2[C@@H]([C@@H]12)C(O)=O)C(O)=O;O.N[C@]1(CC[C@H]2[C@@H]([C@@H]12)C(O)=O)C(O)=O	N[C@]1(CC[C@H]2[C@@H]([C@@H]12)C(O)=O)C(O)=O;O.N[C@]1(CC[C@H]2[C@@H]([C@@H]12)C(O)=O)C(O)=O	1	1	1	X
NS00126148	[Mg++]|[C-]1=CC=C(F)C=C1.[Br-]	[Mg++]|[C-]1=CC=C(F)C=C1.[Br-]	[Mg++]|[C-]1=CC=C(F)C=C1.[Br-]	[Mg++]|[C-]1=CC=C(F)C=C1.[Br-]	[Mg++]|[C-]1=CC=C(F)C=C1.[Br-]	1	1	1	X
NS00126169	NC(=O)C1CN(CCN1CCCC(c2ccc(F)cc2)c3ccc(F)cc3)CC(=O)Nc4c(Cl)cccc4Cl;[H+].[H+].[Cl-].[Cl-].NC(=O)C1CN(CCN1CCCC(c2ccc(F)cc2)c3ccc(F)cc3)CC(=O)Nc4c(Cl)cccc4Cl	NC(=O)C1CN(CCN1CCCC(c2ccc(F)cc2)c3ccc(F)cc3)CC(=O)Nc4c(Cl)cccc4Cl;[H+].[H+].[Cl-].[Cl-].NC(=O)C1CN(CCN1CCCC(c2ccc(F)cc2)c3ccc(F)cc3)CC(=O)Nc4c(Cl)cccc4Cl	NC(=O)C1CN(CCN1CCCC(c2ccc(F)cc2)c3ccc(F)cc3)CC(=O)Nc4c(Cl)cccc4Cl;[H+].[H+].[Cl-].[Cl-].NC(=O)C1CN(CCN1CCCC(c2ccc(F)cc2)c3ccc(F)cc3)CC(=O)Nc4c(Cl)cccc4Cl	NC(=O)C1CN(CCN1CCCC(c2ccc(F)cc2)c3ccc(F)cc3)CC(=O)Nc4c(Cl)cccc4Cl;[H+].[H+].[Cl-].[Cl-].NC(=O)C1CN(CCN1CCCC(c2ccc(F)cc2)c3ccc(F)cc3)CC(=O)Nc4c(Cl)cccc4Cl	NC(=O)C1CN(CCN1CCCC(c2ccc(F)cc2)c3ccc(F)cc3)CC(=O)Nc4c(Cl)cccc4Cl;[H+].[H+].[Cl-].[Cl-].NC(=O)C1CN(CCN1CCCC(c2ccc(F)cc2)c3ccc(F)cc3)CC(=O)Nc4c(Cl)cccc4Cl	1	1	1	X
NS00126187	[Cl-].C[C@@H]1[C@H]2[C@H](O)[C@H]3[C@H]([NH+](C)C)C(=O)C(=C(N)/O)/C(=O)[C@@]3(O)C(=O)C2=C(O)c4c(O)cccc14;O.C[C@@H]1[C@H]2[C@H](O)[C@H]3[C@H](N(C)C)C(=O)C(=C(N)/O)/C(=O)[C@@]3(O)C(=O)C2=C(O)c4c(O)cccc14;O.[Cl-].[Cl-].CCO.C[C@@H]1[C@H]2[C@H](O)[C@H]3[C@H](N(C)C)C(=O)C(=C(N)O)/C(=O)[C@@]3(O)C(=O)C2=C(O)c4c(O)cccc14.C[C@@H]5[C@H]6[C@H](O)[C@H]7[C@H](N(C)C)C(=O)C(=C(N)O)/C(=O)[C@@]7(O)C(=O)C6=C(O)c8c(…	[Cl-].C[C@@H]1[C@H]2[C@H](O)[C@H]3[C@H]([NH+](C)C)C(=O)C(=C(N)/O)/C(=O)[C@@]3(O)C(=O)C2=C(O)c4c(O)cccc14;O.C[C@@H]1[C@H]2[C@H](O)[C@H]3[C@H](N(C)C)C(=O)C(=C(N)/O)/C(=O)[C@@]3(O)C(=O)C2=C(O)c4c(O)cccc14;O.[Cl-].[Cl-].CCO.C[C@@H]1[C@H]2[C@H](O)[C@H]3[C@H](N(C)C)C(=O)C(=C(N)O)/C(=O)[C@@]3(O)C(=O)C2=C(O)c4c(O)cccc14.C[C@@H]5[C@H]6[C@H](O)[C@H]7[C@H](N(C)C)C(=O)C(=C(N)O)/C(=O)[C@@]7(O)C(=O)C6=C(O)c8c(…	[Cl-].C[C@@H]1[C@H]2[C@H](O)[C@H]3[C@H]([NH+](C)C)C(=O)C(=C(N)/O)/C(=O)[C@@]3(O)C(=O)C2=C(O)c4c(O)cccc14;O.C[C@@H]1[C@H]2[C@H](O)[C@H]3[C@H](N(C)C)C(=O)C(=C(N)/O)/C(=O)[C@@]3(O)C(=O)C2=C(O)c4c(O)cccc14;O.[Cl-].[Cl-].CCO.C[C@@H]1[C@H]2[C@H](O)[C@H]3[C@H](N(C)C)C(=O)C(=C(N)O)/C(=O)[C@@]3(O)C(=O)C2=C(O)c4c(O)cccc14.C[C@@H]5[C@H]6[C@H](O)[C@H]7[C@H](N(C)C)C(=O)C(=C(N)O)/C(=O)[C@@]7(O)C(=O)C6=C(O)c8c(…	[Cl-].C[C@@H]1[C@H]2[C@H](O)[C@H]3[C@H]([NH+](C)C)C(=O)C(=C(N)/O)/C(=O)[C@@]3(O)C(=O)C2=C(O)c4c(O)cccc14;O.C[C@@H]1[C@H]2[C@H](O)[C@H]3[C@H](N(C)C)C(=O)C(=C(N)/O)/C(=O)[C@@]3(O)C(=O)C2=C(O)c4c(O)cccc14;O.[Cl-].[Cl-].CCO.C[C@@H]1[C@H]2[C@H](O)[C@H]3[C@H](N(C)C)C(=O)C(=C(N)O)/C(=O)[C@@]3(O)C(=O)C2=C(O)c4c(O)cccc14.C[C@@H]5[C@H]6[C@H](O)[C@H]7[C@H](N(C)C)C(=O)C(=C(N)O)/C(=O)[C@@]7(O)C(=O)C6=C(O)c8c(…	[Cl-].C[C@@H]1[C@H]2[C@H](O)[C@H]3[C@H]([NH+](C)C)C(=O)C(=C(N)/O)/C(=O)[C@@]3(O)C(=O)C2=C(O)c4c(O)cccc14;O.C[C@@H]1[C@H]2[C@H](O)[C@H]3[C@H](N(C)C)C(=O)C(=C(N)/O)/C(=O)[C@@]3(O)C(=O)C2=C(O)c4c(O)cccc14;O.[Cl-].[Cl-].CCO.C[C@@H]1[C@H]2[C@H](O)[C@H]3[C@H](N(C)C)C(=O)C(=C(N)O)/C(=O)[C@@]3(O)C(=O)C2=C(O)c4c(O)cccc14.C[C@@H]5[C@H]6[C@H](O)[C@H]7[C@H](N(C)C)C(=O)C(=C(N)O)/C(=O)[C@@]7(O)C(=O)C6=C(O)c8c(…	1	1	1	X
NS00126235	[Ni++].NC(=O)[CH-]OCC([O-])=O;[Co++].NC(=O)[CH-]OCC([O-])=O	[Ni++].NC(=O)[CH-]OCC([O-])=O;[Co++].NC(=O)[CH-]OCC([O-])=O	[Ni++].NC(=O)[CH-]OCC([O-])=O;[Co++].NC(=O)[CH-]OCC([O-])=O	[Ni++].NC(=O)[CH-]OCC([O-])=O;[Co++].NC(=O)[CH-]OCC([O-])=O	[Ni++].NC(=O)[CH-]OCC([O-])=O;[Co++].NC(=O)[CH-]OCC([O-])=O	1	1	1	X
NS00126279	CO[S](=O)(=O)C1CC(=O)c2ccccc2C1=O.NC(=O)c3cccnc3;COS(=O)(=O)C1CC(=O)C2=CC=CC=C2C1=O.C1=CC(=CN=C1)C(=O)N	CO[S](=O)(=O)C1CC(=O)c2ccccc2C1=O.NC(=O)c3cccnc3;COS(=O)(=O)C1CC(=O)C2=CC=CC=C2C1=O.C1=CC(=CN=C1)C(=O)N	CO[S](=O)(=O)C1CC(=O)c2ccccc2C1=O.NC(=O)c3cccnc3;COS(=O)(=O)C1CC(=O)C2=CC=CC=C2C1=O.C1=CC(=CN=C1)C(=O)N	CO[S](=O)(=O)C1CC(=O)c2ccccc2C1=O.NC(=O)c3cccnc3;COS(=O)(=O)C1CC(=O)C2=CC=CC=C2C1=O.C1=CC(=CN=C1)C(=O)N	CO[S](=O)(=O)C1CC(=O)c2ccccc2C1=O.NC(=O)c3cccnc3;COS(=O)(=O)C1CC(=O)C2=CC=CC=C2C1=O.C1=CC(=CN=C1)C(=O)N	1	1	1	X
NS00126298	CCN(CC)CC.NC(=S)NNC(S)=S;[K+].NC(=S)NNC([S-])=S	CCN(CC)CC.NC(=S)NNC(S)=S;[K+].NC(=S)NNC([S-])=S	CCN(CC)CC.NC(=S)NNC(S)=S;[K+].NC(=S)NNC([S-])=S	CCN(CC)CC.NC(=S)NNC(S)=S;[K+].NC(=S)NNC([S-])=S	CCN(CC)CC.NC(=S)NNC(S)=S;[K+].NC(=S)NNC([S-])=S	1	1	1	X
NS00126300	CCOC(=O)NNc1nncc2ccccc12;[H+].[Cl-].CCOC(=O)NNc1nncc2ccccc12	CCOC(=O)NNc1nncc2ccccc12;[H+].[Cl-].CCOC(=O)NNc1nncc2ccccc12	CCOC(=O)NNc1nncc2ccccc12;[H+].[Cl-].CCOC(=O)NNc1nncc2ccccc12	CCOC(=O)NNc1nncc2ccccc12;[H+].[Cl-].CCOC(=O)NNc1nncc2ccccc12	CCOC(=O)NNc1nncc2ccccc12;[H+].[Cl-].CCOC(=O)NNc1nncc2ccccc12	1	1	1	X
NS00126318	[Ca++].CC(C)(CO)C(O)C(=O)NCCC([O-])=O.OCC(NC(=O)C(Cl)Cl)C(O)c1ccc(cc1)[N+]([O-])=O;OCC(NC(=O)C(Cl)Cl)C(O)c1ccc(cc1)[N+]([O-])=O	[Ca++].CC(C)(CO)C(O)C(=O)NCCC([O-])=O.OCC(NC(=O)C(Cl)Cl)C(O)c1ccc(cc1)[N+]([O-])=O;OCC(NC(=O)C(Cl)Cl)C(O)c1ccc(cc1)[N+]([O-])=O	[Ca++].CC(C)(CO)C(O)C(=O)NCCC([O-])=O.OCC(NC(=O)C(Cl)Cl)C(O)c1ccc(cc1)[N+]([O-])=O;OCC(NC(=O)C(Cl)Cl)C(O)c1ccc(cc1)[N+]([O-])=O	[Ca++].CC(C)(CO)C(O)C(=O)NCCC([O-])=O.OCC(NC(=O)C(Cl)Cl)C(O)c1ccc(cc1)[N+]([O-])=O;OCC(NC(=O)C(Cl)Cl)C(O)c1ccc(cc1)[N+]([O-])=O	[Ca++].CC(C)(CO)C(O)C(=O)NCCC([O-])=O.OCC(NC(=O)C(Cl)Cl)C(O)c1ccc(cc1)[N+]([O-])=O;OCC(NC(=O)C(Cl)Cl)C(O)c1ccc(cc1)[N+]([O-])=O	1	1	1	X
NS00126342	[Cl-].COc1cccc2C(=O)c3c(O)c4C[C@](O)(C[C@H](OC5CC(N)C(O)C(C)O5)c4c(O)c3C(=O)c12)/C(C)=N/NC(=O)c6ccccc6.[H+];COc1cccc2C(=O)c3c(O)c4C[C@](O)(C[C@H](OC5CC(N)C(O)C(C)O5)c4c(O)c3C(=O)c12)/C(C)=N/NC(=O)c6ccccc6	[Cl-].COc1cccc2C(=O)c3c(O)c4C[C@](O)(C[C@H](OC5CC(N)C(O)C(C)O5)c4c(O)c3C(=O)c12)/C(C)=N/NC(=O)c6ccccc6.[H+];COc1cccc2C(=O)c3c(O)c4C[C@](O)(C[C@H](OC5CC(N)C(O)C(C)O5)c4c(O)c3C(=O)c12)/C(C)=N/NC(=O)c6ccccc6	[Cl-].COc1cccc2C(=O)c3c(O)c4C[C@](O)(C[C@H](OC5CC(N)C(O)C(C)O5)c4c(O)c3C(=O)c12)/C(C)=N/NC(=O)c6ccccc6.[H+];COc1cccc2C(=O)c3c(O)c4C[C@](O)(C[C@H](OC5CC(N)C(O)C(C)O5)c4c(O)c3C(=O)c12)/C(C)=N/NC(=O)c6ccccc6	[Cl-].COc1cccc2C(=O)c3c(O)c4C[C@](O)(C[C@H](OC5CC(N)C(O)C(C)O5)c4c(O)c3C(=O)c12)/C(C)=N/NC(=O)c6ccccc6.[H+];COc1cccc2C(=O)c3c(O)c4C[C@](O)(C[C@H](OC5CC(N)C(O)C(C)O5)c4c(O)c3C(=O)c12)/C(C)=N/NC(=O)c6ccccc6	[Cl-].COc1cccc2C(=O)c3c(O)c4C[C@](O)(C[C@H](OC5CC(N)C(O)C(C)O5)c4c(O)c3C(=O)c12)/C(C)=N/NC(=O)c6ccccc6.[H+];COc1cccc2C(=O)c3c(O)c4C[C@](O)(C[C@H](OC5CC(N)C(O)C(C)O5)c4c(O)c3C(=O)c12)/C(C)=N/NC(=O)c6ccccc6	1	1	1	X
NS00126435	CCCCOC(=O)C=C.CCC(=C)C([O-])=O.COC(=O)C(C)=C.CC(=C)C(O)=O;CCC(=C)C(O)=O.COC(=O)C(C)=C.CC(=C)C(O)=O.C=Cc1ccccc1;CCC(=C)C(O)=O.CC(=C)C(O)=O.C=CCOC(=O)c1ccccc1C(=O)OCC=C;CCC(=C)C(O)=O.COC(=O)C(C)=C.NC(=O)C=C.OCNC(=O)C=C;CCCCOC(=O)C=C.CCC(=C)C(O)=O.CC(=C)C(O)=O;CCC(=C)C(O)=O	CCCCOC(=O)C=C.CCC(=C)C([O-])=O.COC(=O)C(C)=C.CC(=C)C(O)=O;CCC(=C)C(O)=O.COC(=O)C(C)=C.CC(=C)C(O)=O.C=Cc1ccccc1;CCC(=C)C(O)=O.CC(=C)C(O)=O.C=CCOC(=O)c1ccccc1C(=O)OCC=C;CCC(=C)C(O)=O.COC(=O)C(C)=C.NC(=O)C=C.OCNC(=O)C=C;CCCCOC(=O)C=C.CCC(=C)C(O)=O.CC(=C)C(O)=O;CCC(=C)C(O)=O	CCCCOC(=O)C=C.CCC(=C)C([O-])=O.COC(=O)C(C)=C.CC(=C)C(O)=O;CCC(=C)C(O)=O.COC(=O)C(C)=C.CC(=C)C(O)=O.C=Cc1ccccc1;CCC(=C)C(O)=O.CC(=C)C(O)=O.C=CCOC(=O)c1ccccc1C(=O)OCC=C;CCC(=C)C(O)=O.COC(=O)C(C)=C.NC(=O)C=C.OCNC(=O)C=C;CCCCOC(=O)C=C.CCC(=C)C(O)=O.CC(=C)C(O)=O;CCC(=C)C(O)=O	CCCCOC(=O)C=C.CCC(=C)C([O-])=O.COC(=O)C(C)=C.CC(=C)C(O)=O;CCC(=C)C(O)=O.COC(=O)C(C)=C.CC(=C)C(O)=O.C=Cc1ccccc1;CCC(=C)C(O)=O.CC(=C)C(O)=O.C=CCOC(=O)c1ccccc1C(=O)OCC=C;CCC(=C)C(O)=O.COC(=O)C(C)=C.NC(=O)C=C.OCNC(=O)C=C;CCCCOC(=O)C=C.CCC(=C)C(O)=O.CC(=C)C(O)=O;CCC(=C)C(O)=O	CCCCOC(=O)C=C.CCC(=C)C([O-])=O.COC(=O)C(C)=C.CC(=C)C(O)=O;CCC(=C)C(O)=O.COC(=O)C(C)=C.CC(=C)C(O)=O.C=Cc1ccccc1;CCC(=C)C(O)=O.CC(=C)C(O)=O.C=CCOC(=O)c1ccccc1C(=O)OCC=C;CCC(=C)C(O)=O.COC(=O)C(C)=C.NC(=O)C=C.OCNC(=O)C=C;CCCCOC(=O)C=C.CCC(=C)C(O)=O.CC(=C)C(O)=O;CCC(=C)C(O)=O	1	1	1	X
NS00126446	[Co++].CC(=O)/C(=N/Nc1cc(ccc1[O-])[S](N)(=O)=O)C(=O)[N-]c2ccccc2.CC(=O)/C(=N/Nc3cc(ccc3[O-])[S](N)(=O)=O)C(=O)[N-]c4ccccc4;[Na+].[Co+3].CC(=O)/C(=N/Nc1cc(ccc1[O-])[S](N)(=O)=O)C(=O)[N-]c2ccccc2.CC(=O)/C(=N/Nc3cc(ccc3[O-])[S](N)(=O)=O)C(=O)[N-]c4ccccc4;[Co+3].CC(=O)/C(=N/Nc1cc(ccc1[O-])[S](N)(=O)=O)C(=O)[N-]c2ccccc2.[H+].CC(=O)/C(=N/Nc3cc(ccc3[O-])[S](N)(=O)=O)C(=O)[N-]c4ccccc4;[Na+].[Na+].[Co++].…	[Co++].CC(=O)/C(=N/Nc1cc(ccc1[O-])[S](N)(=O)=O)C(=O)[N-]c2ccccc2.CC(=O)/C(=N/Nc3cc(ccc3[O-])[S](N)(=O)=O)C(=O)[N-]c4ccccc4;[Na+].[Co+3].CC(=O)/C(=N/Nc1cc(ccc1[O-])[S](N)(=O)=O)C(=O)[N-]c2ccccc2.CC(=O)/C(=N/Nc3cc(ccc3[O-])[S](N)(=O)=O)C(=O)[N-]c4ccccc4;[Co+3].CC(=O)/C(=N/Nc1cc(ccc1[O-])[S](N)(=O)=O)C(=O)[N-]c2ccccc2.[H+].CC(=O)/C(=N/Nc3cc(ccc3[O-])[S](N)(=O)=O)C(=O)[N-]c4ccccc4;[Na+].[Na+].[Co++].…	[Co++].CC(=O)/C(=N/Nc1cc(ccc1[O-])[S](N)(=O)=O)C(=O)[N-]c2ccccc2.CC(=O)/C(=N/Nc3cc(ccc3[O-])[S](N)(=O)=O)C(=O)[N-]c4ccccc4;[Na+].[Co+3].CC(=O)/C(=N/Nc1cc(ccc1[O-])[S](N)(=O)=O)C(=O)[N-]c2ccccc2.CC(=O)/C(=N/Nc3cc(ccc3[O-])[S](N)(=O)=O)C(=O)[N-]c4ccccc4;[Co+3].CC(=O)/C(=N/Nc1cc(ccc1[O-])[S](N)(=O)=O)C(=O)[N-]c2ccccc2.[H+].CC(=O)/C(=N/Nc3cc(ccc3[O-])[S](N)(=O)=O)C(=O)[N-]c4ccccc4;[Na+].[Na+].[Co++].…	[Co++].CC(=O)/C(=N/Nc1cc(ccc1[O-])[S](N)(=O)=O)C(=O)[N-]c2ccccc2.CC(=O)/C(=N/Nc3cc(ccc3[O-])[S](N)(=O)=O)C(=O)[N-]c4ccccc4;[Na+].[Co+3].CC(=O)/C(=N/Nc1cc(ccc1[O-])[S](N)(=O)=O)C(=O)[N-]c2ccccc2.CC(=O)/C(=N/Nc3cc(ccc3[O-])[S](N)(=O)=O)C(=O)[N-]c4ccccc4;[Co+3].CC(=O)/C(=N/Nc1cc(ccc1[O-])[S](N)(=O)=O)C(=O)[N-]c2ccccc2.[H+].CC(=O)/C(=N/Nc3cc(ccc3[O-])[S](N)(=O)=O)C(=O)[N-]c4ccccc4;[Na+].[Na+].[Co++].…	[Co++].CC(=O)/C(=N/Nc1cc(ccc1[O-])[S](N)(=O)=O)C(=O)[N-]c2ccccc2.CC(=O)/C(=N/Nc3cc(ccc3[O-])[S](N)(=O)=O)C(=O)[N-]c4ccccc4;[Na+].[Co+3].CC(=O)/C(=N/Nc1cc(ccc1[O-])[S](N)(=O)=O)C(=O)[N-]c2ccccc2.CC(=O)/C(=N/Nc3cc(ccc3[O-])[S](N)(=O)=O)C(=O)[N-]c4ccccc4;[Co+3].CC(=O)/C(=N/Nc1cc(ccc1[O-])[S](N)(=O)=O)C(=O)[N-]c2ccccc2.[H+].CC(=O)/C(=N/Nc3cc(ccc3[O-])[S](N)(=O)=O)C(=O)[N-]c4ccccc4;[Na+].[Na+].[Co++].…	1	1	1	X
NS00126456	[Co++].[Co++].CC(N[O-])=C(/C)N=O.CC(N[O-])=C(/C)N=O.CC(N[O-])=C(/C)N=O.CC(/N[O-])=C(C)/N=O.c1ccncc1.c2ccncc2;[Na+].CC(NO)=C(C)N=O;[Co++].CC(N[OH-])=C(/C)N=O.CC(N[OH-])=C(/C)N=O;[Na+].[Na+].CC(=N[O-])C(C)=N[O-];CC(NO)=C(/C)N=O;CC(=NO)C(C)=NO	[Co++].[Co++].CC(N[O-])=C(/C)N=O.CC(N[O-])=C(/C)N=O.CC(N[O-])=C(/C)N=O.CC(/N[O-])=C(C)/N=O.c1ccncc1.c2ccncc2;[Na+].CC(NO)=C(C)N=O;[Co++].CC(N[OH-])=C(/C)N=O.CC(N[OH-])=C(/C)N=O;[Na+].[Na+].CC(=N[O-])C(C)=N[O-];CC(NO)=C(/C)N=O;CC(=NO)C(C)=NO	[Co++].[Co++].CC(N[O-])=C(/C)N=O.CC(N[O-])=C(/C)N=O.CC(N[O-])=C(/C)N=O.CC(/N[O-])=C(C)/N=O.c1ccncc1.c2ccncc2;[Na+].CC(NO)=C(C)N=O;[Co++].CC(N[OH-])=C(/C)N=O.CC(N[OH-])=C(/C)N=O;[Na+].[Na+].CC(=N[O-])C(C)=N[O-];CC(NO)=C(/C)N=O;CC(=NO)C(C)=NO	[Co++].[Co++].CC(N[O-])=C(/C)N=O.CC(N[O-])=C(/C)N=O.CC(N[O-])=C(/C)N=O.CC(/N[O-])=C(C)/N=O.c1ccncc1.c2ccncc2;[Na+].CC(NO)=C(C)N=O;[Co++].CC(N[OH-])=C(/C)N=O.CC(N[OH-])=C(/C)N=O;[Na+].[Na+].CC(=N[O-])C(C)=N[O-];CC(NO)=C(/C)N=O;CC(=NO)C(C)=NO	[Co++].[Co++].CC(N[O-])=C(/C)N=O.CC(N[O-])=C(/C)N=O.CC(N[O-])=C(/C)N=O.CC(/N[O-])=C(C)/N=O.c1ccncc1.c2ccncc2;[Na+].CC(NO)=C(C)N=O;[Co++].CC(N[OH-])=C(/C)N=O.CC(N[OH-])=C(/C)N=O;[Na+].[Na+].CC(=N[O-])C(C)=N[O-];CC(NO)=C(/C)N=O;CC(=NO)C(C)=NO	1	1	1	X
NS00126472	N.O=C1NC(=O)C2=C(N1)NC(=O)N2;O=C1NC(=O)C2=C(N1)NC(=O)N2	N.O=C1NC(=O)C2=C(N1)NC(=O)N2;O=C1NC(=O)C2=C(N1)NC(=O)N2	N.O=C1NC(=O)C2=C(N1)NC(=O)N2;O=C1NC(=O)C2=C(N1)NC(=O)N2	N.O=C1NC(=O)C2=C(N1)NC(=O)N2;O=C1NC(=O)C2=C(N1)NC(=O)N2	N.O=C1NC(=O)C2=C(N1)NC(=O)N2;O=C1NC(=O)C2=C(N1)NC(=O)N2	1	1	1	X
NS00126543	CN(C)C(=O)COC(=O)Cc1ccc(OC(=O)c2ccc(NC(N)=[NH2+])cc2)cc1.C[S]([O-])(=O)=O;CS(O)(=O)=O.CN(C)C(=O)COC(=O)CC1=CC=C(OC(=O)C2=CC=C(NC(N)=N)C=C2)C=C1	CN(C)C(=O)COC(=O)Cc1ccc(OC(=O)c2ccc(NC(N)=[NH2+])cc2)cc1.C[S]([O-])(=O)=O;CS(O)(=O)=O.CN(C)C(=O)COC(=O)CC1=CC=C(OC(=O)C2=CC=C(NC(N)=N)C=C2)C=C1	CN(C)C(=O)COC(=O)Cc1ccc(OC(=O)c2ccc(NC(N)=[NH2+])cc2)cc1.C[S]([O-])(=O)=O;CS(O)(=O)=O.CN(C)C(=O)COC(=O)CC1=CC=C(OC(=O)C2=CC=C(NC(N)=N)C=C2)C=C1	CN(C)C(=O)COC(=O)Cc1ccc(OC(=O)c2ccc(NC(N)=[NH2+])cc2)cc1.C[S]([O-])(=O)=O;CS(O)(=O)=O.CN(C)C(=O)COC(=O)CC1=CC=C(OC(=O)C2=CC=C(NC(N)=N)C=C2)C=C1	CN(C)C(=O)COC(=O)Cc1ccc(OC(=O)c2ccc(NC(N)=[NH2+])cc2)cc1.C[S]([O-])(=O)=O;CS(O)(=O)=O.CN(C)C(=O)COC(=O)CC1=CC=C(OC(=O)C2=CC=C(NC(N)=N)C=C2)C=C1	1	1	1	X
NS00126560	[B+3].[CH3-].[Cl].[99Tc].[O-]NC1=C(CCCC1)N=O.[O-]NC2=C(CCCC2)N=O.[O-]N=C3CCCCC3=N[O-];ON=C1CCCCC1=NO;ONC1=C(CCCC1)N=O	[B+3].[CH3-].[Cl].[99Tc].[O-]NC1=C(CCCC1)N=O.[O-]NC2=C(CCCC2)N=O.[O-]N=C3CCCCC3=N[O-];ON=C1CCCCC1=NO;ONC1=C(CCCC1)N=O	[B+3].[CH3-].[Cl].[99Tc].[O-]NC1=C(CCCC1)N=O.[O-]NC2=C(CCCC2)N=O.[O-]N=C3CCCCC3=N[O-];ON=C1CCCCC1=NO;ONC1=C(CCCC1)N=O	[B+3].[CH3-].[Cl].[99Tc].[O-]NC1=C(CCCC1)N=O.[O-]NC2=C(CCCC2)N=O.[O-]N=C3CCCCC3=N[O-];ON=C1CCCCC1=NO;ONC1=C(CCCC1)N=O	[B+3].[CH3-].[Cl].[99Tc].[O-]NC1=C(CCCC1)N=O.[O-]NC2=C(CCCC2)N=O.[O-]N=C3CCCCC3=N[O-];ON=C1CCCCC1=NO;ONC1=C(CCCC1)N=O	1	1	1	X
NS00126621	[Na+].CC(=O)OCC1=C(N2[C@H](SC1)[C@H](NC(=O)Cc3sccc3)C2=O)C([O-])=O;CC(=O)OCC1=C(N2[C@H](SC1)[C@H](NC(=O)CC1=CC=CS1)C2=O)C(O)=O	[Na+].CC(=O)OCC1=C(N2[C@H](SC1)[C@H](NC(=O)Cc3sccc3)C2=O)C([O-])=O;CC(=O)OCC1=C(N2[C@H](SC1)[C@H](NC(=O)CC1=CC=CS1)C2=O)C(O)=O	[Na+].CC(=O)OCC1=C(N2[C@H](SC1)[C@H](NC(=O)Cc3sccc3)C2=O)C([O-])=O;CC(=O)OCC1=C(N2[C@H](SC1)[C@H](NC(=O)CC1=CC=CS1)C2=O)C(O)=O	[Na+].CC(=O)OCC1=C(N2[C@H](SC1)[C@H](NC(=O)Cc3sccc3)C2=O)C([O-])=O;CC(=O)OCC1=C(N2[C@H](SC1)[C@H](NC(=O)CC1=CC=CS1)C2=O)C(O)=O	[Na+].CC(=O)OCC1=C(N2[C@H](SC1)[C@H](NC(=O)Cc3sccc3)C2=O)C([O-])=O;CC(=O)OCC1=C(N2[C@H](SC1)[C@H](NC(=O)CC1=CC=CS1)C2=O)C(O)=O	1	1	1	X
NS00126653	[Na+].[Na+].[Na+].[Na+].[Co++].CC(=O)C(=N/Nc1cc(ccc1[O-])[S](=O)(=O)Nc2ccccc2C([O-])=O)C(=O)[N-]c3ccccc3Cl.CC(=O)C(=N/Nc4cc(ccc4[O-])[S](=O)(=O)Nc5ccccc5C([O-])=O)C(=O)[N-]c6ccccc6Cl;[Na+].[Na+].[Na+].[Co+3].CC(=O)C(=N/Nc1cc(ccc1[O-])[S](=O)(=O)Nc2ccccc2C([O-])=O)C(=O)[N-]c3ccccc3Cl.CC(=O)C(=N/Nc4cc(ccc4[O-])[S](=O)(=O)Nc5ccccc5C([O-])=O)C(=O)[N-]c6ccccc6Cl	[Na+].[Na+].[Na+].[Na+].[Co++].CC(=O)C(=N/Nc1cc(ccc1[O-])[S](=O)(=O)Nc2ccccc2C([O-])=O)C(=O)[N-]c3ccccc3Cl.CC(=O)C(=N/Nc4cc(ccc4[O-])[S](=O)(=O)Nc5ccccc5C([O-])=O)C(=O)[N-]c6ccccc6Cl;[Na+].[Na+].[Na+].[Co+3].CC(=O)C(=N/Nc1cc(ccc1[O-])[S](=O)(=O)Nc2ccccc2C([O-])=O)C(=O)[N-]c3ccccc3Cl.CC(=O)C(=N/Nc4cc(ccc4[O-])[S](=O)(=O)Nc5ccccc5C([O-])=O)C(=O)[N-]c6ccccc6Cl	[Na+].[Na+].[Na+].[Na+].[Co++].CC(=O)C(=N/Nc1cc(ccc1[O-])[S](=O)(=O)Nc2ccccc2C([O-])=O)C(=O)[N-]c3ccccc3Cl.CC(=O)C(=N/Nc4cc(ccc4[O-])[S](=O)(=O)Nc5ccccc5C([O-])=O)C(=O)[N-]c6ccccc6Cl;[Na+].[Na+].[Na+].[Co+3].CC(=O)C(=N/Nc1cc(ccc1[O-])[S](=O)(=O)Nc2ccccc2C([O-])=O)C(=O)[N-]c3ccccc3Cl.CC(=O)C(=N/Nc4cc(ccc4[O-])[S](=O)(=O)Nc5ccccc5C([O-])=O)C(=O)[N-]c6ccccc6Cl	[Na+].[Na+].[Na+].[Na+].[Co++].CC(=O)C(=N/Nc1cc(ccc1[O-])[S](=O)(=O)Nc2ccccc2C([O-])=O)C(=O)[N-]c3ccccc3Cl.CC(=O)C(=N/Nc4cc(ccc4[O-])[S](=O)(=O)Nc5ccccc5C([O-])=O)C(=O)[N-]c6ccccc6Cl;[Na+].[Na+].[Na+].[Co+3].CC(=O)C(=N/Nc1cc(ccc1[O-])[S](=O)(=O)Nc2ccccc2C([O-])=O)C(=O)[N-]c3ccccc3Cl.CC(=O)C(=N/Nc4cc(ccc4[O-])[S](=O)(=O)Nc5ccccc5C([O-])=O)C(=O)[N-]c6ccccc6Cl	[Na+].[Na+].[Na+].[Na+].[Co++].CC(=O)C(=N/Nc1cc(ccc1[O-])[S](=O)(=O)Nc2ccccc2C([O-])=O)C(=O)[N-]c3ccccc3Cl.CC(=O)C(=N/Nc4cc(ccc4[O-])[S](=O)(=O)Nc5ccccc5C([O-])=O)C(=O)[N-]c6ccccc6Cl;[Na+].[Na+].[Na+].[Co+3].CC(=O)C(=N/Nc1cc(ccc1[O-])[S](=O)(=O)Nc2ccccc2C([O-])=O)C(=O)[N-]c3ccccc3Cl.CC(=O)C(=N/Nc4cc(ccc4[O-])[S](=O)(=O)Nc5ccccc5C([O-])=O)C(=O)[N-]c6ccccc6Cl	1	1	1	X
NS00126692	[H+].[Cl-].NC(N)=NN=C(/C=C/c1oc(cc1)[N+]([O-])=O)/C=C/c2oc(cc2)[N+]([O-])=O;NC(N)=NN=C(/C=C/c1oc(cc1)[N+]([O-])=O)/C=C/c2oc(cc2)[N+]([O-])=O	[H+].[Cl-].NC(N)=NN=C(/C=C/c1oc(cc1)[N+]([O-])=O)/C=C/c2oc(cc2)[N+]([O-])=O;NC(N)=NN=C(/C=C/c1oc(cc1)[N+]([O-])=O)/C=C/c2oc(cc2)[N+]([O-])=O	[H+].[Cl-].NC(N)=NN=C(/C=C/c1oc(cc1)[N+]([O-])=O)/C=C/c2oc(cc2)[N+]([O-])=O;NC(N)=NN=C(/C=C/c1oc(cc1)[N+]([O-])=O)/C=C/c2oc(cc2)[N+]([O-])=O	[H+].[Cl-].NC(N)=NN=C(/C=C/c1oc(cc1)[N+]([O-])=O)/C=C/c2oc(cc2)[N+]([O-])=O;NC(N)=NN=C(/C=C/c1oc(cc1)[N+]([O-])=O)/C=C/c2oc(cc2)[N+]([O-])=O	[H+].[Cl-].NC(N)=NN=C(/C=C/c1oc(cc1)[N+]([O-])=O)/C=C/c2oc(cc2)[N+]([O-])=O;NC(N)=NN=C(/C=C/c1oc(cc1)[N+]([O-])=O)/C=C/c2oc(cc2)[N+]([O-])=O	1	1	1	X
NS00126776	CCN(CC)CCOC(/c1ccccc1)=C/2C3CC4C(C3)C24;[H+].[Cl-].CCN(CC)CCOC(/c1ccccc1)=C/2C3CC4C(C3)C24	CCN(CC)CCOC(/c1ccccc1)=C/2C3CC4C(C3)C24;[H+].[Cl-].CCN(CC)CCOC(/c1ccccc1)=C/2C3CC4C(C3)C24	CCN(CC)CCOC(/c1ccccc1)=C/2C3CC4C(C3)C24;[H+].[Cl-].CCN(CC)CCOC(/c1ccccc1)=C/2C3CC4C(C3)C24	CCN(CC)CCOC(/c1ccccc1)=C/2C3CC4C(C3)C24;[H+].[Cl-].CCN(CC)CCOC(/c1ccccc1)=C/2C3CC4C(C3)C24	CCN(CC)CCOC(/c1ccccc1)=C/2C3CC4C(C3)C24;[H+].[Cl-].CCN(CC)CCOC(/c1ccccc1)=C/2C3CC4C(C3)C24	1	1	1	X
NS00126791	[Cl-].Cn1c(C)c(N=Nc2cc(C)n(C)[n+]2c3ccccc3)c4ccccc14;Cn1c(C)c(N=Nc2cc(C)n(C)[n+]2c3ccccc3)c4ccccc14.CC([O-])=O	[Cl-].Cn1c(C)c(N=Nc2cc(C)n(C)[n+]2c3ccccc3)c4ccccc14;Cn1c(C)c(N=Nc2cc(C)n(C)[n+]2c3ccccc3)c4ccccc14.CC([O-])=O	[Cl-].Cn1c(C)c(N=Nc2cc(C)n(C)[n+]2c3ccccc3)c4ccccc14;Cn1c(C)c(N=Nc2cc(C)n(C)[n+]2c3ccccc3)c4ccccc14.CC([O-])=O	[Cl-].Cn1c(C)c(N=Nc2cc(C)n(C)[n+]2c3ccccc3)c4ccccc14;Cn1c(C)c(N=Nc2cc(C)n(C)[n+]2c3ccccc3)c4ccccc14.CC([O-])=O	[Cl-].Cn1c(C)c(N=Nc2cc(C)n(C)[n+]2c3ccccc3)c4ccccc14;Cn1c(C)c(N=Nc2cc(C)n(C)[n+]2c3ccccc3)c4ccccc14.CC([O-])=O	1	1	1	X
NS00126825	NC(=O)NC1NC(=O)NC1=O.OC(=O)CCCC[C@@H]1SC[C@@H]2NC(=O)N[C@H]12;NC(=O)NC1NC(=O)NC1=O.OC(=O)CCCC[C@@H]2SC[C@@H]3NC(=O)N[C@H]23;[H][C@@]1(CCCCC(O)=O)SC[C@]2([H])N=C(O)N[C@]12[H];C1[C@H]2[C@@H]([C@@H](S1)CCCCC(=O)O)NC(=O)N2;OC(=O)CCCC[C@@H]1SC[C@@H]2NC(=O)N[C@H]12	NC(=O)NC1NC(=O)NC1=O.OC(=O)CCCC[C@@H]1SC[C@@H]2NC(=O)N[C@H]12;NC(=O)NC1NC(=O)NC1=O.OC(=O)CCCC[C@@H]2SC[C@@H]3NC(=O)N[C@H]23;[H][C@@]1(CCCCC(O)=O)SC[C@]2([H])N=C(O)N[C@]12[H];C1[C@H]2[C@@H]([C@@H](S1)CCCCC(=O)O)NC(=O)N2;OC(=O)CCCC[C@@H]1SC[C@@H]2NC(=O)N[C@H]12	NC(=O)NC1NC(=O)NC1=O.OC(=O)CCCC[C@@H]1SC[C@@H]2NC(=O)N[C@H]12;NC(=O)NC1NC(=O)NC1=O.OC(=O)CCCC[C@@H]2SC[C@@H]3NC(=O)N[C@H]23;[H][C@@]1(CCCCC(O)=O)SC[C@]2([H])N=C(O)N[C@]12[H];C1[C@H]2[C@@H]([C@@H](S1)CCCCC(=O)O)NC(=O)N2;OC(=O)CCCC[C@@H]1SC[C@@H]2NC(=O)N[C@H]12	NC(=O)NC1NC(=O)NC1=O.OC(=O)CCCC[C@@H]1SC[C@@H]2NC(=O)N[C@H]12;NC(=O)NC1NC(=O)NC1=O.OC(=O)CCCC[C@@H]2SC[C@@H]3NC(=O)N[C@H]23;[H][C@@]1(CCCCC(O)=O)SC[C@]2([H])N=C(O)N[C@]12[H];C1[C@H]2[C@@H]([C@@H](S1)CCCCC(=O)O)NC(=O)N2;OC(=O)CCCC[C@@H]1SC[C@@H]2NC(=O)N[C@H]12	NC(=O)NC1NC(=O)NC1=O.OC(=O)CCCC[C@@H]1SC[C@@H]2NC(=O)N[C@H]12;NC(=O)NC1NC(=O)NC1=O.OC(=O)CCCC[C@@H]2SC[C@@H]3NC(=O)N[C@H]23;[H][C@@]1(CCCCC(O)=O)SC[C@]2([H])N=C(O)N[C@]12[H];C1[C@H]2[C@@H]([C@@H](S1)CCCCC(=O)O)NC(=O)N2;OC(=O)CCCC[C@@H]1SC[C@@H]2NC(=O)N[C@H]12	1	1	1	X
NS00126829	[Na+].[Na+].NC(=O)c1ccc(cc1)[As](SCC([O-])=O)SCC([O-])=O;NC(=O)C1=CC=C(C=C1)[As](SCC(O)=O)SCC(O)=O	[Na+].[Na+].NC(=O)c1ccc(cc1)[As](SCC([O-])=O)SCC([O-])=O;NC(=O)C1=CC=C(C=C1)[As](SCC(O)=O)SCC(O)=O	[Na+].[Na+].NC(=O)c1ccc(cc1)[As](SCC([O-])=O)SCC([O-])=O;NC(=O)C1=CC=C(C=C1)[As](SCC(O)=O)SCC(O)=O	[Na+].[Na+].NC(=O)c1ccc(cc1)[As](SCC([O-])=O)SCC([O-])=O;NC(=O)C1=CC=C(C=C1)[As](SCC(O)=O)SCC(O)=O	[Na+].[Na+].NC(=O)c1ccc(cc1)[As](SCC([O-])=O)SCC([O-])=O;NC(=O)C1=CC=C(C=C1)[As](SCC(O)=O)SCC(O)=O	1	1	1	X
NS00126846	[Cl-].C[S+](C)CCC(N)C(O)=O;C[S+](C)CCC(N)C(O)=O	[Cl-].C[S+](C)CCC(N)C(O)=O;C[S+](C)CCC(N)C(O)=O	[Cl-].C[S+](C)CCC(N)C(O)=O;C[S+](C)CCC(N)C(O)=O	[Cl-].C[S+](C)CCC(N)C(O)=O;C[S+](C)CCC(N)C(O)=O	[Cl-].C[S+](C)CCC(N)C(O)=O;C[S+](C)CCC(N)C(O)=O	1	1	1	X
NS00126885	O.[Na+].Cc1onc(c1C(=O)N[C@H]2[C@H]3SC(C)(C)[C@@H](N3C2=O)C([O-])=O)c4c(Cl)cccc4Cl;CC1=C(C(=O)N[C@H]2[C@H]3SC(C)(C)[C@@H](N3C2=O)C(O)=O)C(=NO1)C1=C(Cl)C=CC=C1Cl;[Na+].Cc1onc(c1C(=O)N[C@H]2[C@H]3SC(C)(C)[C@@H](N3C2=O)C([O-])=O)c4c(Cl)cccc4Cl	O.[Na+].Cc1onc(c1C(=O)N[C@H]2[C@H]3SC(C)(C)[C@@H](N3C2=O)C([O-])=O)c4c(Cl)cccc4Cl;CC1=C(C(=O)N[C@H]2[C@H]3SC(C)(C)[C@@H](N3C2=O)C(O)=O)C(=NO1)C1=C(Cl)C=CC=C1Cl;[Na+].Cc1onc(c1C(=O)N[C@H]2[C@H]3SC(C)(C)[C@@H](N3C2=O)C([O-])=O)c4c(Cl)cccc4Cl	O.[Na+].Cc1onc(c1C(=O)N[C@H]2[C@H]3SC(C)(C)[C@@H](N3C2=O)C([O-])=O)c4c(Cl)cccc4Cl;CC1=C(C(=O)N[C@H]2[C@H]3SC(C)(C)[C@@H](N3C2=O)C(O)=O)C(=NO1)C1=C(Cl)C=CC=C1Cl;[Na+].Cc1onc(c1C(=O)N[C@H]2[C@H]3SC(C)(C)[C@@H](N3C2=O)C([O-])=O)c4c(Cl)cccc4Cl	O.[Na+].Cc1onc(c1C(=O)N[C@H]2[C@H]3SC(C)(C)[C@@H](N3C2=O)C([O-])=O)c4c(Cl)cccc4Cl;CC1=C(C(=O)N[C@H]2[C@H]3SC(C)(C)[C@@H](N3C2=O)C(O)=O)C(=NO1)C1=C(Cl)C=CC=C1Cl;[Na+].Cc1onc(c1C(=O)N[C@H]2[C@H]3SC(C)(C)[C@@H](N3C2=O)C([O-])=O)c4c(Cl)cccc4Cl	O.[Na+].Cc1onc(c1C(=O)N[C@H]2[C@H]3SC(C)(C)[C@@H](N3C2=O)C([O-])=O)c4c(Cl)cccc4Cl;CC1=C(C(=O)N[C@H]2[C@H]3SC(C)(C)[C@@H](N3C2=O)C(O)=O)C(=NO1)C1=C(Cl)C=CC=C1Cl;[Na+].Cc1onc(c1C(=O)N[C@H]2[C@H]3SC(C)(C)[C@@H](N3C2=O)C([O-])=O)c4c(Cl)cccc4Cl	1	1	1	X
NS00126967	[H+].[Cl-].CC(C(O)c1ccccc1)N(C)CC=Cc2ccccc2;CC(C(O)C1=CC=CC=C1)N(C)CC=CC1=CC=CC=C1;CC(C(O)c1ccccc1)N(C)CC=Cc2ccccc2	[H+].[Cl-].CC(C(O)c1ccccc1)N(C)CC=Cc2ccccc2;CC(C(O)C1=CC=CC=C1)N(C)CC=CC1=CC=CC=C1;CC(C(O)c1ccccc1)N(C)CC=Cc2ccccc2	[H+].[Cl-].CC(C(O)c1ccccc1)N(C)CC=Cc2ccccc2;CC(C(O)C1=CC=CC=C1)N(C)CC=CC1=CC=CC=C1;CC(C(O)c1ccccc1)N(C)CC=Cc2ccccc2	[H+].[Cl-].CC(C(O)c1ccccc1)N(C)CC=Cc2ccccc2;CC(C(O)C1=CC=CC=C1)N(C)CC=CC1=CC=CC=C1;CC(C(O)c1ccccc1)N(C)CC=Cc2ccccc2	[H+].[Cl-].CC(C(O)c1ccccc1)N(C)CC=Cc2ccccc2;CC(C(O)C1=CC=CC=C1)N(C)CC=CC1=CC=CC=C1;CC(C(O)c1ccccc1)N(C)CC=Cc2ccccc2	1	1	1	X
NS00126969	[H+].[Cl-].CON=CC1=CCCN(C)C1;CO/N=C/C1=CCCN(C)C1	[H+].[Cl-].CON=CC1=CCCN(C)C1;CO/N=C/C1=CCCN(C)C1	[H+].[Cl-].CON=CC1=CCCN(C)C1;CO/N=C/C1=CCCN(C)C1	[H+].[Cl-].CON=CC1=CCCN(C)C1;CO/N=C/C1=CCCN(C)C1	[H+].[Cl-].CON=CC1=CCCN(C)C1;CO/N=C/C1=CCCN(C)C1	1	1	1	X
NS00126977	CN1CCC[C@@H]1CCO[C@](C)(c2ccccc2)c3ccc(Cl)cc3.OC(=O)C=CC(O)=O;OC(=O)C=CC(O)=O.CN1CCC[C@@H]1CCO[C@](C)(C1=CC=CC=C1)C1=CC=C(Cl)C=C1;CN1CCC[C@@H]1CCO[C@](C)(C1=CC=CC=C1)C1=CC=C(Cl)C=C1	CN1CCC[C@@H]1CCO[C@](C)(c2ccccc2)c3ccc(Cl)cc3.OC(=O)C=CC(O)=O;OC(=O)C=CC(O)=O.CN1CCC[C@@H]1CCO[C@](C)(C1=CC=CC=C1)C1=CC=C(Cl)C=C1;CN1CCC[C@@H]1CCO[C@](C)(C1=CC=CC=C1)C1=CC=C(Cl)C=C1	CN1CCC[C@@H]1CCO[C@](C)(c2ccccc2)c3ccc(Cl)cc3.OC(=O)C=CC(O)=O;OC(=O)C=CC(O)=O.CN1CCC[C@@H]1CCO[C@](C)(C1=CC=CC=C1)C1=CC=C(Cl)C=C1;CN1CCC[C@@H]1CCO[C@](C)(C1=CC=CC=C1)C1=CC=C(Cl)C=C1	CN1CCC[C@@H]1CCO[C@](C)(c2ccccc2)c3ccc(Cl)cc3.OC(=O)C=CC(O)=O;OC(=O)C=CC(O)=O.CN1CCC[C@@H]1CCO[C@](C)(C1=CC=CC=C1)C1=CC=C(Cl)C=C1;CN1CCC[C@@H]1CCO[C@](C)(C1=CC=CC=C1)C1=CC=C(Cl)C=C1	CN1CCC[C@@H]1CCO[C@](C)(c2ccccc2)c3ccc(Cl)cc3.OC(=O)C=CC(O)=O;OC(=O)C=CC(O)=O.CN1CCC[C@@H]1CCO[C@](C)(C1=CC=CC=C1)C1=CC=C(Cl)C=C1;CN1CCC[C@@H]1CCO[C@](C)(C1=CC=CC=C1)C1=CC=C(Cl)C=C1	1	1	1	X
NS00127047	CCCCCCOCC(O)COc1ccccc1C(O)=O;[Na+].CCCCCCOCC(O)COc1ccccc1C([O-])=O	CCCCCCOCC(O)COc1ccccc1C(O)=O;[Na+].CCCCCCOCC(O)COc1ccccc1C([O-])=O	CCCCCCOCC(O)COc1ccccc1C(O)=O;[Na+].CCCCCCOCC(O)COc1ccccc1C([O-])=O	CCCCCCOCC(O)COc1ccccc1C(O)=O;[Na+].CCCCCCOCC(O)COc1ccccc1C([O-])=O	CCCCCCOCC(O)COc1ccccc1C(O)=O;[Na+].CCCCCCOCC(O)COc1ccccc1C([O-])=O	1	1	1	X
NS00127060	[Na+].[Na+].OC(CCCC(O)[S]([O-])(=O)=O)[S]([O-])(=O)=O;[K+].[K+].OC(CCCC(O)[S]([O-])(=O)=O)[S]([O-])(=O)=O;[Na+].[Na+].OC(CCCC(O)S([O-])(=O)=O)S([O-])(=O)=O	[Na+].[Na+].OC(CCCC(O)[S]([O-])(=O)=O)[S]([O-])(=O)=O;[K+].[K+].OC(CCCC(O)[S]([O-])(=O)=O)[S]([O-])(=O)=O;[Na+].[Na+].OC(CCCC(O)S([O-])(=O)=O)S([O-])(=O)=O	[Na+].[Na+].OC(CCCC(O)[S]([O-])(=O)=O)[S]([O-])(=O)=O;[K+].[K+].OC(CCCC(O)[S]([O-])(=O)=O)[S]([O-])(=O)=O;[Na+].[Na+].OC(CCCC(O)S([O-])(=O)=O)S([O-])(=O)=O	[Na+].[Na+].OC(CCCC(O)[S]([O-])(=O)=O)[S]([O-])(=O)=O;[K+].[K+].OC(CCCC(O)[S]([O-])(=O)=O)[S]([O-])(=O)=O;[Na+].[Na+].OC(CCCC(O)S([O-])(=O)=O)S([O-])(=O)=O	[Na+].[Na+].OC(CCCC(O)[S]([O-])(=O)=O)[S]([O-])(=O)=O;[K+].[K+].OC(CCCC(O)[S]([O-])(=O)=O)[S]([O-])(=O)=O;[Na+].[Na+].OC(CCCC(O)S([O-])(=O)=O)S([O-])(=O)=O	1	1	1	X
NS00127101	COP(O)OC.CC(C)(C)CCCCCCCCN;CCCCC(CC)CO[P](O)(O)=O.CC(C)(C)CCCCCCCCN	COP(O)OC.CC(C)(C)CCCCCCCCN;CCCCC(CC)CO[P](O)(O)=O.CC(C)(C)CCCCCCCCN	COP(O)OC.CC(C)(C)CCCCCCCCN;CCCCC(CC)CO[P](O)(O)=O.CC(C)(C)CCCCCCCCN	COP(O)OC.CC(C)(C)CCCCCCCCN;CCCCC(CC)CO[P](O)(O)=O.CC(C)(C)CCCCCCCCN	COP(O)OC.CC(C)(C)CCCCCCCCN;CCCCC(CC)CO[P](O)(O)=O.CC(C)(C)CCCCCCCCN	1	1	1	X
NS00127127	[H+].[Cl-].COc1ccc(cc1)C(C#N)c2ccc(N)cc2;[Cl-].COc1ccc(cc1)C(C#N)c2ccc([NH3+])cc2	[H+].[Cl-].COc1ccc(cc1)C(C#N)c2ccc(N)cc2;[Cl-].COc1ccc(cc1)C(C#N)c2ccc([NH3+])cc2	[H+].[Cl-].COc1ccc(cc1)C(C#N)c2ccc(N)cc2;[Cl-].COc1ccc(cc1)C(C#N)c2ccc([NH3+])cc2	[H+].[Cl-].COc1ccc(cc1)C(C#N)c2ccc(N)cc2;[Cl-].COc1ccc(cc1)C(C#N)c2ccc([NH3+])cc2	[H+].[Cl-].COc1ccc(cc1)C(C#N)c2ccc(N)cc2;[Cl-].COc1ccc(cc1)C(C#N)c2ccc([NH3+])cc2	1	1	1	X
NS00127204	O|[Fe]|1|2|OC(=O)CC(CC(O|1)=O)C(O|2)=O.C[N+](C)(C)CCO	O|[Fe]|1|2|OC(=O)CC(CC(O|1)=O)C(O|2)=O.C[N+](C)(C)CCO	O|[Fe]|1|2|OC(=O)CC(CC(O|1)=O)C(O|2)=O.C[N+](C)(C)CCO	O|[Fe]|1|2|OC(=O)CC(CC(O|1)=O)C(O|2)=O.C[N+](C)(C)CCO	O|[Fe]|1|2|OC(=O)CC(CC(O|1)=O)C(O|2)=O.C[N+](C)(C)CCO	1	1	1	X
NS00127249	CCOC(CN=C(N)N)OCC.O[S](O)(=O)=O;CCOC(CN=C(N)N)OCC	CCOC(CN=C(N)N)OCC.O[S](O)(=O)=O;CCOC(CN=C(N)N)OCC	CCOC(CN=C(N)N)OCC.O[S](O)(=O)=O;CCOC(CN=C(N)N)OCC	CCOC(CN=C(N)N)OCC.O[S](O)(=O)=O;CCOC(CN=C(N)N)OCC	CCOC(CN=C(N)N)OCC.O[S](O)(=O)=O;CCOC(CN=C(N)N)OCC	1	1	1	X
NS00127311	[Na+].[O-][S](=O)(=O)s1cccc1	[Na+].[O-][S](=O)(=O)s1cccc1	[Na+].[O-][S](=O)(=O)s1cccc1	[Na+].[O-][S](=O)(=O)s1cccc1	[Na+].[O-][S](=O)(=O)s1cccc1	1	1	1	X
NS00127315	O|[Hg]c1cccc(C)c1C(O)=O.[Na+]	O|[Hg]c1cccc(C)c1C(O)=O.[Na+]	O|[Hg]c1cccc(C)c1C(O)=O.[Na+]	O|[Hg]c1cccc(C)c1C(O)=O.[Na+]	O|[Hg]c1cccc(C)c1C(O)=O.[Na+]	1	1	1	X
NS00127320	COC(CNC(=O)NC(=O)CCC(O)=O)C[Hg]O;O|[Hg]CC(CNC(=O)NC(=O)CCC(O)=O)OC.CN1C(=O)N(C)c2nc[nH]c2C1=O	COC(CNC(=O)NC(=O)CCC(O)=O)C[Hg]O;O|[Hg]CC(CNC(=O)NC(=O)CCC(O)=O)OC.CN1C(=O)N(C)c2nc[nH]c2C1=O	COC(CNC(=O)NC(=O)CCC(O)=O)C[Hg]O;O|[Hg]CC(CNC(=O)NC(=O)CCC(O)=O)OC.CN1C(=O)N(C)c2nc[nH]c2C1=O	COC(CNC(=O)NC(=O)CCC(O)=O)C[Hg]O;O|[Hg]CC(CNC(=O)NC(=O)CCC(O)=O)OC.CN1C(=O)N(C)c2nc[nH]c2C1=O	COC(CNC(=O)NC(=O)CCC(O)=O)C[Hg]O;O|[Hg]CC(CNC(=O)NC(=O)CCC(O)=O)OC.CN1C(=O)N(C)c2nc[nH]c2C1=O	1	1	1	X
NS00127341	CCCCOC(=O)C(C)=C.CC(=C)C(=O)OCCO[P]([O-])(=O)OCC[N+](C)(C)C;CC(=C)C(=O)OCCOP([O-])(=O)OCC[N+](C)(C)C	CCCCOC(=O)C(C)=C.CC(=C)C(=O)OCCO[P]([O-])(=O)OCC[N+](C)(C)C;CC(=C)C(=O)OCCOP([O-])(=O)OCC[N+](C)(C)C	CCCCOC(=O)C(C)=C.CC(=C)C(=O)OCCO[P]([O-])(=O)OCC[N+](C)(C)C;CC(=C)C(=O)OCCOP([O-])(=O)OCC[N+](C)(C)C	CCCCOC(=O)C(C)=C.CC(=C)C(=O)OCCO[P]([O-])(=O)OCC[N+](C)(C)C;CC(=C)C(=O)OCCOP([O-])(=O)OCC[N+](C)(C)C	CCCCOC(=O)C(C)=C.CC(=C)C(=O)OCCO[P]([O-])(=O)OCC[N+](C)(C)C;CC(=C)C(=O)OCCOP([O-])(=O)OCC[N+](C)(C)C	1	1	1	X
NS00127348	[H+].[Cl-].CN1C2CCC1CC(C2)OC(=O)C(O)c3ccccc3;CN1C2CCC1CC(C2)OC(=O)C(O)c3ccccc3	[H+].[Cl-].CN1C2CCC1CC(C2)OC(=O)C(O)c3ccccc3;CN1C2CCC1CC(C2)OC(=O)C(O)c3ccccc3	[H+].[Cl-].CN1C2CCC1CC(C2)OC(=O)C(O)c3ccccc3;CN1C2CCC1CC(C2)OC(=O)C(O)c3ccccc3	[H+].[Cl-].CN1C2CCC1CC(C2)OC(=O)C(O)c3ccccc3;CN1C2CCC1CC(C2)OC(=O)C(O)c3ccccc3	[H+].[Cl-].CN1C2CCC1CC(C2)OC(=O)C(O)c3ccccc3;CN1C2CCC1CC(C2)OC(=O)C(O)c3ccccc3	1	1	1	X
NS00128721	CN1SC=CC1=[O]/[Ca++]([Cl-])[Cl-]	CN1SC=CC1=[O]/[Ca++]([Cl-])[Cl-]	CN1SC=CC1=[O]/[Ca++]([Cl-])[Cl-]	CN1SC=CC1=[O]/[Ca++]([Cl-])[Cl-]	CN1SC=CC1=[O]/[Ca++]([Cl-])[Cl-]	1	1	1	X
NS00128909	CN1SC(Cl)=CC1=[O]/[Ca++]([Cl-])[Cl-]	CN1SC(Cl)=CC1=[O]/[Ca++]([Cl-])[Cl-]	CN1SC(Cl)=CC1=[O]/[Ca++]([Cl-])[Cl-]	CN1SC(Cl)=CC1=[O]/[Ca++]([Cl-])[Cl-]	CN1SC(Cl)=CC1=[O]/[Ca++]([Cl-])[Cl-]	1	1	1	X
NS00129134	O=[Al]=O	O=[Al]=O	O=[Al]=O	O=[Al]=O	O=[Al]=O	1	1	1	X
NS00130168	[Cl-].COC(=O)C12C[N]34CC5=CC=CC=[N]5[Fe]335([Cl-])[N]6=CC=CC=C6C1[N]3(C)C(C1=CC=CC=[N]51)C(C4)(C(=O)OC)C2(O)O	[Cl-].COC(=O)C12C[N]34CC5=CC=CC=[N]5[Fe]335([Cl-])[N]6=CC=CC=C6C1[N]3(C)C(C1=CC=CC=[N]51)C(C4)(C(=O)OC)C2(O)O	[Cl-].COC(=O)C12C[N]34CC5=CC=CC=[N]5[Fe]335([Cl-])[N]6=CC=CC=C6C1[N]3(C)C(C1=CC=CC=[N]51)C(C4)(C(=O)OC)C2(O)O	[Cl-].COC(=O)C12C[N]34CC5=CC=CC=[N]5[Fe]335([Cl-])[N]6=CC=CC=C6C1[N]3(C)C(C1=CC=CC=[N]51)C(C4)(C(=O)OC)C2(O)O	[Cl-].COC(=O)C12C[N]34CC5=CC=CC=[N]5[Fe]335([Cl-])[N]6=CC=CC=C6C1[N]3(C)C(C1=CC=CC=[N]51)C(C4)(C(=O)OC)C2(O)O	1	1	1	X
NS00130286	[Mg++].[Mg++].[K+].[O-][Si](=O)[O-][Al+]([F-])([F-])(=O)([O-][Si]([O-])=O)[O-][Si]([O-])=O	[Mg++].[Mg++].[K+].[O-][Si](=O)[O-][Al+]([F-])([F-])(=O)([O-][Si]([O-])=O)[O-][Si]([O-])=O	[Mg++].[Mg++].[K+].[O-][Si](=O)[O-][Al+]([F-])([F-])(=O)([O-][Si]([O-])=O)[O-][Si]([O-])=O	[Mg++].[Mg++].[K+].[O-][Si](=O)[O-][Al+]([F-])([F-])(=O)([O-][Si]([O-])=O)[O-][Si]([O-])=O	[Mg++].[Mg++].[K+].[O-][Si](=O)[O-][Al+]([F-])([F-])(=O)([O-][Si]([O-])=O)[O-][Si]([O-])=O	1	1	1	X
NS00132677	OS(=O)(=O)c1cc2[O]=[Cr]=3(Oc4ccc5CC=CCc5c4N=Nc2c2CC=CC(c12)N(=O)=O)=[O]c1cc(c2C(C=CCc2c1N=Nc1c2CC=CCc2ccc1[O]=3)N(=O)=O)S(O)(=O)=O	OS(=O)(=O)c1cc2[O]=[Cr]=3(Oc4ccc5CC=CCc5c4N=Nc2c2CC=CC(c12)N(=O)=O)=[O]c1cc(c2C(C=CCc2c1N=Nc1c2CC=CCc2ccc1[O]=3)N(=O)=O)S(O)(=O)=O	OS(=O)(=O)c1cc2[O]=[Cr]=3(Oc4ccc5CC=CCc5c4N=Nc2c2CC=CC(c12)N(=O)=O)=[O]c1cc(c2C(C=CCc2c1N=Nc1c2CC=CCc2ccc1[O]=3)N(=O)=O)S(O)(=O)=O	OS(=O)(=O)c1cc2[O]=[Cr]=3(Oc4ccc5CC=CCc5c4N=Nc2c2CC=CC(c12)N(=O)=O)=[O]c1cc(c2C(C=CCc2c1N=Nc1c2CC=CCc2ccc1[O]=3)N(=O)=O)S(O)(=O)=O	OS(=O)(=O)c1cc2[O]=[Cr]=3(Oc4ccc5CC=CCc5c4N=Nc2c2CC=CC(c12)N(=O)=O)=[O]c1cc(c2C(C=CCc2c1N=Nc1c2CC=CCc2ccc1[O]=3)N(=O)=O)S(O)(=O)=O	1	1	1	X
NS00133187	C[C@@]1([C@H]2C[C@H]3C(C(=O)C(=C([C@]3(C(=O)C2=C(C4=C1C=CC=C4O)O)O)O)C(=O)N)N=ClCl)O	C[C@@]1([C@H]2C[C@H]3C(C(=O)C(=C([C@]3(C(=O)C2=C(C4=C1C=CC=C4O)O)O)O)C(=O)N)N=ClCl)O	C[C@@]1([C@H]2C[C@H]3C(C(=O)C(=C([C@]3(C(=O)C2=C(C4=C1C=CC=C4O)O)O)O)C(=O)N)N=ClCl)O	C[C@@]1([C@H]2C[C@H]3C(C(=O)C(=C([C@]3(C(=O)C2=C(C4=C1C=CC=C4O)O)O)O)C(=O)N)N=ClCl)O	C[C@@]1([C@H]2C[C@H]3C(C(=O)C(=C([C@]3(C(=O)C2=C(C4=C1C=CC=C4O)O)O)O)C(=O)N)N=ClCl)O	1	1	1	X
NS00133230	O=C1=C(NCCNC)C(F)=C(C2=C1N(C(C)CO)C=C(Cl)C2=O)=O	O=C1=C(NCCNC)C(F)=C(C2=C1N(C(C)CO)C=C(Cl)C2=O)=O	O=C1=C(NCCNC)C(F)=C(C2=C1N(C(C)CO)C=C(Cl)C2=O)=O	O=C1=C(NCCNC)C(F)=C(C2=C1N(C(C)CO)C=C(Cl)C2=O)=O	O=C1=C(NCCNC)C(F)=C(C2=C1N(C(C)CO)C=C(Cl)C2=O)=O	1	1	1	X
NS00133386	C[C@@]([C@](CC1)([H])[C@]2([H])CCC3(O)=CC(CC[C@]3(C)[C@@]2([H])C4=O)=O)(C4)C1=O	C[C@@]([C@](CC1)([H])[C@]2([H])CCC3(O)=CC(CC[C@]3(C)[C@@]2([H])C4=O)=O)(C4)C1=O	C[C@@]([C@](CC1)([H])[C@]2([H])CCC3(O)=CC(CC[C@]3(C)[C@@]2([H])C4=O)=O)(C4)C1=O	C[C@@]([C@](CC1)([H])[C@]2([H])CCC3(O)=CC(CC[C@]3(C)[C@@]2([H])C4=O)=O)(C4)C1=O	C[C@@]([C@](CC1)([H])[C@]2([H])CCC3(O)=CC(CC[C@]3(C)[C@@]2([H])C4=O)=O)(C4)C1=O	1	1	1	X
NS00133604	C(=ClS(=O)(=O)O)Cl	C(=ClS(=O)(=O)O)Cl	C(=ClS(=O)(=O)O)Cl	C(=ClS(=O)(=O)O)Cl	C(=ClS(=O)(=O)O)Cl	1	1	1	X
NS00133636	OC(C(=CC=1Br)=O)=CC1=O	OC(C(=CC=1Br)=O)=CC1=O	OC(C(=CC=1Br)=O)=CC1=O	OC(C(=CC=1Br)=O)=CC1=O	OC(C(=CC=1Br)=O)=CC1=O	1	1	1	X
NS00134380	O.O.O.O.[Na+].[O-][B](=O)=O	O.O.O.O.[Na+].[O-][B](=O)=O	O.O.O.O.[Na+].[O-][B](=O)=O	O.O.O.O.[Na+].[O-][B](=O)=O	O.O.O.O.[Na+].[O-][B](=O)=O	1	1	1	X
NS00134424	[Na+].[O-][B](=O)=O	[Na+].[O-][B](=O)=O	[Na+].[O-][B](=O)=O	[Na+].[O-][B](=O)=O	[Na+].[O-][B](=O)=O	1	1	1	X
NS00049114	O=C(OCCCCCCCC)CS[Sn](SCC(=O)OCCCCCCCC)(CCCC)CCCC	CCCCCCCCOC(=O)CS[Sn](CCCC)(CCCC)SCC(=O)OCCCCCCCC	C28H56O4S2Sn	InChI=1S/2C10H20O2S.2C4H9.Sn/c2*1-2-3-4-5-6-7-8-12-10(11)9-13;2*1-3-4-2;/h2*13H,2-9H2,1H3;2*1,3-4H2,2H3;/q;;;;+2/p-2	DXOBKWDLTMLJLX-UHFFFAOYSA-L	0	640.264	91			X
NS00052351	O=C(OCC(CC)CCCC)CS[Sn](SCC(=O)OCC(CC)CCCC)(CCCC)CCCC	CCCCC(CC)COC(=O)CS[Sn](CCCC)(CCCC)SCC(=O)OCC(CC)CCCC	C28H56O4S2Sn	InChI=1S/2C10H20O2S.2C4H9.Sn/c2*1-3-5-6-9(4-2)7-12-10(11)8-13;2*1-3-4-2;/h2*9,13H,3-8H2,1-2H3;2*1,3-4H2,2H3;/q;;;;+2/p-2	PRIUALOJYOZZOJ-UHFFFAOYSA-L	0	640.264	91			X
NS00050724	O=C(OCCCCCC(C)C)CS[Sn](SCC(=O)OCCCCCC(C)C)(CCCC)CCCC	CCCC[Sn](CCCC)(SCC(=O)OCCCCCC(C)C)SCC(=O)OCCCCCC(C)C	C28H56O4S2Sn	InChI=1S/2C10H20O2S.2C4H9.Sn/c2*1-9(2)6-4-3-5-7-12-10(11)8-13;2*1-3-4-2;/h2*9,13H,3-8H2,1-2H3;2*1,3-4H2,2H3;/q;;;;+2/p-2	VNPRJHMMOKDEDZ-UHFFFAOYSA-L	0	640.264	91			X
NS00060923	O=C(OCC(CC)CCCC)CS[Sn](SCC(=O)OCC(CC)CCCC)(CCC(=O)OCCCC)CCC(=O)OCCCC	CCCCOC(=O)CC[Sn](CCC(=O)OCCCC)(SCC(=O)OCC(CC)CCCC)SCC(=O)OCC(CC)CCCC	C34H64O8S2Sn	InChI=1S/2C10H20O2S.2C7H13O2.Sn/c2*1-3-5-6-9(4-2)7-12-10(11)8-13;2*1-3-5-6-9-7(8)4-2;/h2*9,13H,3-8H2,1-2H3;2*2-6H2,1H3;/q;;;;+2/p-2	DTRWJNRIAUTQRZ-UHFFFAOYSA-L	0	784.306	109			X
NS00112986	CCCCOC(=O)CC[Sn](CCC(=O)OCCCC)(SCC(=O)OCCCCCC(C)C)SCC(=O)OCCCCCC(C)C	CCCCOC(=O)CC[Sn](CCC(=O)OCCCC)(SCC(=O)OCCCCCC(C)C)SCC(=O)OCCCCCC(C)C	C34H64O8S2Sn	InChI=1S/2C10H20O2S.2C7H13O2.Sn/c2*1-9(2)6-4-3-5-7-12-10(11)8-13;2*1-3-5-6-9-7(8)4-2;/h2*9,13H,3-8H2,1-2H3;2*2-6H2,1H3;/q;;;;+2/p-2	GMQMYECSRQAAJP-UHFFFAOYSA-L	0	784.306	109			X
NS00051487	O=C(OCC(CC)CCCC)CS[Sn](SCC(=O)OCC(CC)CCCC)(CCCCCCCC)CCCCCCCC	CCCCCCCC[Sn](CCCCCCCC)(SCC(=O)OCC(CC)CCCC)SCC(=O)OCC(CC)CCCC	C36H72O4S2Sn	InChI=1S/2C10H20O2S.2C8H17.Sn/c2*1-3-5-6-9(4-2)7-12-10(11)8-13;2*1-3-5-7-8-6-4-2;/h2*9,13H,3-8H2,1-2H3;2*1,3-8H2,2H3;/q;;;;+2/p-2	VXGIVDFKZKMKQO-UHFFFAOYSA-L	0	752.389	115			X
NS00051265	O=C(OCCCCCC(C)C)CS[Sn](SCC(=O)OCCCCCC(C)C)(CCCCCCCC)CCCCCCCC	CCCCCCCC[Sn](CCCCCCCC)(SCC(=O)OCCCCCC(C)C)SCC(=O)OCCCCCC(C)C	C36H72O4S2Sn	InChI=1S/2C10H20O2S.2C8H17.Sn/c2*1-9(2)6-4-3-5-7-12-10(11)8-13;2*1-3-5-7-8-6-4-2;/h2*9,13H,3-8H2,1-2H3;2*1,3-8H2,2H3;/q;;;;+2/p-2	HLRRSFOQAFMOTJ-UHFFFAOYSA-L	0	752.389	115			X
NS00053850	O=C(OCC(CC)CCCC)CS[Sn](SCC(=O)OCC(CC)CCCC)(C)C	CCCCC(CC)COC(=O)CS[Sn](C)(C)SCC(=O)OCC(CC)CCCC	C22H44O4S2Sn	InChI=1S/2C10H20O2S.2CH3.Sn/c2*1-3-5-6-9(4-2)7-12-10(11)8-13;;;/h2*9,13H,3-8H2,1-2H3;2*1H3;/q;;;;+2/p-2	YAHBZWSDRFSFOO-UHFFFAOYSA-L	0	556.17	73			X
NS00051079	O=C(OCCCCCC(C)C)CS[Sn](SCC(=O)OCCCCCC(C)C)(C)C	CC(C)CCCCCOC(=O)CS[Sn](C)(C)SCC(=O)OCCCCCC(C)C	C22H44O4S2Sn	InChI=1S/2C10H20O2S.2CH3.Sn/c2*1-9(2)6-4-3-5-7-12-10(11)8-13;;;/h2*9,13H,3-8H2,1-2H3;2*1H3;/q;;;;+2/p-2	IRFPIPNMASANJY-UHFFFAOYSA-L	0	556.17	73			X
NS00057406	O=C(OCC(CC)CCCC)CCS[Sn](SCCC(=O)OCC(CC)CCCC)(CCCC)CCCC	CCCCC(CC)COC(=O)CCS[Sn](CCCC)(CCCC)SCCC(=O)OCC(CC)CCCC	C30H60O4S2Sn	InChI=1S/2C11H22O2S.2C4H9.Sn/c2*1-3-5-6-10(4-2)9-13-11(12)7-8-14;2*1-3-4-2;/h2*10,14H,3-9H2,1-2H3;2*1,3-4H2,2H3;/q;;;;+2/p-2	RFPITRAFRHNSRB-UHFFFAOYSA-L	0	668.295	97			X
NS00124492	CCCC[Sn](CCCC)(SCCC(=O)OCC(C)(C)CC(C)C)SCCC(=O)OCC(C)(C)CC(C)C	CCCC[Sn](CCCC)(SCCC(=O)OCC(C)(C)CC(C)C)SCCC(=O)OCC(C)(C)CC(C)C	C30H60O4S2Sn	InChI=1S/2C11H22O2S.2C4H9.Sn/c2*1-9(2)7-11(3,4)8-13-10(12)5-6-14;2*1-3-4-2;/h2*9,14H,5-8H2,1-4H3;2*1,3-4H2,2H3;/q;;;;+2/p-2	PSSJZBIVTOSSIU-UHFFFAOYSA-L	0	668.295	97			X
NS00055994	O=C(OCC(CC)CCCC)CCS[Sn](SCCC(=O)OCC(CC)CCCC)(CCCCCCCC)CCCCCCCC	CCCCCCCC[Sn](CCCCCCCC)(SCCC(=O)OCC(CC)CCCC)SCCC(=O)OCC(CC)CCCC	C38H76O4S2Sn	InChI=1S/2C11H22O2S.2C8H17.Sn/c2*1-3-5-6-10(4-2)9-13-11(12)7-8-14;2*1-3-5-7-8-6-4-2;/h2*10,14H,3-9H2,1-2H3;2*1,3-8H2,2H3;/q;;;;+2/p-2	AABSCORIAJETCY-UHFFFAOYSA-L	0	780.421	121			X
NS00054523	O=C(OCC(CC)CCCC)CCS[Sn](SCCC(=O)OCC(CC)CCCC)(C)C	CCCCC(CC)COC(=O)CCS[Sn](C)(C)SCCC(=O)OCC(CC)CCCC	C24H48O4S2Sn	InChI=1S/2C11H22O2S.2CH3.Sn/c2*1-3-5-6-10(4-2)9-13-11(12)7-8-14;;;/h2*10,14H,3-9H2,1-2H3;2*1H3;/q;;;;+2/p-2	OSJAAYAWZBUHDN-UHFFFAOYSA-L	0	584.202	79			X
NS00053743	O=C(OCCCC)CC(S[Sn](SC(C(=O)OCCCC)CC(=O)OCCCC)(CCCC)CCCC)C(=O)OCCCC	CCCCOC(=O)CC(S[Sn](CCCC)(CCCC)SC(CC(=O)OCCCC)C(=O)OCCCC)C(=O)OCCCC	C32H60O8S2Sn	InChI=1S/2C12H22O4S.2C4H9.Sn/c2*1-3-5-7-15-11(13)9-10(17)12(14)16-8-6-4-2;2*1-3-4-2;/h2*10,17H,3-9H2,1-2H3;2*1,3-4H2,2H3;/q;;;;+2/p-2	VXTLEAISONEAJR-UHFFFAOYSA-L	0	756.275	103			X
NS00060456	O=C(OCCCCCCCCCC)CS[Sn](SCC(=O)OCCCCCCCCCC)(CCCCCCCCCCCC)CCCCCCCCCCCC	CCCCCCCCCCCC[Sn](CCCCCCCCCCCC)(SCC(=O)OCCCCCCCCCC)SCC(=O)OCCCCCCCCCC	C48H96O4S2Sn	InChI=1S/2C12H24O2S.2C12H25.Sn/c2*1-2-3-4-5-6-7-8-9-10-14-12(13)11-15;2*1-3-5-7-9-11-12-10-8-6-4-2;/h2*15H,2-11H2,1H3;2*1,3-12H2,2H3;/q;;;;+2/p-2	DSZRMMSYVNJDKA-UHFFFAOYSA-L	0	920.577	151			X
NS00059946	O=C(OCCCCCCCCCC)CS[Sn](SCC(=O)OCCCCCCCCCC)(CCCC)CCCC	CCCCCCCCCCOC(=O)CS[Sn](CCCC)(CCCC)SCC(=O)OCCCCCCCCCC	C32H64O4S2Sn	InChI=1S/2C12H24O2S.2C4H9.Sn/c2*1-2-3-4-5-6-7-8-9-10-14-12(13)11-15;2*1-3-4-2;/h2*15H,2-11H2,1H3;2*1,3-4H2,2H3;/q;;;;+2/p-2	ZMHYXZXTHCGPAQ-UHFFFAOYSA-L	0	696.327	103			X
NS00060558	O=C(OCCCCCCCCCC)CS[Sn](SCC(=O)OCCCCCCCCCC)(CCCCCCCC)CCCCCCCC	CCCCCCCCCCOC(=O)CS[Sn](CCCCCCCC)(CCCCCCCC)SCC(=O)OCCCCCCCCCC	C40H80O4S2Sn	InChI=1S/2C12H24O2S.2C8H17.Sn/c2*1-2-3-4-5-6-7-8-9-10-14-12(13)11-15;2*1-3-5-7-8-6-4-2;/h2*15H,2-11H2,1H3;2*1,3-8H2,2H3;/q;;;;+2/p-2	ZHBWNZRZOGXNKV-UHFFFAOYSA-L	0	808.452	127			X
NS00113001	CCCCCCCCCCCC[Sn](CCCCCCCCCCCC)(SCC(=O)OCCCCCC(C)C)SCC(=O)OCCCCCC(C)C	CCCCCCCCCCCC[Sn](CCCCCCCCCCCC)(SCC(=O)OCCCCCC(C)C)SCC(=O)OCCCCCC(C)C	C44H88O4S2Sn	InChI=1S/2C12H25.2C10H20O2S.Sn/c2*1-3-5-7-9-11-12-10-8-6-4-2;2*1-9(2)6-4-3-5-7-12-10(11)8-13;/h2*1,3-12H2,2H3;2*9,13H,3-8H2,1-2H3;/q;;;;+2/p-2	YYUCEVXCMMVFLI-UHFFFAOYSA-L	0	864.515	139			X
NS00047054	Cl[Sn](Cl)(CCCCCCCCCCCC)CCCCCCCCCCCC	CCCCCCCCCCCC[Sn](Cl)(Cl)CCCCCCCCCCCC	C24H50Cl2Sn	InChI=1S/2C12H25.2ClH.Sn/c2*1-3-5-7-9-11-12-10-8-6-4-2;;;/h2*1,3-12H2,2H3;2*1H;/q;;;;+2/p-2	YREAYUWMESCMHJ-UHFFFAOYSA-L	0	528.231	77			X
NS00064219	O=C1OCCOC(=O)CS[Sn](SC1)(CCCCCCCCCCCC)CCCCCCCCCCCC	CCCCCCCCCCCC[Sn]1(CCCCCCCCCCCC)SCC(=O)OCCOC(=O)CS1	C30H58O4S2Sn	InChI=1S/2C12H25.C6H10O4S2.Sn/c2*1-3-5-7-9-11-12-10-8-6-4-2;7-5(3-11)9-1-2-10-6(8)4-12;/h2*1,3-12H2,2H3;11-12H,1-4H2;/q;;;+2/p-2	OGNXWEIEJAABBN-UHFFFAOYSA-L	0	666.28	95			X
NS00044809	S(CCCCCCCCCCCC)[Sn](SCCCCCCCCCCCC)(CCCC)CCCC	CCCCCCCCCCCCS[Sn](CCCC)(CCCC)SCCCCCCCCCCCC	C32H68S2Sn	InChI=1S/2C12H26S.2C4H9.Sn/c2*1-2-3-4-5-6-7-8-9-10-11-12-13;2*1-3-4-2;/h2*13H,2-12H2,1H3;2*1,3-4H2,2H3;/q;;;;+2/p-2	FFGHLLOLFQHABK-UHFFFAOYSA-L	0	636.378	103			X
NS00050410	S(CCCCCCCCCCCC)[Sn](SCCCCCCCCCCCC)(CCCCCCCC)CCCCCCCC	CCCCCCCCCCCCS[Sn](CCCCCCCC)(CCCCCCCC)SCCCCCCCCCCCC	C40H84S2Sn	InChI=1S/2C12H26S.2C8H17.Sn/c2*1-2-3-4-5-6-7-8-9-10-11-12-13;2*1-3-5-7-8-6-4-2;/h2*13H,2-12H2,1H3;2*1,3-8H2,2H3;/q;;;;+2/p-2	ZLQKLRJBHMDQPD-UHFFFAOYSA-L	0	748.504	127			X
NS00056929	S(CCCCCCCCCCCC)[Sn](SCCCCCCCCCCCC)(C)C	CCCCCCCCCCCCS[Sn](C)(C)SCCCCCCCCCCCC	C26H56S2Sn	InChI=1S/2C12H26S.2CH3.Sn/c2*1-2-3-4-5-6-7-8-9-10-11-12-13;;;/h2*13H,2-12H2,1H3;2*1H3;/q;;;;+2/p-2	STFIYNYAZIBJNK-UHFFFAOYSA-L	0	552.285	85			X
NS00093009	I[Cr](c1ccc(cc1)c2ccccc2)c3ccc(cc3)c4ccccc4	c1ccc(-c2ccc([Cr+]c3ccc(-c4ccccc4)cc3)cc2)cc1	C24H18Cr+	InChI=1S/2C12H9.Cr/c2*1-3-7-11(8-4-1)12-9-5-2-6-10-12;/h2*1,3-10H;/q;;+1	GUNFDVLHTXXMEL-UHFFFAOYSA-N	1	358.081	43			X					X
NS00060706	O=C(OCCCCCCCCCC)CCS[Sn](SCCC(=O)OCCCCCCCCCC)(CCCCCCCCCCCC)CCCCCCCCCCCC	CCCCCCCCCCCC[Sn](CCCCCCCCCCCC)(SCCC(=O)OCCCCCCCCCC)SCCC(=O)OCCCCCCCCCC	C50H100O4S2Sn	InChI=1S/2C13H26O2S.2C12H25.Sn/c2*1-2-3-4-5-6-7-8-9-11-15-13(14)10-12-16;2*1-3-5-7-9-11-12-10-8-6-4-2;/h2*16H,2-12H2,1H3;2*1,3-12H2,2H3;/q;;;;+2/p-2	OGYQJYUEGRTCLN-UHFFFAOYSA-L	0	948.608	157			X
NS00060097	O=C(OCCCCCCCCCC)CCS[Sn](SCCC(=O)OCCCCCCCCCC)(CCCC)CCCC	CCCCCCCCCCOC(=O)CCS[Sn](CCCC)(CCCC)SCCC(=O)OCCCCCCCCCC	C34H68O4S2Sn	InChI=1S/2C13H26O2S.2C4H9.Sn/c2*1-2-3-4-5-6-7-8-9-11-15-13(14)10-12-16;2*1-3-4-2;/h2*16H,2-12H2,1H3;2*1,3-4H2,2H3;/q;;;;+2/p-2	CGYJPORKAJHLAH-UHFFFAOYSA-L	0	724.358	109			X
NS00060114	O=C(OCCCCCCCCCC)CCS[Sn](SCCC(=O)OCCCCCCCCCC)(CCCCCCCC)CCCCCCCC	CCCCCCCCCCOC(=O)CCS[Sn](CCCCCCCC)(CCCCCCCC)SCCC(=O)OCCCCCCCCCC	C42H84O4S2Sn	InChI=1S/2C13H26O2S.2C8H17.Sn/c2*1-2-3-4-5-6-7-8-9-11-15-13(14)10-12-16;2*1-3-5-7-8-6-4-2;/h2*16H,2-12H2,1H3;2*1,3-8H2,2H3;/q;;;;+2/p-2	HJGSUQJMSAOJKO-UHFFFAOYSA-L	0	836.483	133			X
NS00056064	O=C(OCCCCCCCCCCCC)CS[Sn](SCC(=O)OCCCCCCCCCCCC)(CCCCCCCCCCCC)CCCCCCCCCCCC	CCCCCCCCCCCCOC(=O)CS[Sn](CCCCCCCCCCCC)(CCCCCCCCCCCC)SCC(=O)OCCCCCCCCCCCC	C52H104O4S2Sn	InChI=1S/2C14H28O2S.2C12H25.Sn/c2*1-2-3-4-5-6-7-8-9-10-11-12-16-14(15)13-17;2*1-3-5-7-9-11-12-10-8-6-4-2;/h2*17H,2-13H2,1H3;2*1,3-12H2,2H3;/q;;;;+2/p-2	RCSXDSFZCXFKPY-UHFFFAOYSA-L	0	976.64	163			X
NS00048754	O=C(OCCCCCCCCCCCC)CS[Sn](SCC(=O)OCCCCCCCCCCCC)(CCCC)CCCC	CCCCCCCCCCCCOC(=O)CS[Sn](CCCC)(CCCC)SCC(=O)OCCCCCCCCCCCC	C36H72O4S2Sn	InChI=1S/2C14H28O2S.2C4H9.Sn/c2*1-2-3-4-5-6-7-8-9-10-11-12-16-14(15)13-17;2*1-3-4-2;/h2*17H,2-13H2,1H3;2*1,3-4H2,2H3;/q;;;;+2/p-2	QWXSPIOOSOTTAU-UHFFFAOYSA-L	0	752.389	115			X
NS00061122	O=C(OCCCCCCCCCCCC)CS[Sn](SCC(=O)OCCCCCCCCCCCC)(CCCCCCCC)CCCCCCCC	CCCCCCCCCCCCOC(=O)CS[Sn](CCCCCCCC)(CCCCCCCC)SCC(=O)OCCCCCCCCCCCC	C44H88O4S2Sn	InChI=1S/2C14H28O2S.2C8H17.Sn/c2*1-2-3-4-5-6-7-8-9-10-11-12-16-14(15)13-17;2*1-3-5-7-8-6-4-2;/h2*17H,2-13H2,1H3;2*1,3-8H2,2H3;/q;;;;+2/p-2	KJVWFJPPXNGPTJ-UHFFFAOYSA-L	0	864.515	139			X
NS00058268	O=C(OCCCCCCCCCCCC)CCS[Sn](SCCC(=O)OCCCCCCCCCCCC)(CCCC)CCCC	CCCCCCCCCCCCOC(=O)CCS[Sn](CCCC)(CCCC)SCCC(=O)OCCCCCCCCCCCC	C38H76O4S2Sn	InChI=1S/2C15H30O2S.2C4H9.Sn/c2*1-2-3-4-5-6-7-8-9-10-11-13-17-15(16)12-14-18;2*1-3-4-2;/h2*18H,2-14H2,1H3;2*1,3-4H2,2H3;/q;;;;+2/p-2	MBSPJZOQJLVPBT-UHFFFAOYSA-L	0	780.421	121			X
NS00054605	O=C(OCCCCCCCCCCCC)CCS[Sn](SCCC(=O)OCCCCCCCCCCCC)(CCCCCCCC)CCCCCCCC	CCCCCCCCCCCCOC(=O)CCS[Sn](CCCCCCCC)(CCCCCCCC)SCCC(=O)OCCCCCCCCCCCC	C46H92O4S2Sn	InChI=1S/2C15H30O2S.2C8H17.Sn/c2*1-2-3-4-5-6-7-8-9-10-11-13-17-15(16)12-14-18;2*1-3-5-7-8-6-4-2;/h2*18H,2-14H2,1H3;2*1,3-8H2,2H3;/q;;;;+2/p-2	RGUVUEVGUNGJDC-UHFFFAOYSA-L	0	892.546	145			X
NS00105912	CCCC[Sn](CCCC)(SCCC(=O)OCCCCCCCCCCC(C)C)SCCC(=O)OCCCCCCCCCCC(C)C	CCCC[Sn](CCCC)(SCCC(=O)OCCCCCCCCCCC(C)C)SCCC(=O)OCCCCCCCCCCC(C)C	C40H80O4S2Sn	InChI=1S/2C16H32O2S.2C4H9.Sn/c2*1-15(2)11-9-7-5-3-4-6-8-10-13-18-16(17)12-14-19;2*1-3-4-2;/h2*15,19H,3-14H2,1-2H3;2*1,3-4H2,2H3;/q;;;;+2/p-2	ZVPIONMDWKYASL-UHFFFAOYSA-L	0	808.452	127			X
NS00060705	O=C(OCCCCCCCCCCCCCC)CS[Sn](SCC(=O)OCCCCCCCCCCCCCC)(CCCC)CCCC	CCCCCCCCCCCCCCOC(=O)CS[Sn](CCCC)(CCCC)SCC(=O)OCCCCCCCCCCCCCC	C40H80O4S2Sn	InChI=1S/2C16H32O2S.2C4H9.Sn/c2*1-2-3-4-5-6-7-8-9-10-11-12-13-14-18-16(17)15-19;2*1-3-4-2;/h2*19H,2-15H2,1H3;2*1,3-4H2,2H3;/q;;;;+2/p-2	JVVULFHXDXRODO-UHFFFAOYSA-L	0	808.452	127			X
NS00060568	O=C(OCCCCCCCCCCCCCC)CS[Sn](SCC(=O)OCCCCCCCCCCCCCC)(CCCCCCCC)CCCCCCCC	CCCCCCCCCCCCCCOC(=O)CS[Sn](CCCCCCCC)(CCCCCCCC)SCC(=O)OCCCCCCCCCCCCCC	C48H96O4S2Sn	InChI=1S/2C16H32O2S.2C8H17.Sn/c2*1-2-3-4-5-6-7-8-9-10-11-12-13-14-18-16(17)15-19;2*1-3-5-7-8-6-4-2;/h2*19H,2-15H2,1H3;2*1,3-8H2,2H3;/q;;;;+2/p-2	GFISNEOJVVUFMW-UHFFFAOYSA-L	0	920.577	151			X
NS00063453	O=C(OCCCCCCCCCCCCCC)CCS[Sn](SCCC(=O)OCCCCCCCCCCCCCC)(CCCC)CCCC	CCCCCCCCCCCCCCOC(=O)CCS[Sn](CCCC)(CCCC)SCCC(=O)OCCCCCCCCCCCCCC	C42H84O4S2Sn	InChI=1S/2C17H34O2S.2C4H9.Sn/c2*1-2-3-4-5-6-7-8-9-10-11-12-13-15-19-17(18)14-16-20;2*1-3-4-2;/h2*20H,2-16H2,1H3;2*1,3-4H2,2H3;/q;;;;+2/p-2	ZOIIFFYQXPDJOK-UHFFFAOYSA-L	0	836.483	133			X
NS00061105	O=C(OCCCCCCCCCCCCCC)CCS[Sn](SCCC(=O)OCCCCCCCCCCCCCC)(CCCCCCCC)CCCCCCCC	CCCCCCCCCCCCCCOC(=O)CCS[Sn](CCCCCCCC)(CCCCCCCC)SCCC(=O)OCCCCCCCCCCCCCC	C50H100O4S2Sn	InChI=1S/2C17H34O2S.2C8H17.Sn/c2*1-2-3-4-5-6-7-8-9-10-11-12-13-15-19-17(18)14-16-20;2*1-3-5-7-8-6-4-2;/h2*20H,2-16H2,1H3;2*1,3-8H2,2H3;/q;;;;+2/p-2	QAZSVDYMHZISCX-UHFFFAOYSA-L	0	948.608	157			X
NS00063455	O=C(OCCCCCCCCCCCCCCC)CCS[Sn](SCCC(=O)OCCCCCCCCCCCCCCC)(CCCC)CCCC	CCCCCCCCCCCCCCCOC(=O)CCS[Sn](CCCC)(CCCC)SCCC(=O)OCCCCCCCCCCCCCCC	C44H88O4S2Sn	InChI=1S/2C18H36O2S.2C4H9.Sn/c2*1-2-3-4-5-6-7-8-9-10-11-12-13-14-16-20-18(19)15-17-21;2*1-3-4-2;/h2*21H,2-17H2,1H3;2*1,3-4H2,2H3;/q;;;;+2/p-2	JAGXWYFLJYKUCO-UHFFFAOYSA-L	0	864.515	139			X
NS00123427	CCCCCCCCC=CCCCCCCCC(=O)OCCS[Sn](C)(C)SCCOC(=O)CCCCCCCC=CCCCCCCCC	CCCCCCCCC=CCCCCCCCC(=O)OCCS[Sn](C)(C)SCCOC(=O)CCCCCCCC=CCCCCCCCC	C42H80O4S2Sn	InChI=1S/2C20H38O2S.2CH3.Sn/c2*1-2-3-4-5-6-7-8-9-10-11-12-13-14-15-16-17-20(21)22-18-19-23;;;/h2*9-10,23H,2-8,11-19H2,1H3;2*1H3;/q;;;;+2/p-2	MFXDUVSSNLTXGV-UHFFFAOYSA-L	0	832.452	129			X
NS00047074	Cl[Sn](Cl)(C=C)C=C	C=C[Sn](Cl)(Cl)C=C	C4H6Cl2Sn	InChI=1S/2C2H3.2ClH.Sn/c2*1-2;;;/h2*1H,2H2;2*1H;/q;;;;+2/p-2	LWHKXKZPLXYXRO-UHFFFAOYSA-L	0	243.887	13			X
NS00081574	CC[Pb](C)(C)CC	CC[Pb](C)(C)CC	C6H16Pb	InChI=1S/2C2H5.2CH3.Pb/c2*1-2;;;/h2*1H2,2H3;2*1H3;	OLOAJSHVLXNSQV-UHFFFAOYSA-N	0	296.102	23			X
NS00079998	CC[Be]CC	CC[Be]CC	C4H10Be	InChI=1S/2C2H5.Be/c2*1-2;/h2*1H2,2H3;	MYNXPVWCASBJRE-UHFFFAOYSA-N	0	67.0904	15			X
NS00051794	Cl[Sn](O[Sn](Cl)(CC)CC)(CC)CC	CC[Sn+](Cl)CC	C4H10ClSn+	InChI=1S/2C2H5.ClH.Sn/c2*1-2;;/h2*1H2,2H3;1H;/q;;;+2/p-1	XKMTZQVPXQPXEJ-UHFFFAOYSA-M	1	212.949	16			X					X
NS00084275	[Cl-].CC[Ga+]CC	CC[Ga+]CC	C4H10Ga+	InChI=1S/2C2H5.Ga/c2*1-2;/h2*1H2,2H3;/q;;+1	CQSBGLJNCZTUKS-UHFFFAOYSA-N	1	127.003	15			X					X
NS00075383	CC[Hg]CC	CC[Hg]CC	C4H10Hg	InChI=1S/2C2H5.Hg/c2*1-2;/h2*1H2,2H3;	SPIUPAOJDZNUJH-UHFFFAOYSA-N	0	260.049	15			X
NS00080531	CC[Mg]CC	CC[Mg]CC	C4H10Mg	InChI=1S/2C2H5.Mg/c2*1-2;/h2*1H2,2H3;	HKACPERQNQAGFJ-UHFFFAOYSA-N	0	82.0633	15			X
NS00084797	C[Si](C)(C)C[Hg]C[Si](C)(C)C	C[Si](C)(C)C[Hg]C[Si](C)(C)C	C8H22HgSi2	InChI=1S/2C4H11Si.Hg/c2*1-5(2,3)4;/h2*1H2,2-4H3;	UQOFJLBRRNSQKQ-UHFFFAOYSA-N	0	376.097	33			X
NS00122498	O.O.O.[K+].[K+].[O-]C(=O)C1O[Sb]2OC(C(O[Sb]3OC1C(=O)O3)C([O-])=O)C(=O)O2	O=C(O)C1O[Sb]2OC(=O)C(O2)C(C(=O)O)O[Sb]2OC(=O)C1O2	C8H6O12Sb2	InChI=1S/2C4H4O6.2Sb/c2*5-1(3(7)8)2(6)4(9)10;;/h2*1-2H,(H,7,8)(H,9,10);;/q2*-2;2*+3/p-2	JFVMOLRNQCNLCH-UHFFFAOYSA-L	0	535.794	28			X
NS00054815	O=C(OCCS[Sn](SCCOC(=O)C)(CCCC)CCCC)C	CCCC[Sn](CCCC)(SCCOC(C)=O)SCCOC(C)=O	C16H32O4S2Sn	InChI=1S/2C4H8O2S.2C4H9.Sn/c2*1-4(5)6-2-3-7;2*1-3-4-2;/h2*7H,2-3H2,1H3;2*1,3-4H2,2H3;/q;;;;+2/p-2	XCXPJDWGCJETNF-UHFFFAOYSA-L	0	472.076	55			X
NS00054411	O=C(OCCS[Sn](SCCOC(=O)C)(C)C)C	CC(=O)OCCS[Sn](C)(C)SCCOC(C)=O	C10H20O4S2Sn	InChI=1S/2C4H8O2S.2CH3.Sn/c2*1-4(5)6-2-3-7;;;/h2*7H,2-3H2,1H3;2*1H3;/q;;;;+2/p-2	STOFNUJASTWSKI-UHFFFAOYSA-L	0	387.982	37			X
NS00047079	OCCS[Sn](SCCO)(CCCC)CCCC	CCCC[Sn](CCCC)(SCCO)SCCO	C12H28O2S2Sn	InChI=1S/2C4H9.2C2H6OS.Sn/c2*1-3-4-2;2*3-1-2-4;/h2*1,3-4H2,2H3;2*3-4H,1-2H2;/q;;;;+2/p-2	ZFWGNAOKHGCBSE-UHFFFAOYSA-L	0	388.055	45			X
NS00052019	C=CC[Sn](CC=C)(CCCC)CCCC	C=CC[Sn](CC=C)(CCCC)CCCC	C14H28Sn	InChI=1S/2C4H9.2C3H5.Sn/c2*1-3-4-2;2*1-3-2;/h2*1,3-4H2,2H3;2*3H,1-2H2;	LCGVYMRFNOWPGQ-UHFFFAOYSA-N	0	316.121	43			X
NS00061026	O=C(O[Sn](OCC(CC)CCCC)(CCCC)CCCC)CCS[Sn](SCCC(=O)O[Sn](OCC(CC)CCCC)(CCCC)CCCC)(CCCC)CCCC	CCCC[Sn](CCCC)(SCCC(=O)O)SCCC(=O)O	C14H28O4S2Sn	InChI=1S/2C4H9.2C3H6O2S.Sn/c2*1-3-4-2;2*4-3(5)1-2-6;/h2*1,3-4H2,2H3;2*6H,1-2H2,(H,4,5);/q;;;;+2/p-2	YLFRJROMPGNJRP-UHFFFAOYSA-L	0	444.045	49			X
NS00060239	OCC(O)CS[Sn](SCC(O)CO)(CCCC)CCCC	CCCC[Sn](CCCC)(SCC(O)CO)SCC(O)CO	C14H32O4S2Sn	InChI=1S/2C4H9.2C3H8O2S.Sn/c2*1-3-4-2;2*4-1-3(5)2-6;/h2*1,3-4H2,2H3;2*3-6H,1-2H2;/q;;;;+2/p-2	BPZBMXMGCUKIDL-UHFFFAOYSA-L	0	448.076	53			X
NS00059242	CC(C)(C)[Sn](C)(C)C(C)(C)C	CC(C)(C)[Sn](C)(C)C(C)(C)C	C10H24Sn	InChI=1S/2C4H9.2CH3.Sn/c2*1-4(2)3;;;/h2*1-3H3;2*1H3;	BYZIKHGJWTVMSX-UHFFFAOYSA-N	0	264.09	35			X
NS00052487	Cl[Sn](Cl)(C(C)(C)C)C(C)(C)C	CC(C)(C)[Sn](Cl)(Cl)C(C)(C)C	C8H18Cl2Sn	InChI=1S/2C4H9.2ClH.Sn/c2*1-4(2)3;;;/h2*1-3H3;2*1H;/q;;;;+2/p-2	PEGCFRJASNUIPX-UHFFFAOYSA-L	0	303.981	29			X
NS00113445	CCCC[Sn](=S)S[Sn](=S)CCCC	CCCC[Sn](=S)S[Sn](=S)CCCC	C8H18S3Sn2	InChI=1S/2C4H9.3S.2Sn/c2*1-3-4-2;;;;;/h2*1,3-4H2,2H3;;;;;	XHYNAAFUENTBLP-UHFFFAOYSA-N	0	449.861	31			X
NS00041061	O=C1O[Sn](SC1)(CCCC)CCCC	CCCC[Sn+](CCCC)SCC(=O)[O-]	C10H20O2SSn	InChI=1S/2C4H9.C2H4O2S.Sn/c2*1-3-4-2;3-2(4)1-5;/h2*1,3-4H2,2H3;5H,1H2,(H,3,4);/q;;;+2/p-2	OLOQHZSCBTUIGQ-UHFFFAOYSA-L	0	324.021	34			X
NS00041009	O=C1O[Sn](SCC1)(CCCC)CCCC	CCCC[Sn+](CCCC)SCCC(=O)[O-]	C11H22O2SSn	InChI=1S/2C4H9.C3H6O2S.Sn/c2*1-3-4-2;4-3(5)1-2-6;/h2*1,3-4H2,2H3;6H,1-2H2,(H,4,5);/q;;;+2/p-2	IRIAEMUUDSWZOX-UHFFFAOYSA-L	0	338.036	37			X
NS00051838	Cl[Sn](O[Sn](Cl)(CCCC)CCCC)(CCCC)CCCC	CCCC[Sn+](Cl)CCCC	C8H18ClSn+	InChI=1S/2C4H9.ClH.Sn/c2*1-3-4-2;;/h2*1,3-4H2,2H3;1H;/q;;;+2/p-1	XFTQFBTYMYNSEZ-UHFFFAOYSA-M	1	269.011	28			X					X
NS00120638	CCCC[Hg]CCCC	CCCC[Hg]CCCC	C8H18Hg	InChI=1S/2C4H9.Hg/c2*1-3-4-2;/h2*1,3-4H2,2H3;	CCYKQVBIPYDCKS-UHFFFAOYSA-N	0	316.111	27			X
NS00079766	CCCC[Mg]CCCC	CCCC[Mg]CCCC	C8H18Mg	InChI=1S/2C4H9.Mg/c2*1-3-4-2;/h2*1,3-4H2,2H3;	ODHFJIDDBSDWNU-UHFFFAOYSA-N	0	138.126	27			X
NS00086430	CCC(C)[Mg]C(C)CC	CCC(C)[Mg]C(C)CC	C8H18Mg	InChI=1S/2C4H9.Mg/c2*1-3-4-2;/h2*3H,4H2,1-2H3;	SPXDYPYJHCSREL-UHFFFAOYSA-N	0	138.126	27			X
NS00088999	CCCC[Mg]C(C)CC	CCCC[Mg]C(C)CC	C8H18Mg	InChI=1S/2C4H9.Mg/c2*1-3-4-2;/h3H,4H2,1-2H3;1,3-4H2,2H3;	DBNGNEQZXBWPTJ-UHFFFAOYSA-N	0	138.126	27			X
NS00047831	S=[Sn](CCCC)CCCC	CCCC[Sn](=S)CCCC	C8H18SSn	InChI=1S/2C4H9.S.Sn/c2*1-3-4-2;;/h2*1,3-4H2,2H3;;	JJPZOIJCDNHCJP-UHFFFAOYSA-N	0	266.015	28			X
NS00054981	[N-]=[N+]=N[Sn](O[Sn](N=[N+]=[N-])(CCCC)CCCC)(CCCC)CCCC	CCCC[SnH2]CCCC	C8H20Sn	InChI=1S/2C4H9.Sn.2H/c2*1-3-4-2;;;/h2*1,3-4H2,2H3;;;	WCRDXYSYPCEIAK-UHFFFAOYSA-N	0	236.059	29			X
NS00125914	CCCC[Sn]CCCC.C(CO)N(CC(=O)O)CC(=O)O	CCCC[Sn]CCCC	C8H18Sn	InChI=1S/2C4H9.Sn/c2*1-3-4-2;/h2*1,3-4H2,2H3;	AYOHIQLKSOJJQH-UHFFFAOYSA-N	0	234.043	27			X
NS00091676	CCCCO[Sb](F)OCCCC	CCCCO[Sb](F)OCCCC	C8H18FO2Sb	InChI=1S/2C4H9O.FH.Sb/c2*1-2-3-4-5;;/h2*2-4H2,1H3;1H;/q2*-1;;+3/p-1	XERVMGXKGKFAFR-UHFFFAOYSA-M	0	286.033	30			X
NS00053403	O=C(OCCS[Sn](SCCOC(=O)CC)(C)C)CC	CCC(=O)OCCS[Sn](C)(C)SCCOC(=O)CC	C12H24O4S2Sn	InChI=1S/2C5H10O2S.2CH3.Sn/c2*1-2-5(6)7-3-4-8;;;/h2*8H,2-4H2,1H3;2*1H3;/q;;;;+2/p-2	VEQLFJGAGYWYIR-UHFFFAOYSA-L	0	416.014	43			X
NS00109502	FC(F)(F)C(F)(F)C(F)(F)C([Hg]C(C(F)(F)F)(C(F)(F)F)C(F)(F)C(F)(F)C(F)(F)F)(C(F)(F)F)C(F)(F)F	FC(F)(F)C(F)(F)C(F)(F)C([Hg]C(C(F)(F)F)(C(F)(F)F)C(F)(F)C(F)(F)C(F)(F)F)(C(F)(F)F)C(F)(F)F	C12F26Hg	InChI=1S/2C6F13.Hg/c2*7-2(8,5(15,16)6(17,18)19)1(3(9,10)11)4(12,13)14;	NPLOLZJLEABUQT-UHFFFAOYSA-N	0	839.929	39			X
NS00124327	O.O.O.O.O.O.O.O.O.[Na+].[Na+].[Na+].OC[C@@H](O)[C@H]1O[Sb](=O)(O[C@H]([C@H]1O)C([O-])=O)O[Sb]2(=O)O[C@H]([C@H](O)CO)[C@H](O)[C@@H](O2)C([O-])=O	O=C(O)[C@@H]1O[Sb](=O)(O[Sb]2(=O)O[C@H]([C@H](O)CO)[C@H](O)[C@H](C(=O)O)O2)O[C@H]([C@H](O)CO)[C@@H]1O	C12H20O17Sb2	InChI=1S/2C6H10O7.3O.2Sb/c2*7-1-2(8)3(9)4(10)5(11)6(12)13;;;;;/h2*2-5,7-8,10H,1H2,(H,12,13);;;;;/q2*-2;;;;2*+2/t2*2-,3-,4+,5-;;;;;/m11...../s1	PFOYFBYIHCVQGB-XCCFGPONSA-N	0	677.878	51			X
NS00088655	CCCCCC[Mg]CCCCCC	CCCCCC[Mg]CCCCCC	C12H26Mg	InChI=1S/2C6H13.Mg/c2*1-3-5-6-4-2;/h2*1,3-6H2,2H3;	ZKSADANYBSWZAB-UHFFFAOYSA-N	0	194.188	39			X
NS00046760	C=1C=CC(=CC1)[Sn](C=2C=CC=CC2)(CCCC)CCCC	CCCC[Sn](CCCC)(c1ccccc1)c1ccccc1	C20H28Sn	InChI=1S/2C6H5.2C4H9.Sn/c2*1-2-4-6-5-3-1;2*1-3-4-2;/h2*1-5H;2*1,3-4H2,2H3;	DTYWIPLKZHQUMW-UHFFFAOYSA-N	0	388.121	49			X
NS00081610	Cl[Pb](Cl)(c1ccccc1)c2ccccc2	Cl[Pb](Cl)(c1ccccc1)c1ccccc1	C12H10Cl2Pb	InChI=1S/2C6H5.2ClH.Pb/c2*1-2-4-6-5-3-1;;;/h2*1-5H;2*1H;/q;;;;+2/p-2	VCYWRKSVJFJVTB-UHFFFAOYSA-L	0	431.993	25			X
NS00045349	Cl[Sn](Cl)(C=1C=CC=CC1)C=2C=CC=CC2	Cl[Sn](Cl)(c1ccccc1)c1ccccc1	C12H10Cl2Sn	InChI=1S/2C6H5.2ClH.Sn/c2*1-2-4-6-5-3-1;;;/h2*1-5H;2*1H;/q;;;;+2/p-2	ISXUHJXWYNONDI-UHFFFAOYSA-L	0	343.918	25			X
NS00080477	[Hg](c1ccccc1)c2ccccc2	c1ccc([Hg]c2ccccc2)cc1	C12H10Hg	InChI=1S/2C6H5.Hg/c2*1-2-4-6-5-3-1;/h2*1-5H;	HWMTUNCVVYPZHZ-UHFFFAOYSA-N	0	356.049	23			X
NS00051339	S=[Sn](C=1C=CC=CC1)C=2C=CC=CC2	S=[Sn](c1ccccc1)c1ccccc1	C12H10SSn	InChI=1S/2C6H5.S.Sn/c2*1-2-4-6-5-3-1;;/h2*1-5H;;	CYXRBVIJBDYNQU-UHFFFAOYSA-N	0	305.953	24			X
NS00114221	C1=CC=C(C=C1)[SnH2]C2=CC=CC=C2	c1ccc([SnH2]c2ccccc2)cc1	C12H12Sn	InChI=1S/2C6H5.Sn.2H/c2*1-2-4-6-5-3-1;;;/h2*1-5H;;;	ZKCZXVODRKOWIY-UHFFFAOYSA-N	0	275.996	25			X
NS00079579	[Zn](c1ccccc1)c2ccccc2	c1ccc([Zn]c2ccccc2)cc1	C12H10Zn	InChI=1S/2C6H5.Zn/c2*1-2-4-6-5-3-1;/h2*1-5H;	MKRVHLWAVKJBFN-UHFFFAOYSA-N	0	218.007	23			X
NS00085605	CCOC(=O)C([Ca]C(C(=O)C)C(=O)OCC)C(=O)C	CCOC(=O)C([Ca]C(C(C)=O)C(=O)OCC)C(C)=O	C12H18CaO6	InChI=1S/2C6H9O3.Ca/c2*1-3-9-6(8)4-5(2)7;/h2*4H,3H2,1-2H3;	IDYDCJJGUSUALQ-UHFFFAOYSA-N	0	298.073	37			X
NS00053114	O=C(OCCCC)CC[Sn](Cl)(Cl)CCC(=O)OCCCC	CCCCOC(=O)CC[Sn](Cl)(Cl)CCC(=O)OCCCC	C14H26Cl2O4Sn	InChI=1S/2C7H13O2.2ClH.Sn/c2*1-3-5-6-9-7(8)4-2;;;/h2*2-6H2,1H3;2*1H;/q;;;;+2/p-2	XMGWLFYKLMZYEI-UHFFFAOYSA-L	0	448.023	47			X
NS00125507	O=C(O[Sb](OC(=O)C1=CC=CC=C1)(C1=CC=CC=C1)(C1=CC=CC=C1)C1=CC=CC=C1)C1=CC=CC=C1	O=C(O[Sb](OC(=O)c1ccccc1)(c1ccccc1)(c1ccccc1)c1ccccc1)c1ccccc1	C32H25O4Sb	InChI=1S/2C7H6O2.3C6H5.Sb/c2*8-7(9)6-4-2-1-3-5-6;3*1-2-4-6-5-3-1;/h2*1-5H,(H,8,9);3*1-5H;/q;;;;;+2/p-2	TUWAYFRMQJZRFR-UHFFFAOYSA-L	0	594.079	62			X
NS00051313	O=C(S[Sn](SC(=O)C=1C=CC=CC1)(CCCC)CCCC)C=2C=CC=CC2	CCCC[Sn](CCCC)(SC(=O)c1ccccc1)SC(=O)c1ccccc1	C22H28O2S2Sn	InChI=1S/2C7H6OS.2C4H9.Sn/c2*8-7(9)6-4-2-1-3-5-6;2*1-3-4-2;/h2*1-5H,(H,8,9);2*1,3-4H2,2H3;/q;;;;+2/p-2	BRIMXLZSNXEUEL-UHFFFAOYSA-L	0	508.055	55			X
NS00079431	Cc1ccccc1[Hg]c2ccccc2C	Cc1ccccc1[Hg]c1ccccc1C	C14H14Hg	InChI=1S/2C7H7.Hg/c2*1-7-5-3-2-4-6-7;/h2*2-5H,1H3;	MXBDBDZPEVJJMM-UHFFFAOYSA-N	0	384.08	29			X
NS00079942	Cc1ccc([Hg]c2ccc(C)cc2)cc1	Cc1ccc([Hg]c2ccc(C)cc2)cc1	C14H14Hg	InChI=1S/2C7H7.Hg/c2*1-7-5-3-2-4-6-7;/h2*3-6H,1H3;	DYGWZUBGVKYLJJ-UHFFFAOYSA-N	0	384.08	29			X
NS00063179	O=C(OC)CCCC(=O)OCCS[Sn](SCCOC(=O)CCCC(=O)OC)(CCCC)CCCC	CCCC[Sn](CCCC)(SCCOC(=O)CCCC(=O)OC)SCCOC(=O)CCCC(=O)OC	C24H44O8S2Sn	InChI=1S/2C8H14O4S.2C4H9.Sn/c2*1-11-7(9)3-2-4-8(10)12-5-6-13;2*1-3-4-2;/h2*13H,2-6H2,1H3;2*1,3-4H2,2H3;/q;;;;+2/p-2	DDOSXFUHHQGQCG-UHFFFAOYSA-L	0	644.15	79			X
NS00049627	O=C(OCCC(OC)C)CCS[Sn](SCCC(=O)OCCC(OC)C)(CCCC)CCCC	CCCC[Sn](CCCC)(SCCC(=O)OCCC(C)OC)SCCC(=O)OCCC(C)OC	C24H48O6S2Sn	InChI=1S/2C8H16O3S.2C4H9.Sn/c2*1-7(10-2)3-5-11-8(9)4-6-12;2*1-3-4-2;/h2*7,12H,3-6H2,1-2H3;2*1,3-4H2,2H3;/q;;;;+2/p-2	QNBASXQVTGSILU-UHFFFAOYSA-L	0	616.191	81			X
NS00059031	O=C(O[Sn](OCC(CC)CCCC)(CCCCCCCC)CCCCCCCC)CCS[Sn](SCCC(=O)O[Sn](OCC(CC)CCCC)(CCCCCCCC)CCCCCCCC)(CCCCCCCC)CCCCCCCC	CCCCCCCC[Sn](CCCCCCCC)(SCCC(=O)O)SCCC(=O)O	C22H44O4S2Sn	InChI=1S/2C8H17.2C3H6O2S.Sn/c2*1-3-5-7-8-6-4-2;2*4-3(5)1-2-6;/h2*1,3-8H2,2H3;2*6H,1-2H2,(H,4,5);/q;;;;+2/p-2	MYFPOWLHENHPTG-UHFFFAOYSA-L	0	556.17	73			X
NS00052517	O=C(S[Sn](SC(=O)C=1C=CC=CC1)(CCCCCCCC)CCCCCCCC)C=2C=CC=CC2	CCCCCCCC[Sn](CCCCCCCC)(SC(=O)c1ccccc1)SC(=O)c1ccccc1	C30H44O2S2Sn	InChI=1S/2C8H17.2C7H6OS.Sn/c2*1-3-5-7-8-6-4-2;2*8-7(9)6-4-2-1-3-5-6;/h2*1,3-8H2,2H3;2*1-5H,(H,8,9);/q;;;;+2/p-2	PLIJRLOOGIUVIU-UHFFFAOYSA-L	0	620.18	79			X
NS00048378	Cl[Sn](Cl)(CCCCCCCC)CCCCCCCC	CCCCCCCC[Sn](Cl)(Cl)CCCCCCCC	C16H34Cl2Sn	InChI=1S/2C8H17.2ClH.Sn/c2*1-3-5-7-8-6-4-2;;;/h2*1,3-8H2,2H3;2*1H;/q;;;;+2/p-2	SBOSGIJGEHWBKV-UHFFFAOYSA-L	0	416.106	53			X
NS00130302	CCCCCCCC[Sn](=S)S[Sn](=S)CCCCCCCC	CCCCCCCC[Sn](=S)S[Sn](=S)CCCCCCCC	C16H34S3Sn2	InChI=1S/2C8H17.3S.2Sn/c2*1-3-5-7-8-6-4-2;;;;;/h2*1,3-8H2,2H3;;;;;	VGEWTSWICVAVDT-UHFFFAOYSA-N	0	561.987	55			X
NS00051395	O=C1O[Sn](SC1)(CCCCCCCC)CCCCCCCC	CCCCCCCC[Sn+](CCCCCCCC)SCC(=O)[O-]	C18H36O2SSn	InChI=1S/2C8H17.C2H4O2S.Sn/c2*1-3-5-7-8-6-4-2;3-2(4)1-5;/h2*1,3-8H2,2H3;5H,1H2,(H,3,4);/q;;;+2/p-2	KEUUHXDTZRYITO-UHFFFAOYSA-L	0	436.146	58			X
NS00047804	O=C1O[Sn](SCC1)(CCCCCCCC)CCCCCCCC	CCCCCCCC[Sn+](CCCCCCCC)SCCC(=O)[O-]	C19H38O2SSn	InChI=1S/2C8H17.C3H6O2S.Sn/c2*1-3-5-7-8-6-4-2;4-3(5)1-2-6;/h2*1,3-8H2,2H3;6H,1-2H2,(H,4,5);/q;;;+2/p-2	WLDRJVJOEKXTIE-UHFFFAOYSA-L	0	450.161	61			X
NS00062135	O=C1OCCOC(=O)CS[Sn](SC1)(CCCCCCCC)CCCCCCCC	CCCCCCCC[Sn]1(CCCCCCCC)SCC(=O)OCCOC(=O)CS1	C22H42O4S2Sn	InChI=1S/2C8H17.C6H10O4S2.Sn/c2*1-3-5-7-8-6-4-2;7-5(3-11)9-1-2-10-6(8)4-12;/h2*1,3-8H2,2H3;11-12H,1-4H2;/q;;;+2/p-2	XTFWXVDCMIKXBZ-UHFFFAOYSA-L	0	554.155	71			X
NS00084528	CCCCCCCC[Mg]CCCCCCCC	CCCCCCCC[Mg]CCCCCCCC	C16H34Mg	InChI=1S/2C8H17.Mg/c2*1-3-5-7-8-6-4-2;/h2*1,3-8H2,2H3;	QYDCSHQWDCFHOQ-UHFFFAOYSA-N	0	250.251	51			X
NS00048533	S=[Sn](CCCCCCCC)CCCCCCCC	CCCCCCCC[Sn](=S)CCCCCCCC	C16H34SSn	InChI=1S/2C8H17.S.Sn/c2*1-3-5-7-8-6-4-2;;/h2*1,3-8H2,2H3;;	RFAIKXASDCRKEP-UHFFFAOYSA-N	0	378.14	52			X
NS00112545	CCCCCCCC[Sn]CCCCCCCC.[SH-]	CCCCCCCC[Sn]CCCCCCCC	C16H34Sn	InChI=1S/2C8H17.Sn/c2*1-3-5-7-8-6-4-2;/h2*1,3-8H2,2H3;	HGQSXVKHVMGQRG-UHFFFAOYSA-N	0	346.168	51			X
NS00045137	S=C(S[Sn](SC(=S)N(CCCC)CCCC)(CCCC)CCCC)N(CCCC)CCCC	CCCCN(CCCC)C(=S)S[Sn](CCCC)(CCCC)SC(=S)N(CCCC)CCCC	C26H54N2S4Sn	InChI=1S/2C9H19NS2.2C4H9.Sn/c2*1-3-5-7-10(9(11)12)8-6-4-2;2*1-3-4-2;/h2*3-8H2,1-2H3,(H,11,12);2*1,3-4H2,2H3;/q;;;;+2/p-2	MZALSSKSVYPDCR-UHFFFAOYSA-L	0	642.219	87			X
NS00081578	ClC(Cl)(Cl)[Hg]C(Cl)(Cl)Cl	ClC(Cl)(Cl)[Hg]C(Cl)(Cl)Cl	C2Cl6Hg	InChI=1S/2CCl3.Hg/c2*2-1(3)4;	MHPVYDSEDMUGIA-UHFFFAOYSA-N	0	435.784	9			X
NS00129630	O=[Ce]O[Ce]=O	O=[Ce]O[Ce]=O	Ce2O3	InChI=1S/2Ce.3O	BMMGVYCKOGBVEV-UHFFFAOYSA-N	0	327.796	5			X							X
NS00130300	C[Sn](=S)S[Sn](C)=S	C[Sn](=S)S[Sn](C)=S	C2H6S3Sn2	InChI=1S/2CH3.3S.2Sn/h2*1H3;;;;;	PAPCBRSMCZCUGF-UHFFFAOYSA-N	0	365.768	13			X
NS00081110	[Cl-].C[Ga+]C	C[Ga+]C	C2H6Ga+	InChI=1S/2CH3.Ga/h2*1H3;/q;;+1	DSODUAGZLYBDAG-UHFFFAOYSA-N	1	98.972	9			X					X
NS00075461	C[Hg]C	C[Hg]C	C2H6Hg	InChI=1S/2CH3.Hg/h2*1H3;	ATZBPOVXVPIOMR-UHFFFAOYSA-N	0	232.018	9			X
NS00091188	CN(C)[In](C)C	C[In+]C	C2H6In+	InChI=1S/2CH3.In/h2*1H3;/q;;+1	KGWWIAOVSAJSQZ-UHFFFAOYSA-N	1	144.95	9			X					X
NS00052584	S=[Sn](C)C	C[Sn](C)=S	C2H6SSn	InChI=1S/2CH3.S.Sn/h2*1H3;;	RVMIAWRQTOWLOY-UHFFFAOYSA-N	0	181.921	10			X
NS00124850	C[SnH2]C	C[SnH2]C	C2H8Sn	InChI=1S/2CH3.Sn.2H/h2*1H3;;;	QXDJFNYEWKDJJA-UHFFFAOYSA-N	0	151.965	11			X
NS00076364	Cl[Hg][Hg]Cl	Cl[Hg][Hg]Cl	Cl2Hg2	InChI=1S/2ClH.2Hg/h2*1H;;/q;;2*+1/p-2	ZOMNIUBKTOKEHS-UHFFFAOYSA-L	0	473.879	4			X							X
NS00047471	O=[U](=O)(Cl)Cl	O=[U](=O)(Cl)Cl	Cl2O2U	InChI=1S/2ClH.2O.U/h2*1H;;;/q;;;;+2/p-2	NSVNKDBYTHQPAS-UHFFFAOYSA-L	0	339.978	5			X							X
NS00113214	O[Cr](=O)(=O)O[Cr](=O)(=O)O	O[Cr](=O)(=O)O[Cr](=O)(=O)O	H2Cr2O7	InChI=1S/2Cr.2H2O.5O/h;;2*1H2;;;;;/q2*+1;;;;;;;/p-2	CMMUKUYEPRGBFB-UHFFFAOYSA-L	0	217.861	11			X
NS00086415	F[U](=O)(=O)F	O=[U](=O)(F)F	F2O2U	InChI=1S/2FH.2O.U/h2*1H;;;/q;;;;+2/p-2	KCKICANVXIVOLK-UHFFFAOYSA-L	0	308.037	5			X							X
NS00134427	[Ni++].[O-][U](=O)(=O)O[U](=O)(=O)O[U]([O-])(=O)=O	O=[U](=O)(O)O[U](=O)(=O)O[U](=O)(=O)O	H2O10U3	InChI=1S/2H2O.8O.3U/h2*1H2;;;;;;;;;;;/q;;;;;;;;;;;2*+1/p-2	OIWACQXIUDAYNN-UHFFFAOYSA-L	0	876.117	15			X
NS00085285	I[Hg][Hg]I	I[Hg][Hg]I	Hg2I2	InChI=1S/2Hg.2HI/h;;2*1H/q2*+1;;/p-2	NDKKKEPYKOOXLG-UHFFFAOYSA-L	0	657.75	4			X							X
NS00093619	[Na]S[Na]	[Na]S[Na]	Na2S	InChI=1S/2Na.S	CXPWOVUZRAFMDA-UHFFFAOYSA-N	0	77.9516	3			X							X
NS00076164	O=[Th]=O	O=[Th]=O	O2Th	InChI=1S/2O.Th	ZCUFMDLYAMJYST-UHFFFAOYSA-N	0	264.028	3			X							X
NS00046038	Cl[Sn](CC(C=1C=CC=CC1)(C)C)(CC(C=2C=CC=CC2)(C)C)CC(C=3C=CC=CC3)(C)C	CC(C)(C[Sn](Cl)(CC(C)(C)c1ccccc1)CC(C)(C)c1ccccc1)c1ccccc1	C30H39ClSn	InChI=1S/3C10H13.ClH.Sn/c3*1-10(2,3)9-7-5-4-6-8-9;;/h3*4-8H,1H2,2-3H3;1H;/q;;;;+1/p-1	HWTBIXMGMPYDQQ-UHFFFAOYSA-M	0	554.176	71			X
NS00054660	O([Sn](CC(C=1C=CC=CC1)(C)C)(CC(C=2C=CC=CC2)(C)C)CC(C=3C=CC=CC3)(C)C)[Sn](CC(C=4C=CC=CC4)(C)C)(CC(C=5C=CC=CC5)(C)C)CC(C=6C=CC=CC6)(C)C	CC(C)(C[Sn+](CC(C)(C)c1ccccc1)CC(C)(C)c1ccccc1)c1ccccc1	C30H39Sn+	InChI=1S/3C10H13.Sn/c3*1-10(2,3)9-7-5-4-6-8-9;/h3*4-8H,1H2,2-3H3;/q;;;+1	WCHBYUHLDNMPBA-UHFFFAOYSA-N	1	519.207	70			X					X
NS00054994	O=C(OCCS[Sn](SCCOC(=O)C(CC)CCCC)(SCCOC(=O)C(CC)CCCC)CCCC)C(CC)CCCC	CCCCC(CC)C(=O)OCCS[Sn](CCCC)(SCCOC(=O)C(CC)CCCC)SCCOC(=O)C(CC)CCCC	C34H66O6S3Sn	InChI=1S/3C10H20O2S.C4H9.Sn/c3*1-3-5-6-9(4-2)10(11)12-7-8-13;1-3-4-2;/h3*9,13H,3-8H2,1-2H3;1,3-4H2,2H3;/q;;;;+3/p-3	NDXASEYUWBMJMU-UHFFFAOYSA-K	0	786.304	110			X
NS00050827	O=C(OCC(CC)CCCC)CS[Sn](SCC(=O)OCC(CC)CCCC)(SCC(=O)OCC(CC)CCCC)CCCC	CCCCC(CC)COC(=O)CS[Sn](CCCC)(SCC(=O)OCC(CC)CCCC)SCC(=O)OCC(CC)CCCC	C34H66O6S3Sn	InChI=1S/3C10H20O2S.C4H9.Sn/c3*1-3-5-6-9(4-2)7-12-10(11)8-13;1-3-4-2;/h3*9,13H,3-8H2,1-2H3;1,3-4H2,2H3;/q;;;;+3/p-3	HHDNFMPQAVDNGA-UHFFFAOYSA-K	0	786.304	110			X
NS00048408	O=C(OCCCCCC(C)C)CS[Sn](SCC(=O)OCCCCCC(C)C)(SCC(=O)OCCCCCC(C)C)CCCC	CCCC[Sn](SCC(=O)OCCCCCC(C)C)(SCC(=O)OCCCCCC(C)C)SCC(=O)OCCCCCC(C)C	C34H66O6S3Sn	InChI=1S/3C10H20O2S.C4H9.Sn/c3*1-9(2)6-4-3-5-7-12-10(11)8-13;1-3-4-2;/h3*9,13H,3-8H2,1-2H3;1,3-4H2,2H3;/q;;;;+3/p-3	BEFRKDFWQCSRJO-UHFFFAOYSA-K	0	786.304	110			X
NS00060960	O=C(OCC(CC)CCCC)CS[Sn](SCC(=O)OCC(CC)CCCC)(SCC(=O)OCC(CC)CCCC)CCC(=O)OCCCC	CCCCOC(=O)CC[Sn](SCC(=O)OCC(CC)CCCC)(SCC(=O)OCC(CC)CCCC)SCC(=O)OCC(CC)CCCC	C37H70O8S3Sn	InChI=1S/3C10H20O2S.C7H13O2.Sn/c3*1-3-5-6-9(4-2)7-12-10(11)8-13;1-3-5-6-9-7(8)4-2;/h3*9,13H,3-8H2,1-2H3;2-6H2,1H3;/q;;;;+3/p-3	PHBVTDBCMMRERU-UHFFFAOYSA-K	0	858.325	119			X
NS00112987	CCCCOC(=O)CC[Sn](SCC(=O)OCCCCCC(C)C)(SCC(=O)OCCCCCC(C)C)SCC(=O)OCCCCCC(C)C	CCCCOC(=O)CC[Sn](SCC(=O)OCCCCCC(C)C)(SCC(=O)OCCCCCC(C)C)SCC(=O)OCCCCCC(C)C	C37H70O8S3Sn	InChI=1S/3C10H20O2S.C7H13O2.Sn/c3*1-9(2)6-4-3-5-7-12-10(11)8-13;1-3-5-6-9-7(8)4-2;/h3*9,13H,3-8H2,1-2H3;2-6H2,1H3;/q;;;;+3/p-3	NAXJREFTBAJZEM-UHFFFAOYSA-K	0	858.325	119			X
NS00050816	O=C(OCC(CC)CCCC)CS[Sn](SCC(=O)OCC(CC)CCCC)(SCC(=O)OCC(CC)CCCC)CCCCCCCC	CCCCCCCC[Sn](SCC(=O)OCC(CC)CCCC)(SCC(=O)OCC(CC)CCCC)SCC(=O)OCC(CC)CCCC	C38H74O6S3Sn	InChI=1S/3C10H20O2S.C8H17.Sn/c3*1-3-5-6-9(4-2)7-12-10(11)8-13;1-3-5-7-8-6-4-2;/h3*9,13H,3-8H2,1-2H3;1,3-8H2,2H3;/q;;;;+3/p-3	VHKGIWUCVBAITR-UHFFFAOYSA-K	0	842.367	122			X
NS00051293	O=C(OCCCCCC(C)C)CS[Sn](SCC(=O)OCCCCCC(C)C)(SCC(=O)OCCCCCC(C)C)CCCCCCCC	CCCCCCCC[Sn](SCC(=O)OCCCCCC(C)C)(SCC(=O)OCCCCCC(C)C)SCC(=O)OCCCCCC(C)C	C38H74O6S3Sn	InChI=1S/3C10H20O2S.C8H17.Sn/c3*1-9(2)6-4-3-5-7-12-10(11)8-13;1-3-5-7-8-6-4-2;/h3*9,13H,3-8H2,1-2H3;1,3-8H2,2H3;/q;;;;+3/p-3	GNJDFZSTSXEBCH-UHFFFAOYSA-K	0	842.367	122			X
NS00052511	O=C(OCC(CC)CCCC)CS[Sn](SCC(=O)OCC(CC)CCCC)(SCC(=O)OCC(CC)CCCC)C	CCCCC(CC)COC(=O)CS[Sn](C)(SCC(=O)OCC(CC)CCCC)SCC(=O)OCC(CC)CCCC	C31H60O6S3Sn	InChI=1S/3C10H20O2S.CH3.Sn/c3*1-3-5-6-9(4-2)7-12-10(11)8-13;;/h3*9,13H,3-8H2,1-2H3;1H3;/q;;;;+3/p-3	ACRNSUGLVQJCOM-UHFFFAOYSA-K	0	744.257	101			X
NS00059345	O=C(OCCCCCC(C)C)CS[Sn](SCC(=O)OCCCCCC(C)C)(SCC(=O)OCCCCCC(C)C)C	CC(C)CCCCCOC(=O)CS[Sn](C)(SCC(=O)OCCCCCC(C)C)SCC(=O)OCCCCCC(C)C	C31H60O6S3Sn	InChI=1S/3C10H20O2S.CH3.Sn/c3*1-9(2)6-4-3-5-7-12-10(11)8-13;;/h3*9,13H,3-8H2,1-2H3;1H3;/q;;;;+3/p-3	NIXLJQORAUOBAU-UHFFFAOYSA-K	0	744.257	101			X
NS00084675	CCCCC(CC)COC(=O)CS[Sb](SCC(=O)OCC(CC)CCCC)SCC(=O)OCC(CC)CCCC	CCCCC(CC)COC(=O)CS[Sb](SCC(=O)OCC(CC)CCCC)SCC(=O)OCC(CC)CCCC	C30H57O6S3Sb	InChI=1S/3C10H20O2S.Sb/c3*1-3-5-6-9(4-2)7-12-10(11)8-13;/h3*9,13H,3-8H2,1-2H3;/q;;;+3/p-3	DDMNAZJLNYNMMN-UHFFFAOYSA-K	0	730.236	97			X
NS00121494	C1=CC2=CC=CC([Sb](C3=CC=CC4=CC=CC=C34)C3=C4C=CC=CC4=CC=C3)=C2C=C1	c1ccc2c([Sb](c3cccc4ccccc34)c3cccc4ccccc34)cccc2c1	C30H21Sb	InChI=1S/3C10H7.Sb/c3*1-2-6-10-8-4-3-7-9(10)5-1;/h3*1-7H;	FXMLATQFGNVJFQ-UHFFFAOYSA-N	0	502.068	52			X
NS00085483	CC(C)(C)C(=O)C=C(O[Gd](OC(=CC(=O)C(C)(C)C)C(C)(C)C)OC(=CC(=O)C(C)(C)C)C(C)(C)C)C(C)(C)C	CC(C)(C)C(=O)C=C(O[Gd](OC(=CC(=O)C(C)(C)C)C(C)(C)C)OC(=CC(=O)C(C)(C)C)C(C)(C)C)C(C)(C)C	C33H57GdO6	InChI=1S/3C11H20O2.Gd/c3*1-10(2,3)8(12)7-9(13)11(4,5)6;/h3*7,12H,1-6H3;/q;;;+3/p-3	DPHFYRREQBVMBY-UHFFFAOYSA-K	0	707.34	97			X
NS00052896	O=C(OCC(CC)CCCC)CCS[Sn](SCCC(=O)OCC(CC)CCCC)(SCCC(=O)OCC(CC)CCCC)CCCC	CCCCC(CC)COC(=O)CCS[Sn](CCCC)(SCCC(=O)OCC(CC)CCCC)SCCC(=O)OCC(CC)CCCC	C37H72O6S3Sn	InChI=1S/3C11H22O2S.C4H9.Sn/c3*1-3-5-6-10(4-2)9-13-11(12)7-8-14;1-3-4-2;/h3*10,14H,3-9H2,1-2H3;1,3-4H2,2H3;/q;;;;+3/p-3	WMEIKWMPSNOSKG-UHFFFAOYSA-K	0	828.351	119			X
NS00055885	O=C(OCC(CC)CCCC)CCS[Sn](SCCC(=O)OCC(CC)CCCC)(SCCC(=O)OCC(CC)CCCC)CCCCCCCC	CCCCCCCC[Sn](SCCC(=O)OCC(CC)CCCC)(SCCC(=O)OCC(CC)CCCC)SCCC(=O)OCC(CC)CCCC	C41H80O6S3Sn	InChI=1S/3C11H22O2S.C8H17.Sn/c3*1-3-5-6-10(4-2)9-13-11(12)7-8-14;1-3-5-7-8-6-4-2;/h3*10,14H,3-9H2,1-2H3;1,3-8H2,2H3;/q;;;;+3/p-3	PRCMHRHZMBQCLK-UHFFFAOYSA-K	0	884.414	131			X
NS00075795	CCCCCN(CCCCC)C(=S)S[Sb](SC(=S)N(CCCCC)CCCCC)SC(=S)N(CCCCC)CCCCC	CCCCCN(CCCCC)C(=S)S[Sb](SC(=S)N(CCCCC)CCCCC)SC(=S)N(CCCCC)CCCCC	C33H66N3S6Sb	InChI=1S/3C11H23NS2.Sb/c3*1-3-5-7-9-12(11(13)14)10-8-6-4-2;/h3*3-10H2,1-2H3,(H,13,14);/q;;;+3/p-3	ACNHBJQDDXQFAT-UHFFFAOYSA-K	0	817.262	109			X
NS00056917	O=C(OCCCC)CC(S[Sn](SC(C(=O)OCCCC)CC(=O)OCCCC)(SC(C(=O)OCCCC)CC(=O)OCCCC)CCCC)C(=O)OCCCC	CCCCOC(=O)CC(S[Sn](CCCC)(SC(CC(=O)OCCCC)C(=O)OCCCC)SC(CC(=O)OCCCC)C(=O)OCCCC)C(=O)OCCCC	C40H72O12S3Sn	InChI=1S/3C12H22O4S.C4H9.Sn/c3*1-3-5-7-15-11(13)9-10(17)12(14)16-8-6-4-2;1-3-4-2;/h3*10,17H,3-9H2,1-2H3;1,3-4H2,2H3;/q;;;;+3/p-3	VVDYYHAMBNQVRC-UHFFFAOYSA-K	0	960.321	128			X
NS00060457	O=C(OCCCCCCCCCC)CS[Sn](SCC(=O)OCCCCCCCCCC)(SCC(=O)OCCCCCCCCCC)CCCCCCCCCCCC	CCCCCCCCCCCC[Sn](SCC(=O)OCCCCCCCCCC)(SCC(=O)OCCCCCCCCCC)SCC(=O)OCCCCCCCCCC	C48H94O6S3Sn	InChI=1S/3C12H24O2S.C12H25.Sn/c3*1-2-3-4-5-6-7-8-9-10-14-12(13)11-15;1-3-5-7-9-11-12-10-8-6-4-2;/h3*15H,2-11H2,1H3;1,3-12H2,2H3;/q;;;;+3/p-3	UMNKGEDHHPRECS-UHFFFAOYSA-K	0	982.523	152			X
NS00059947	O=C(OCCCCCCCCCC)CS[Sn](SCC(=O)OCCCCCCCCCC)(SCC(=O)OCCCCCCCCCC)CCCC	CCCCCCCCCCOC(=O)CS[Sn](CCCC)(SCC(=O)OCCCCCCCCCC)SCC(=O)OCCCCCCCCCC	C40H78O6S3Sn	InChI=1S/3C12H24O2S.C4H9.Sn/c3*1-2-3-4-5-6-7-8-9-10-14-12(13)11-15;1-3-4-2;/h3*15H,2-11H2,1H3;1,3-4H2,2H3;/q;;;;+3/p-3	AGYCYDHXDUHLQZ-UHFFFAOYSA-K	0	870.398	128			X
NS00060458	O=C(OCCCCCCCCCC)CS[Sn](SCC(=O)OCCCCCCCCCC)(SCC(=O)OCCCCCCCCCC)CCCCCCCC	CCCCCCCCCCOC(=O)CS[Sn](CCCCCCCC)(SCC(=O)OCCCCCCCCCC)SCC(=O)OCCCCCCCCCC	C44H86O6S3Sn	InChI=1S/3C12H24O2S.C8H17.Sn/c3*1-2-3-4-5-6-7-8-9-10-14-12(13)11-15;1-3-5-7-8-6-4-2;/h3*15H,2-11H2,1H3;1,3-8H2,2H3;/q;;;;+3/p-3	PSFINCGCUNIGHG-UHFFFAOYSA-K	0	926.461	140			X
NS00046331	Cl[Sn](CCCCCCCCCCCC)(CCCCCCCCCCCC)CCCCCCCCCCCC	CCCCCCCCCCCC[Sn](Cl)(CCCCCCCCCCCC)CCCCCCCCCCCC	C36H75ClSn	InChI=1S/3C12H25.ClH.Sn/c3*1-3-5-7-9-11-12-10-8-6-4-2;;/h3*1,3-12H2,2H3;1H;/q;;;;+1/p-1	QMUWWEYTBMDCKJ-UHFFFAOYSA-M	0	662.458	113			X
NS00051613	S(CCCCCCCCCCCC)[Sn](SCCCCCCCCCCCC)(SCCCCCCCCCCCC)CCCC	CCCCCCCCCCCCS[Sn](CCCC)(SCCCCCCCCCCCC)SCCCCCCCCCCCC	C40H84S3Sn	InChI=1S/3C12H26S.C4H9.Sn/c3*1-2-3-4-5-6-7-8-9-10-11-12-13;1-3-4-2;/h3*13H,2-12H2,1H3;1,3-4H2,2H3;/q;;;;+3/p-3	BXTPXLVVVVHPKJ-UHFFFAOYSA-K	0	780.476	128			X
NS00061739	O=C(OCCCCCCCCCC)CCS[Sn](SCCC(=O)OCCCCCCCCCC)(SCCC(=O)OCCCCCCCCCC)CCCC	CCCCCCCCCCOC(=O)CCS[Sn](CCCC)(SCCC(=O)OCCCCCCCCCC)SCCC(=O)OCCCCCCCCCC	C43H84O6S3Sn	InChI=1S/3C13H26O2S.C4H9.Sn/c3*1-2-3-4-5-6-7-8-9-11-15-13(14)10-12-16;1-3-4-2;/h3*16H,2-12H2,1H3;1,3-4H2,2H3;/q;;;;+3/p-3	FSVNBJVINJUKOL-UHFFFAOYSA-K	0	912.445	137			X
NS00060640	O=C(OCCCCCCCCCC)CCS[Sn](SCCC(=O)OCCCCCCCCCC)(SCCC(=O)OCCCCCCCCCC)CCCCCCCC	CCCCCCCCCCOC(=O)CCS[Sn](CCCCCCCC)(SCCC(=O)OCCCCCCCCCC)SCCC(=O)OCCCCCCCCCC	C47H92O6S3Sn	InChI=1S/3C13H26O2S.C8H17.Sn/c3*1-2-3-4-5-6-7-8-9-11-15-13(14)10-12-16;1-3-5-7-8-6-4-2;/h3*16H,2-12H2,1H3;1,3-8H2,2H3;/q;;;;+3/p-3	SBLUSIWAXPCTMO-UHFFFAOYSA-K	0	968.508	149			X
NS00050219	O=C(OCCCCCCCCCCCC)CS[Sn](SCC(=O)OCCCCCCCCCCCC)(SCC(=O)OCCCCCCCCCCCC)CCCC	CCCCCCCCCCCCOC(=O)CS[Sn](CCCC)(SCC(=O)OCCCCCCCCCCCC)SCC(=O)OCCCCCCCCCCCC	C46H90O6S3Sn	InChI=1S/3C14H28O2S.C4H9.Sn/c3*1-2-3-4-5-6-7-8-9-10-11-12-16-14(15)13-17;1-3-4-2;/h3*17H,2-13H2,1H3;1,3-4H2,2H3;/q;;;;+3/p-3	XGQTTWHUFMHJMA-UHFFFAOYSA-K	0	954.492	146			X
NS00062323	O=C(OCCCCCCCCCCCC)CCS[Sn](SCCC(=O)OCCCCCCCCCCCC)(SCCC(=O)OCCCCCCCCCCCC)CCCC	CCCCCCCCCCCCOC(=O)CCS[Sn](CCCC)(SCCC(=O)OCCCCCCCCCCCC)SCCC(=O)OCCCCCCCCCCCC	C49H96O6S3Sn	InChI=1S/3C15H30O2S.C4H9.Sn/c3*1-2-3-4-5-6-7-8-9-10-11-13-17-15(16)12-14-18;1-3-4-2;/h3*18H,2-14H2,1H3;1,3-4H2,2H3;/q;;;;+3/p-3	HJTDGDJPAASXLC-UHFFFAOYSA-K	0	996.539	155			X
NS00079866	O=C(O[Gd]1OC(=O)C(=O)O1)C(=O)O[Gd]2OC(=O)C(=O)O2	O=C1O[Gd](OC(=O)C(=O)O[Gd]2OC(=O)C(=O)O2)OC1=O	C6Gd2O12	InChI=1S/3C2H2O4.2Gd/c3*3-1(4)2(5)6;;/h3*(H,3,4)(H,5,6);;/q;;;2*+3/p-6	SQORATIMOBOFKR-UHFFFAOYSA-H	0	579.787	20			X							X
NS00083015	OC(=O)C(=O)O[Lu]OC(=O)C(=O)O[Lu]OC(=O)C(=O)O	O=C(O)C(=O)O[Lu]OC(=O)C(=O)O[Lu]OC(=O)C(=O)O	C6H2Lu2O12	InChI=1S/3C2H2O4.2Lu/c3*3-1(4)2(5)6;;/h3*(H,3,4)(H,5,6);;/q;;;2*+2/p-4	LSBHORXFYZESLH-UHFFFAOYSA-J	0	615.836	22			X
NS00084541	C1CO[Sb]2OCCO[Sb](OCCO2)O1	C1CO[Sb]2OCCO[Sb](O1)OCCO2	C6H12O6Sb2	InChI=1S/3C2H4O2.2Sb/c3*3-1-2-4;;/h3*1-2H2;;/q3*-2;2*+3	JEPVJCOLPSALKN-UHFFFAOYSA-N	0	421.871	26			X
NS00088951	C(CO[Sb]1OCCO1)O[Sb]2OCCO2	C1CO[Sb](OCCO[Sb]2OCCO2)O1	C6H12O6Sb2	InChI=1S/3C2H4O2.2Sb/c3*3-1-2-4;;/h3*1-2H2;;/q3*-2;2*+3	JEPVJCOLPSALKN-UHFFFAOYSA-N	0	421.871	26			X
NS00084707	CC(=O)O[Sb](=O)(OC(=O)C)OC(=O)C	CC(=O)O[Sb](=O)(OC(C)=O)OC(C)=O	C6H9O7Sb	InChI=1S/3C2H4O2.O.Sb/c3*1-2(3)4;;/h3*1H3,(H,3,4);;/q;;;;+3/p-3	BZFJBDDWMPLHOA-UHFFFAOYSA-K	0	313.939	23			X
NS00079677	CC[Bi](CC)CC	CC[Bi](CC)CC	C6H15Bi	InChI=1S/3C2H5.Bi/c3*1-2;/h3*1H2,2H3;	FPYOWXFLVWSKPS-UHFFFAOYSA-N	0	296.098	22			X
NS00081575	C[Pb](CC)(CC)CC	CC[Pb](C)(CC)CC	C7H18Pb	InChI=1S/3C2H5.CH3.Pb/c3*1-2;;/h3*1H2,2H3;1H3;	KGFRUGHBHNUHOS-UHFFFAOYSA-N	0	310.118	26			X
NS00080249	CC[Pb](Cl)(CC)CC	CC[Pb](Cl)(CC)CC	C6H15ClPb	InChI=1S/3C2H5.ClH.Pb/c3*1-2;;/h3*1H2,2H3;1H;/q;;;;+1/p-1	UQWYUMLFPUILRT-UHFFFAOYSA-M	0	330.063	23			X
NS00081294	CC[Ga](CC)CC	CC[Ga](CC)CC	C6H15Ga	InChI=1S/3C2H5.Ga/c3*1-2;/h3*1H2,2H3;	RGGPNXQUMRMPRA-UHFFFAOYSA-N	0	156.043	22			X
NS00124468	CC[Sn](CC)(CC)I	CC[Sn](I)(CC)CC	C6H15ISn	InChI=1S/3C2H5.HI.Sn/c3*1-2;;/h3*1H2,2H3;1H;/q;;;;+1/p-1	PRFPAWZEYOPUKM-UHFFFAOYSA-M	0	333.924	23			X
NS00079898	CC[In](CC)CC	CC[In](CC)CC	C6H15In	InChI=1S/3C2H5.In/c3*1-2;/h3*1H2,2H3;	OTRPZROOJRIMKW-UHFFFAOYSA-N	0	202.021	22			X
NS00076211	CC[Pb](CC)CC |^1:2|	CC[Pb](CC)CC	C6H15Pb	InChI=1S/3C2H5.Pb/c3*1-2;/h3*1H2,2H3;	CBTNQWNORLDNTB-UHFFFAOYSA-N	0	295.094	22			X
NS00079457	CC[Sb](CC)CC	CC[Sb](CC)CC	C6H15Sb	InChI=1S/3C2H5.Sb/c3*1-2;/h3*1H2,2H3;	KKOFCVMVBJXDFP-UHFFFAOYSA-N	0	208.021	22			X
NS00076185	CC[SnH](CC)CC	CC[SnH](CC)CC	C6H16Sn	InChI=1S/3C2H5.Sn.H/c3*1-2;;/h3*1H2,2H3;;	JLZWQNRGNMXIJY-UHFFFAOYSA-N	0	208.027	23			X
NS00122580	CC[Sn](CC)CC.C1=CC=C(C=C1)O	CC[Sn](CC)CC	C6H15Sn	InChI=1S/3C2H5.Sn/c3*1-2;/h3*1H2,2H3;	CPRPKIMXLHBUGA-UHFFFAOYSA-N	0	207.02	22			X
NS00041186	O=S(=O)(O[Sn](CC)(CC)CC)O[Sn](CC)(CC)CC	CC[Sn+](CC)CC	C6H15Sn+	InChI=1S/3C2H5.Sn/c3*1-2;/h3*1H2,2H3;/q;;;+1	LKJMURIRLZTOJI-UHFFFAOYSA-N	1	207.019	22			X					X
NS00085135	CCO[Sb](OCC)OCC	CCO[Sb](OCC)OCC	C6H15O3Sb	InChI=1S/3C2H5O.Sb/c3*1-2-3;/h3*2H2,1H3;/q3*-1;+3	JGOJQVLHSPGMOC-UHFFFAOYSA-N	0	256.006	25			X
NS00127357	CN(C)[Sb](N(C)C)N(C)C	CN(C)[Sb](N(C)C)N(C)C	C6H18N3Sb	InChI=1S/3C2H6N.Sb/c3*1-3-2;/h3*1-2H3;/q3*-1;+3	ZUSRFDBQZSPBDV-UHFFFAOYSA-N	0	253.054	28			X
NS00087244	BrCC(Br)CO[Sb](=O)(OCC(Br)CBr)OCC(Br)CBr	O=[Sb](OCC(Br)CBr)(OCC(Br)CBr)OCC(Br)CBr	C9H15Br6O4Sb	InChI=1S/3C3H5Br2O.O.Sb/c3*4-1-3(5)2-6;;/h3*3H,1-2H2;;/q3*-1;;+3	RDQQCTFBXVAJSF-UHFFFAOYSA-N	0	781.511	35			X
NS00121695	CCC[Sn](CCC)(CCC)Br	CCC[Sn](Br)(CCC)CCC	C9H21BrSn	InChI=1S/3C3H7.BrH.Sn/c3*1-3-2;;/h3*1,3H2,2H3;1H;/q;;;;+1/p-1	GQBRIYIRPORZOM-UHFFFAOYSA-M	0	327.985	32			X
NS00123447	CCC[Sn](CCC)(CCC)I	CCC[Sn](I)(CCC)CCC	C9H21ISn	InChI=1S/3C3H7.HI.Sn/c3*1-3-2;;/h3*1,3H2,2H3;1H;/q;;;;+1/p-1	MHTXEMSDIHFLFI-UHFFFAOYSA-M	0	375.971	32			X
NS00112890	CCC[Sn](CCC)CCC |^1:3|	CCC[Sn](CCC)CCC	C9H21Sn	InChI=1S/3C3H7.Sn/c3*1-3-2;/h3*1,3H2,2H3;	NSPWVJAKNXJHEP-UHFFFAOYSA-N	0	249.067	31			X
NS00042855	F[Sn](CCC)(CCC)CCC	CCC[Sn+](CCC)CCC	C9H21Sn+	InChI=1S/3C3H7.Sn/c3*1-3-2;/h3*1,3H2,2H3;/q;;;+1	ZCGXGGMHFNGMEI-UHFFFAOYSA-N	1	249.066	31			X					X
NS00084257	CN(C)C(=S)S[Bi](SC(=S)N(C)C)SC(=S)N(C)C	CN(C)C(=S)S[Bi](SC(=S)N(C)C)SC(=S)N(C)C	C9H18BiN3S6	InChI=1S/3C3H7NS2.Bi/c3*1-4(2)3(5)6;/h3*1-2H3,(H,5,6);/q;;;+3/p-3	USBHFGNOYVOTON-UHFFFAOYSA-K	0	568.963	37			X
NS00079433	[Li+].[Li+].[Li+].[Li+].[Li+].[Li+].[O-]C(=O)CC(S[Sb](SC(CC(=O)[O-])C(=O)[O-])SC(CC(=O)[O-])C(=O)[O-])C(=O)[O-]	O=C(O)CC(S[Sb](SC(CC(=O)O)C(=O)O)SC(CC(=O)O)C(=O)O)C(=O)O	C12H15O12S3Sb	InChI=1S/3C4H6O4S.Sb/c3*5-3(6)1-2(9)4(7)8;/h3*2,9H,1H2,(H,5,6)(H,7,8);/q;;;+3/p-3	RIQPOGDQSKYVFD-UHFFFAOYSA-K	0	567.876	43			X
NS00081856	OC(=O)C(S[Sb]1SC(C(S1)C(=O)O)C(=O)O)C(S[Sb]2SC(C(S2)C(=O)O)C(=O)O)C(=O)O	O=C(O)C1S[Sb](SC(C(=O)O)C(S[Sb]2SC(C(=O)O)C(C(=O)O)S2)C(=O)O)SC1C(=O)O	C12H12O12S6Sb2	InChI=1S/3C4H6O4S2.2Sb/c3*5-3(6)1(9)2(10)4(7)8;;/h3*1-2,9-10H,(H,5,6)(H,7,8);;/q;;;2*+3/p-6	WRIDGMJGKDWAJY-UHFFFAOYSA-H	0	781.673	44			X
NS00061292	O=C(OCCS[Sn](SCCOC(=O)C)(SCCOC(=O)C)CCCC)C	CCCC[Sn](SCCOC(C)=O)(SCCOC(C)=O)SCCOC(C)=O	C16H30O6S3Sn	InChI=1S/3C4H8O2S.C4H9.Sn/c3*1-4(5)6-2-3-7;1-3-4-2;/h3*7H,2-3H2,1H3;1,3-4H2,2H3;/q;;;;+3/p-3	NHDFLDRVKBDAMJ-UHFFFAOYSA-K	0	534.023	56			X
NS00057089	O=C(OCCS[Sn](SCCOC(=O)C)(SCCOC(=O)C)C)C	CC(=O)OCCS[Sn](C)(SCCOC(C)=O)SCCOC(C)=O	C13H24O6S3Sn	InChI=1S/3C4H8O2S.CH3.Sn/c3*1-4(5)6-2-3-7;;/h3*7H,2-3H2,1H3;1H3;/q;;;;+3/p-3	SYPKACFPRZOONJ-UHFFFAOYSA-K	0	491.976	47			X
NS00125518	CCCC[Sb](Br)(Br)(CCCC)CCCC	CCCC[Sb](Br)(Br)(CCCC)CCCC	C12H27Br2Sb	InChI=1S/3C4H9.2BrH.Sb/c3*1-3-4-2;;;/h3*1,3-4H2,2H3;2*1H;/q;;;;;+2/p-2	TVNLJOAPGNUGKE-UHFFFAOYSA-L	0	449.952	42			X
NS00050903	C=CC[Sn](CCCC)(CCCC)CCCC	C=CC[Sn](CCCC)(CCCC)CCCC	C15H32Sn	InChI=1S/3C4H9.C3H5.Sn/c3*1-3-4-2;1-3-2;/h3*1,3-4H2,2H3;3H,1-2H2;	YLGRTLMDMVAFNI-UHFFFAOYSA-N	0	332.153	48			X
NS00053678	S=C(S[Sn](CCCC)(CCCC)CCCC)N(C)C	CCCC[Sn](CCCC)(CCCC)SC(=S)N(C)C	C15H33NS2Sn	InChI=1S/3C4H9.C3H7NS2.Sn/c3*1-3-4-2;1-4(2)3(5)6;/h3*1,3-4H2,2H3;1-2H3,(H,5,6);/q;;;;+1/p-1	CXGOYWIFLADZKJ-UHFFFAOYSA-M	0	411.108	52			X
NS00050748	N#CS[Sn](CCCC)(CCCC)CCCC	CCCC[Sn](CCCC)(CCCC)SC#N	C13H27NSSn	InChI=1S/3C4H9.CHNS.Sn/c3*1-3-4-2;2-1-3;/h3*1,3-4H2,2H3;3H;/q;;;;+1/p-1	UNZLNUJIVSVHRQ-UHFFFAOYSA-M	0	349.089	43			X
NS00121654	CCCC[Sn](CCCC)(CCCC)C#N	CCCC[Sn](C#N)(CCCC)CCCC	C13H27NSn	InChI=1S/3C4H9.CN.Sn/c3*1-3-4-2;1-2;/h3*1,3-4H2,2H3;;	GMYAQHAKWKXYHG-UHFFFAOYSA-N	0	317.117	42			X
NS00126918	CCCC[Sn](CCCC)(CCCC)I	CCCC[Sn](I)(CCCC)CCCC	C12H27ISn	InChI=1S/3C4H9.HI.Sn/c3*1-3-4-2;;/h3*1,3-4H2,2H3;1H;/q;;;;+1/p-1	YHHVXVNXTMIXOL-UHFFFAOYSA-M	0	418.018	41			X
NS00092141	[Li+].CCCC[Mg-](CCCC)C(C)CC	CCCC[Mg-](CCCC)C(C)CC	C12H27Mg-	InChI=1S/3C4H9.Mg/c3*1-3-4-2;/h3H,4H2,1-2H3;2*1,3-4H2,2H3;/q;;;-1	LZBLVIXENPQIEP-UHFFFAOYSA-N	-1	195.197	40			X				X
NS00081847	CCCC[Pb](CCCC)(CCCC)OC(=O)C	CCCC[Pb+](CCCC)CCCC	C12H27Pb+	InChI=1S/3C4H9.Pb/c3*1-3-4-2;/h3*1,3-4H2,2H3;/q;;;+1	OILGBADSIMNDOY-UHFFFAOYSA-N	1	379.187	40			X					X
NS00083561	CCCC[Sb](CCCC)CCCC	CCCC[Sb](CCCC)CCCC	C12H27Sb	InChI=1S/3C4H9.Sb/c3*1-3-4-2;/h3*1,3-4H2,2H3;	BXJWDOYMROEHEN-UHFFFAOYSA-N	0	292.115	40			X
NS00073508	CCCC[SnH](CCCC)CCCC	CCCC[SnH](CCCC)CCCC	C12H28Sn	InChI=1S/3C4H9.Sn.H/c3*1-3-4-2;;/h3*1,3-4H2,2H3;;	DBGVGMSCBYYSLD-UHFFFAOYSA-N	0	292.121	41			X
NS00108473	CCCC[Sn](CCCC)CCCC	CCCC[Sn](CCCC)CCCC	C12H27Sn	InChI=1S/3C4H9.Sn/c3*1-3-4-2;/h3*1,3-4H2,2H3;	PIILXFBHQILWPS-UHFFFAOYSA-N	0	291.113	40			X
NS00041358	O([Sn](CCCC)(CCCC)CCCC)[Sn](CCCC)(CCCC)CCCC	CCCC[Sn+](CCCC)CCCC	C12H27Sn+	InChI=1S/3C4H9.Sn/c3*1-3-4-2;/h3*1,3-4H2,2H3;/q;;;+1	LSKGFBJLYWXIOF-UHFFFAOYSA-N	1	291.113	40			X					X
NS00043149	[Br-].[Sn+](CC(C)C)(CC(C)C)CC(C)C	CC(C)C[Sn+](CC(C)C)CC(C)C	C12H27Sn+	InChI=1S/3C4H9.Sn/c3*1-4(2)3;/h3*4H,1H2,2-3H3;/q;;;+1	PEGPHUVWEAAPOU-UHFFFAOYSA-N	1	291.113	40			X					X
NS00053404	O=C(OCCS[Sn](SCCOC(=O)CC)(SCCOC(=O)CC)CCCC)CC	CCCC[Sn](SCCOC(=O)CC)(SCCOC(=O)CC)SCCOC(=O)CC	C19H36O6S3Sn	InChI=1S/3C5H10O2S.C4H9.Sn/c3*1-2-5(6)7-3-4-8;1-3-4-2;/h3*8H,2-4H2,1H3;1,3-4H2,2H3;/q;;;;+3/p-3	RUCNLZXIXRXWCC-UHFFFAOYSA-K	0	576.07	65			X
NS00055738	O=C(OCCS[Sn](SCCOC(=O)CC)(SCCOC(=O)CC)C)CC	CCC(=O)OCCS[Sn](C)(SCCOC(=O)CC)SCCOC(=O)CC	C16H30O6S3Sn	InChI=1S/3C5H10O2S.CH3.Sn/c3*1-2-5(6)7-3-4-8;;/h3*8H,2-4H2,1H3;1H3;/q;;;;+3/p-3	HYXYGXCZBAZPBH-UHFFFAOYSA-K	0	534.023	56			X
NS00050613	F[Sn](CCCCC)(CCCCC)CCCCC	CCCCC[Sn+](CCCCC)CCCCC	C15H33Sn+	InChI=1S/3C5H11.Sn/c3*1-3-5-4-2;/h3*1,3-5H2,2H3;/q;;;+1	GFOONYFHRXCLHG-UHFFFAOYSA-N	1	333.16	49			X					X
NS00085589	C1C=CC=C1[Dy](C2=CC=CC2)C3=CC=CC3	C1=CCC([Dy](C2=CC=CC2)C2=CC=CC2)=C1	C15H15Dy	InChI=1S/3C5H5.Dy/c3*1-2-4-5-3-1;/h3*1-3H,4H2;	QRZGRXNKXUPIMD-UHFFFAOYSA-N	0	359.047	31			X
NS00086473	CC(=O)C=C(C)O[Gd](OC(=CC(=O)C)C)OC(=CC(=O)C)C	CC(=O)C=C(C)O[Gd](OC(C)=CC(C)=O)OC(C)=CC(C)=O	C15H21GdO6	InChI=1S/3C5H8O2.Gd/c3*1-4(6)3-5(2)7;/h3*3,6H,1-2H3;/q;;;+3/p-3	IQGAADOKZGEEQE-UHFFFAOYSA-K	0	455.058	43			X
NS00062546	O=C1OCCOC(=O)CS[Sn](SC1)(SCC(=O)OCCOC(=O)CS[Sn]2(SCC(=O)OCCOC(=O)CS2)CCCC)CCCC	CCCC[Sn]1(SCC(=O)OCCOC(=O)CS[Sn]2(CCCC)SCC(=O)OCCOC(=O)CS2)SCC(=O)OCCOC(=O)CS1	C26H42O12S6Sn2	InChI=1S/3C6H10O4S2.2C4H9.2Sn/c3*7-5(3-11)9-1-2-10-6(8)4-12;2*1-3-4-2;;/h3*11-12H,1-4H2;2*1,3-4H2,2H3;;/q;;;;;2*+3/p-6	VXYCIFDXMXWUIM-UHFFFAOYSA-H	0	977.904	88			X
NS00043515	CCCC[Sn](C1CCCCC1)(C2CCCCC2)C3CCCCC3	CCCC[Sn](C1CCCCC1)(C1CCCCC1)C1CCCCC1	C22H42Sn	InChI=1S/3C6H11.C4H9.Sn/c3*1-2-4-6-5-3-1;1-3-4-2;/h3*1H,2-6H2;1,3-4H2,2H3;	VLPGTXIBYJXPOB-UHFFFAOYSA-N	0	426.231	65			X
NS00046448	Cl[Sn](C1CCCCC1)(C2CCCCC2)C3CCCCC3	Cl[Sn](C1CCCCC1)(C1CCCCC1)C1CCCCC1	C18H33ClSn	InChI=1S/3C6H11.ClH.Sn/c3*1-2-4-6-5-3-1;;/h3*1H,2-6H2;1H;/q;;;;+1/p-1	OJVZYIKTLISAIH-UHFFFAOYSA-M	0	404.129	53			X
NS00114183	C1CCC(CC1)[Sn](C2CCCCC2)C3CCCCC3.C1CCC(CC1)[Sn](C2CCCCC2)C3CCCCC3	C1CCC([Sn](C2CCCCC2)C2CCCCC2)CC1	C18H33Sn	InChI=1S/3C6H11.Sn/c3*1-2-4-6-5-3-1;/h3*1H,2-6H2;	RNVJQUPAEIQUTC-UHFFFAOYSA-N	0	369.16	52			X
NS00050614	F[Sn](CCCCCC)(CCCCCC)CCCCCC	CCCCCC[Sn+](CCCCCC)CCCCCC	C18H39Sn+	InChI=1S/3C6H13.Sn/c3*1-3-5-6-4-2;/h3*1,3-6H2,2H3;/q;;;+1	ZSKLSHDLVAMPSB-UHFFFAOYSA-N	1	375.207	58			X					X
NS00087592	CCCOP(=S)(OCCC)S[Sb](SP(=S)(OCCC)OCCC)SP(=S)(OCCC)OCCC	CCCOP(=S)(OCCC)S[Sb](SP(=S)(OCCC)OCCC)SP(=S)(OCCC)OCCC	C18H42O6P3S6Sb	InChI=1S/3C6H15O2PS2.Sb/c3*1-3-5-7-9(10,11)8-6-4-2;/h3*3-6H2,1-2H3,(H,10,11);/q;;;+3/p-3	LJFZXKPXORQNRR-UHFFFAOYSA-K	0	759.956	76			X
NS00127015	BrC1=CC=C(C=C1)[Sb](C1=CC=C(Br)C=C1)C1=CC=C(Br)C=C1	Brc1ccc([Sb](c2ccc(Br)cc2)c2ccc(Br)cc2)cc1	C18H12Br3Sb	InChI=1S/3C6H4Br.Sb/c3*7-6-4-2-1-3-5-6;/h3*2-5H;	YRDIUZJKJGHAKD-UHFFFAOYSA-N	0	585.753	34			X
NS00109881	FC(F)(F)C(F)(F)C(F)(F)C(F)(F)CC[Sn](Br)(CCC(F)(F)C(F)(F)C(F)(F)C(F)(F)F)CCC(F)(F)C(F)(F)C(F)(F)C(F)(F)F	FC(F)(F)C(F)(F)C(F)(F)C(F)(F)CC[Sn](Br)(CCC(F)(F)C(F)(F)C(F)(F)C(F)(F)F)CCC(F)(F)C(F)(F)C(F)(F)C(F)(F)F	C18H12BrF27Sn	InChI=1S/3C6H4F9.BrH.Sn/c3*1-2-3(7,8)4(9,10)5(11,12)6(13,14)15;;/h3*1-2H2;1H;/q;;;;+1/p-1	GHTDTEBNYTUTDL-UHFFFAOYSA-M	0	939.871	59			X
NS00110899	FC(F)(F)C(F)(F)C(F)(F)C(F)(F)CC[Sn](CCC(F)(F)C(F)(F)C(F)(F)C(F)(F)F)(CCC(F)(F)C(F)(F)C(F)(F)C(F)(F)F)CC=C	C=CC[Sn](CCC(F)(F)C(F)(F)C(F)(F)C(F)(F)F)(CCC(F)(F)C(F)(F)C(F)(F)C(F)(F)F)CCC(F)(F)C(F)(F)C(F)(F)C(F)(F)F	C21H17F27Sn	InChI=1S/3C6H4F9.C3H5.Sn/c3*1-2-3(7,8)4(9,10)5(11,12)6(13,14)15;1-3-2;/h3*1-2H2;3H,1-2H2;	TXGLPKAFRITSKI-UHFFFAOYSA-N	0	901.992	66			X
NS00108996	FC(F)(F)C(F)(F)C(F)(F)C(F)(F)CC[Sn](CCC(F)(F)C(F)(F)C(F)(F)C(F)(F)F)(CCC(F)(F)C(F)(F)C(F)(F)C(F)(F)F)c1ccccc1	FC(F)(F)C(F)(F)C(F)(F)C(F)(F)CC[Sn](CCC(F)(F)C(F)(F)C(F)(F)C(F)(F)F)(CCC(F)(F)C(F)(F)C(F)(F)C(F)(F)F)c1ccccc1	C24H17F27Sn	InChI=1S/3C6H4F9.C6H5.Sn/c3*1-2-3(7,8)4(9,10)5(11,12)6(13,14)15;1-2-4-6-5-3-1;/h3*1-2H2;1-5H;	WFZSJBMGELYANT-UHFFFAOYSA-N	0	937.992	69			X
NS00109537	FC(F)(F)C(F)(F)C(F)(F)C(F)(F)CC[SnH](CCC(F)(F)C(F)(F)C(F)(F)C(F)(F)F)CCC(F)(F)C(F)(F)C(F)(F)C(F)(F)F	FC(F)(F)C(F)(F)C(F)(F)C(F)(F)CC[SnH](CCC(F)(F)C(F)(F)C(F)(F)C(F)(F)F)CCC(F)(F)C(F)(F)C(F)(F)C(F)(F)F	C18H13F27Sn	InChI=1S/3C6H4F9.Sn.H/c3*1-2-3(7,8)4(9,10)5(11,12)6(13,14)15;;/h3*1-2H2;;	IXGCTPQSODDMDJ-UHFFFAOYSA-N	0	861.961	59			X
NS00082743	CC(=O)O[Sb](OC(=O)C)(c1ccccc1)(c2ccccc2)c3ccccc3	CC(=O)O[Sb](OC(C)=O)(c1ccccc1)(c1ccccc1)c1ccccc1	C22H21O4Sb	InChI=1S/3C6H5.2C2H4O2.Sb/c3*1-2-4-6-5-3-1;2*1-2(3)4;/h3*1-5H;2*1H3,(H,3,4);/q;;;;;+2/p-2	MPOFCRCFZPKTCF-UHFFFAOYSA-L	0	470.048	48			X
NS00080261	Cl[Sb](Cl)(c1ccccc1)(c2ccccc2)c3ccccc3	Cl[Sb](Cl)(c1ccccc1)(c1ccccc1)c1ccccc1	C18H15Cl2Sb	InChI=1S/3C6H5.2ClH.Sb/c3*1-2-4-6-5-3-1;;;/h3*1-5H;2*1H;/q;;;;;+2/p-2	PDGPVQHGCLPCES-UHFFFAOYSA-L	0	421.959	36			X
NS00079534	O[Sb](O)(c1ccccc1)(c2ccccc2)c3ccccc3	O[Sb](O)(c1ccccc1)(c1ccccc1)c1ccccc1	C18H17O2Sb	InChI=1S/3C6H5.2H2O.Sb/c3*1-2-4-6-5-3-1;;;/h3*1-5H;2*1H2;/q;;;;;+2/p-2	HHIOPTIWLTZAEF-UHFFFAOYSA-L	0	386.027	38			X
NS00124839	C1=CC=C(C=C1)[Bi](C2=CC=CC=C2)(C3=CC=CC=C3)(Cl)Cl	Cl[Bi](Cl)(c1ccccc1)(c1ccccc1)c1ccccc1	C18H15BiCl2	InChI=1S/3C6H5.Bi.2ClH/c3*1-2-4-6-5-3-1;;;/h3*1-5H;;2*1H/q;;;+2;;/p-2	QWMMHFXTVYRMTO-UHFFFAOYSA-L	0	510.035	36			X
NS00080369	c1ccc(cc1)[Bi](c2ccccc2)c3ccccc3	c1ccc([Bi](c2ccccc2)c2ccccc2)cc1	C18H15Bi	InChI=1S/3C6H5.Bi/c3*1-2-4-6-5-3-1;/h3*1-5H;	ZHXAZZQXWJJBHA-UHFFFAOYSA-N	0	440.098	34			X
NS00125756	[nH]1nccc1[Pb](c2ccccc2)(c3ccccc3)c4ccccc4	c1ccc([Pb](c2ccccc2)(c2ccccc2)c2ccn[nH]2)cc1	C21H18N2Pb	InChI=1S/3C6H5.C3H3N2.Pb/c3*1-2-4-6-5-3-1;1-2-4-5-3-1;/h3*1-5H;1-2H,(H,4,5);	UQHCYQRUUQBPAU-UHFFFAOYSA-N	0	506.124	42			X
NS00041055	C=CC[Sn](C=1C=CC=CC1)(C=2C=CC=CC2)C=3C=CC=CC3	C=CC[Sn](c1ccccc1)(c1ccccc1)c1ccccc1	C21H20Sn	InChI=1S/3C6H5.C3H5.Sn/c3*1-2-4-6-5-3-1;1-3-2;/h3*1-5H;3H,1-2H2;	NDUYAGLANMHJHF-UHFFFAOYSA-N	0	392.059	42			X
NS00121919	O[Sb](Cl)(C1=CC=CC=C1)(C1=CC=CC=C1)C1=CC=CC=C1	O[Sb](Cl)(c1ccccc1)(c1ccccc1)c1ccccc1	C18H16ClOSb	InChI=1S/3C6H5.ClH.H2O.Sb/c3*1-2-4-6-5-3-1;;;/h3*1-5H;1H;1H2;/q;;;;;+2/p-2	HICAKWHAZXHQRF-UHFFFAOYSA-L	0	403.993	37			X
NS00081761	Cl[Pb](c1ccccc1)(c2ccccc2)c3ccccc3	Cl[Pb](c1ccccc1)(c1ccccc1)c1ccccc1	C18H15ClPb	InChI=1S/3C6H5.ClH.Pb/c3*1-2-4-6-5-3-1;;/h3*1-5H;1H;/q;;;;+1/p-1	RJSSWRDMHBJWKN-UHFFFAOYSA-M	0	474.063	35			X
NS00122866	C1=CC=C(C=C1)[Sn](C2=CC=CC=C2)(C3=CC=CC=C3)I	I[Sn](c1ccccc1)(c1ccccc1)c1ccccc1	C18H15ISn	InChI=1S/3C6H5.HI.Sn/c3*1-2-4-6-5-3-1;;/h3*1-5H;1H;/q;;;;+1/p-1	KJSACGHPPNXZFT-UHFFFAOYSA-M	0	477.924	35			X
NS00081325	O=[Sb](c1ccccc1)(c2ccccc2)c3ccccc3	O=[Sb](c1ccccc1)(c1ccccc1)c1ccccc1	C18H15OSb	InChI=1S/3C6H5.O.Sb/c3*1-2-4-6-5-3-1;;/h3*1-5H;;	RIBJLXBLWQKWLO-UHFFFAOYSA-N	0	368.016	35			X
NS00081527	CC(=O)O[Pb](c1ccccc1)(c2ccccc2)c3ccccc3	c1ccc([Pb+](c2ccccc2)c2ccccc2)cc1	C18H15Pb+	InChI=1S/3C6H5.Pb/c3*1-2-4-6-5-3-1;/h3*1-5H;/q;;;+1	ALJQFYXBHVSDSZ-UHFFFAOYSA-N	1	439.093	34			X					X
NS00083286	S=[Sb](c1ccccc1)(c2ccccc2)c3ccccc3	S=[Sb](c1ccccc1)(c1ccccc1)c1ccccc1	C18H15SSb	InChI=1S/3C6H5.S.Sb/c3*1-2-4-6-5-3-1;;/h3*1-5H;;	VLSAAACBQLMOTB-UHFFFAOYSA-N	0	383.993	35			X
NS00080396	c1ccc(cc1)[Sb](c2ccccc2)c3ccccc3	c1ccc([Sb](c2ccccc2)c2ccccc2)cc1	C18H15Sb	InChI=1S/3C6H5.Sb/c3*1-2-4-6-5-3-1;/h3*1-5H;	HVYVMSPIJIWUNA-UHFFFAOYSA-N	0	352.021	34			X
NS00114222	C1=CC=C(C=C1)[SnH](C2=CC=CC=C2)C3=CC=CC=C3	c1ccc([SnH](c2ccccc2)c2ccccc2)cc1	C18H16Sn	InChI=1S/3C6H5.Sn.H/c3*1-2-4-6-5-3-1;;/h3*1-5H;;	NFHRNKANAAGQOH-UHFFFAOYSA-N	0	352.027	35			X
NS00041058	O[Sn](C=1C=CC=CC1)(C=2C=CC=CC2)C=3C=CC=CC3	c1ccc([Sn+](c2ccccc2)c2ccccc2)cc1	C18H15Sn+	InChI=1S/3C6H5.Sn/c3*1-2-4-6-5-3-1;/h3*1-5H;/q;;;+1	XBRCDWHXULVEFB-UHFFFAOYSA-N	1	351.019	34			X					X
NS00123449	S([Sb](SC1=CC=CC=C1)SC1=CC=CC=C1)C1=CC=CC=C1	c1ccc(S[Sb](Sc2ccccc2)Sc2ccccc2)cc1	C18H15S3Sb	InChI=1S/3C6H6S.Sb/c3*7-6-4-2-1-3-5-6;/h3*1-5,7H;/q;;;+3/p-3	MHVYMFVTMRDLJG-UHFFFAOYSA-K	0	447.937	37			X
NS00121517	FC(F)(F)C1=CC(=CC=C1)[Sb](C1=CC(=CC=C1)C(F)(F)F)C1=CC=CC(=C1)C(F)(F)F	FC(F)(F)c1cccc([Sb](c2cccc(C(F)(F)F)c2)c2cccc(C(F)(F)F)c2)c1	C21H12F9Sb	InChI=1S/3C7H4F3.Sb/c3*8-7(9,10)6-4-2-1-3-5-6;/h3*1-2,4-5H;	FYZWFHUZJNROTI-UHFFFAOYSA-N	0	555.983	43			X
NS00123496	Cl[Sb](Cl)(CC1=CC=CC=C1)(CC1=CC=CC=C1)CC1=CC=CC=C1	Cl[Sb](Cl)(Cc1ccccc1)(Cc1ccccc1)Cc1ccccc1	C21H21Cl2Sb	InChI=1S/3C7H7.2ClH.Sb/c3*1-7-5-3-2-4-6-7;;;/h3*2-6H,1H2;2*1H;/q;;;;;+2/p-2	MLKSJZCMPBHFIL-UHFFFAOYSA-L	0	464.006	45			X
NS00123105	CC1=CC=CC=C1[Sb](C1=CC=CC=C1C)C1=CC=CC=C1C	Cc1ccccc1[Sb](c1ccccc1C)c1ccccc1C	C21H21Sb	InChI=1S/3C7H7.Sb/c3*1-7-5-3-2-4-6-7;/h3*2-5H,1H3;	LDXFCCZPPSEDCI-UHFFFAOYSA-N	0	394.068	43			X
NS00120009	CC1=CC=C(C=C1)[Sb](C1=CC=C(C)C=C1)C1=CC=C(C)C=C1	Cc1ccc([Sb](c2ccc(C)cc2)c2ccc(C)cc2)cc1	C21H21Sb	InChI=1S/3C7H7.Sb/c3*1-7-5-3-2-4-6-7;/h3*3-6H,1H3;	ABFAUGNOBBCFOA-UHFFFAOYSA-N	0	394.068	43			X
NS00043880	F[Sn](CC=1C=CC=CC1)(CC=2C=CC=CC2)CC=3C=CC=CC3	c1ccc(C[Sn+](Cc2ccccc2)Cc2ccccc2)cc1	C21H21Sn+	InChI=1S/3C7H7.Sn/c3*1-7-5-3-2-4-6-7;/h3*2-6H,1H2;/q;;;+1	FIUYSYSNHCKCEG-UHFFFAOYSA-N	1	393.066	43			X					X
NS00064473	O=C(OC)CCCC(=O)OCCS[Sn](SCCOC(=O)CCCC(=O)OC)(SCCOC(=O)CCCC(=O)OC)CCCC	CCCC[Sn](SCCOC(=O)CCCC(=O)OC)(SCCOC(=O)CCCC(=O)OC)SCCOC(=O)CCCC(=O)OC	C28H48O12S3Sn	InChI=1S/3C8H14O4S.C4H9.Sn/c3*1-11-7(9)3-2-4-8(10)12-5-6-13;1-3-4-2;/h3*13H,2-6H2,1H3;1,3-4H2,2H3;/q;;;;+3/p-3	CAKFTADZGWLUAD-UHFFFAOYSA-K	0	792.133	92			X
NS00064465	O=C(OC)CCCC(=O)OCCS[Sn](SCCOC(=O)CCCC(=O)OC)(SCCOC(=O)CCCC(=O)OC)C	COC(=O)CCCC(=O)OCCS[Sn](C)(SCCOC(=O)CCCC(=O)OC)SCCOC(=O)CCCC(=O)OC	C25H42O12S3Sn	InChI=1S/3C8H14O4S.CH3.Sn/c3*1-11-7(9)3-2-4-8(10)12-5-6-13;;/h3*13H,2-6H2,1H3;1H3;/q;;;;+3/p-3	MOSLCVNRJNZRRJ-UHFFFAOYSA-K	0	750.086	83			X
NS00046722	Cl[Sn](CCCCCCCC)(CCCCCCCC)CCCCCCCC	CCCCCCCC[Sn](Cl)(CCCCCCCC)CCCCCCCC	C24H51ClSn	InChI=1S/3C8H17.ClH.Sn/c3*1-3-5-7-8-6-4-2;;/h3*1,3-8H2,2H3;1H;/q;;;;+1/p-1	MCNGJXAXOJDJKO-UHFFFAOYSA-M	0	494.27	77			X
NS00042018	O=C(O[Sn](CCCCCCCC)(CCCCCCCC)CCCCCCCC)C	CCCCCCCC[Sn+](CCCCCCCC)CCCCCCCC	C24H51Sn+	InChI=1S/3C8H17.Sn/c3*1-3-5-7-8-6-4-2;/h3*1,3-8H2,2H3;/q;;;+1	ALGSEBHTUAPANS-UHFFFAOYSA-N	1	459.301	76			X					X
NS00062961	O=C(OC)CCCCC(=O)OCCS[Sn](SCCOC(=O)CCCCC(=O)OC)(SCCOC(=O)CCCCC(=O)OC)CCCC	CCCC[Sn](SCCOC(=O)CCCCC(=O)OC)(SCCOC(=O)CCCCC(=O)OC)SCCOC(=O)CCCCC(=O)OC	C31H54O12S3Sn	InChI=1S/3C9H16O4S.C4H9.Sn/c3*1-12-8(10)4-2-3-5-9(11)13-6-7-14;1-3-4-2;/h3*14H,2-7H2,1H3;1,3-4H2,2H3;/q;;;;+3/p-3	RRIPBCHCSCNKKP-UHFFFAOYSA-K	0	834.18	101			X
NS00063427	O=C(OC)CCCCC(=O)OCCS[Sn](SCCOC(=O)CCCCC(=O)OC)(SCCOC(=O)CCCCC(=O)OC)C	COC(=O)CCCCC(=O)OCCS[Sn](C)(SCCOC(=O)CCCCC(=O)OC)SCCOC(=O)CCCCC(=O)OC	C28H48O12S3Sn	InChI=1S/3C9H16O4S.CH3.Sn/c3*1-12-8(10)4-2-3-5-9(11)13-6-7-14;;/h3*14H,2-7H2,1H3;1H3;/q;;;;+3/p-3	FZGACYJTFRRBMX-UHFFFAOYSA-K	0	792.133	92			X
NS00121900	C[Sb](C)(C)(Br)Br	C[Sb](C)(C)(Br)Br	C3H9Br2Sb	InChI=1S/3CH3.2BrH.Sb/h3*1H3;2*1H;/q;;;;;+2/p-2	HGGPVCKBWYYOBU-UHFFFAOYSA-L	0	323.811	15			X
NS00084563	C[Sb](C)(C)(Cl)Cl	C[Sb](C)(C)(Cl)Cl	C3H9Cl2Sb	InChI=1S/3CH3.2ClH.Sb/h3*1H3;2*1H;/q;;;;;+2/p-2	IEOZXTYTNPKDKQ-UHFFFAOYSA-L	0	235.912	15			X
NS00127376	C[Sb](C)(C)(I)I	C[Sb](C)(C)(I)I	C3H9I2Sb	InChI=1S/3CH3.2HI.Sb/h3*1H3;2*1H;/q;;;;;+2/p-2	ZWMGLCRSQFTQAM-UHFFFAOYSA-L	0	419.783	15			X
NS00080225	C[Bi](C)C	C[Bi](C)C	C3H9Bi	InChI=1S/3CH3.Bi/h3*1H3;	AYDYYQHYLJDCDQ-UHFFFAOYSA-N	0	254.051	13			X
NS00042256	Br[Sn](C)(C)C	C[Sn](C)(C)Br	C3H9BrSn	InChI=1S/3CH3.BrH.Sn/h3*1H3;1H;/q;;;;+1/p-1	MZGUIAFRJWSYJJ-UHFFFAOYSA-M	0	243.891	14			X
NS00121277	C[Sb](C)(C)(F)Cl	C[Sb](C)(C)(F)Cl	C3H9ClFSb	InChI=1S/3CH3.ClH.FH.Sb/h3*1H3;2*1H;/q;;;;;+2/p-2	FELKUNVYNVZPNU-UHFFFAOYSA-L	0	219.941	15			X
NS00081283	C[Pb](C)(C)Cl	C[Pb](C)(C)Cl	C3H9ClPb	InChI=1S/3CH3.ClH.Pb/h3*1H3;1H;/q;;;;+1/p-1	HPQRSQFZILKRDH-UHFFFAOYSA-M	0	288.016	14			X
NS00076363	C[Sn](C)(C)Cl	C[Sn](C)(C)Cl	C3H9ClSn	InChI=1S/3CH3.ClH.Sn/h3*1H3;1H;/q;;;;+1/p-1	KWTSZCJMWHGPOS-UHFFFAOYSA-M	0	199.941	14			X
NS00081434	C[Ga](C)C	C[Ga](C)C	C3H9Ga	InChI=1S/3CH3.Ga/h3*1H3;	XCZXGTMEAKBVPV-UHFFFAOYSA-N	0	113.996	13			X
NS00083542	C[In](C)C	C[In](C)C	C3H9In	InChI=1S/3CH3.In/h3*1H3;	IBEFSUTVZWZJEL-UHFFFAOYSA-N	0	159.974	13			X
NS00082253	CC(=O)O[Pb](C)(C)C	C[Pb+](C)C	C3H9Pb+	InChI=1S/3CH3.Pb/h3*1H3;/q;;;+1	SNBFOEGVGALPSE-UHFFFAOYSA-N	1	253.047	13			X					X
NS00080536	C[Sb](C)C	C[Sb](C)C	C3H9Sb	InChI=1S/3CH3.Sb/h3*1H3;	PORFVJURJXKREL-UHFFFAOYSA-N	0	165.974	13			X
NS00075480	C[SnH](C)C	C[SnH](C)C	C3H10Sn	InChI=1S/3CH3.Sn.H/h3*1H3;;	UKHQRARQNZOXRL-UHFFFAOYSA-N	0	165.98	14			X
NS00123880	C[Sn](C)C.OS(=O)(=O)O	C[Sn](C)C	C3H9Sn	InChI=1S/3CH3.Sn/h3*1H3;	LYRCQNDYYRPFMF-UHFFFAOYSA-N	0	164.973	13			X
NS00043057	N(C)(C)[Sn](C)(C)C	C[Sn+](C)C	C3H9Sn+	InChI=1S/3CH3.Sn/h3*1H3;/q;;;+1	QKHVIZGJYSQPCU-UHFFFAOYSA-N	1	164.972	13			X					X
NS00084876	[Fe+3].[O-][Sb](=O)([O-])[O-]	O=[Sb](O)(O)O	H3O4Sb	InChI=1S/3H2O.O.Sb/h3*1H2;;/q;;;;+3/p-3	AQTIRDJOWSATJB-UHFFFAOYSA-K	0	187.907	8			X
NS00085812	[Na+].[Na+].[Na+].[S-][Sb](=S)([S-])[S-]	S=[Sb](S)(S)S	H3S4Sb	InChI=1S/3H2S.S.Sb/h3*1H2;;/q;;;;+3/p-3	NTLOBKMJRVYFTD-UHFFFAOYSA-K	0	251.816	8			X
NS00085881	S=S=[Ni][Ni][Ni]	[Ni][Ni][Ni]	Ni3	InChI=1S/3Ni	GTUSLVJOJPWMJE-UHFFFAOYSA-N	0	173.806	3			X							X
NS00074457	O=[Sb]O[Sb]=O	O=[Sb]O[Sb]=O	O3Sb2	InChI=1S/3O.2Sb	ADCOVFLJGNWWNZ-UHFFFAOYSA-N	0	289.792	5			X							X
NS00113719	[Na+].O=[Sb-](=O)=O	O=[Sb+]([O-])[O-]	O3Sb-	InChI=1S/3O.Sb/q;;-1;	IVUSOGDLVUEEQB-UHFFFAOYSA-N	-1	168.889	4			X				X			X
NS00044228	C=1C=CC(=CC1)C(C)(C)C[Sn](CC(C=2C=CC=CC2)(C)C)(CC(C=3C=CC=CC3)(C)C)CC(C=4C=CC=CC4)(C)C	CC(C)(C[Sn](CC(C)(C)c1ccccc1)(CC(C)(C)c1ccccc1)CC(C)(C)c1ccccc1)c1ccccc1	C40H52Sn	InChI=1S/4C10H13.Sn/c4*1-10(2,3)9-7-5-4-6-8-9;/h4*4-8H,1H2,2-3H3;	HFCIGWLFXFUKOG-UHFFFAOYSA-N	0	652.309	93			X
NS00047064	CCCCCCCCCCCC[Sn](CCCCCCCCCCCC)(CCCCCCCCCCCC)CCCCCCCCCCCC	CCCCCCCCCCCC[Sn](CCCCCCCCCCCC)(CCCCCCCCCCCC)CCCCCCCCCCCC	C48H100Sn	InChI=1S/4C12H25.Sn/c4*1-3-5-7-9-11-12-10-8-6-4-2;/h4*1,3-12H2,2H3;	FDNSKZMGQQDYQB-UHFFFAOYSA-N	0	796.685	149			X
NS00044352	C=C[Sn](C=C)(C=C)C=C	C=C[Sn](C=C)(C=C)C=C	C8H12Sn	InChI=1S/4C2H3.Sn/c4*1-2;/h4*1H,2H2;	MZIYQMVHASXABC-UHFFFAOYSA-N	0	227.996	21			X
NS00043313	CC[Sn](CC)(CC)CC	CC[Sn](CC)(CC)CC	C8H20Sn	InChI=1S/4C2H5.Sn/c4*1-2;/h4*1H2,2H3;	RWWNQEOPUOCKGR-UHFFFAOYSA-N	0	236.059	29			X
NS00047097	C=CC[Sn](CC=C)(CC=C)CC=C	C=CC[Sn](CC=C)(CC=C)CC=C	C12H20Sn	InChI=1S/4C3H5.Sn/c4*1-3-2;/h4*3H,1-2H2;	XJPKDRJZNZMJQM-UHFFFAOYSA-N	0	284.059	33			X
NS00125348	CCC[Pb](CCC)(CCC)CCC	CCC[Pb](CCC)(CCC)CCC	C12H28Pb	InChI=1S/4C3H7.Pb/c4*1-3-2;/h4*1,3H2,2H3;	SMHNCYOTIYFOKL-UHFFFAOYSA-N	0	380.196	41			X
NS00121061	CC(C)[Pb](C(C)C)(C(C)C)C(C)C	CC(C)[Pb](C(C)C)(C(C)C)C(C)C	C12H28Pb	InChI=1S/4C3H7.Pb/c4*1-3-2;/h4*3H,1-2H3;	DMTMQVNOOBTJCV-UHFFFAOYSA-N	0	380.196	41			X
NS00049322	CCC[Sn](CCC)(CCC)CCC	CCC[Sn](CCC)(CCC)CCC	C12H28Sn	InChI=1S/4C3H7.Sn/c4*1-3-2;/h4*1,3H2,2H3;	OIQCWAIEHVRCCG-UHFFFAOYSA-N	0	292.121	41			X
NS00048574	CC(C)[Sn](C(C)C)(C(C)C)C(C)C	CC(C)[Sn](C(C)C)(C(C)C)C(C)C	C12H28Sn	InChI=1S/4C3H7.Sn/c4*1-3-2;/h4*3H,1-2H3;	NJASUIDIZMMYED-UHFFFAOYSA-N	0	292.121	41			X
NS00122686	CCCC[Sb](Br)(CCCC)(CCCC)CCCC	CCCC[Sb](Br)(CCCC)(CCCC)CCCC	C16H36BrSb	InChI=1S/4C4H9.BrH.Sb/c4*1-3-4-2;;/h4*1,3-4H2,2H3;1H;/q;;;;;+1/p-1	JVFNASPYONXEIE-UHFFFAOYSA-M	0	428.104	54			X
NS00081635	CCCC[Pb](CCCC)(CCCC)CCCC	CCCC[Pb](CCCC)(CCCC)CCCC	C16H36Pb	InChI=1S/4C4H9.Pb/c4*1-3-4-2;/h4*1,3-4H2,2H3;	KDQHJGWPOQNCMI-UHFFFAOYSA-N	0	436.258	53			X
NS00044159	CCCC[Sn](CCCC)(CCCC)CCCC	CCCC[Sn](CCCC)(CCCC)CCCC	C16H36Sn	InChI=1S/4C4H9.Sn/c4*1-3-4-2;/h4*1,3-4H2,2H3;	AFCAKJKUYFLYFK-UHFFFAOYSA-N	0	348.184	53			X
NS00048376	CC(C)C[Sn](CC(C)C)(CC(C)C)CC(C)C	CC(C)C[Sn](CC(C)C)(CC(C)C)CC(C)C	C16H36Sn	InChI=1S/4C4H9.Sn/c4*1-4(2)3;/h4*4H,1H2,2-3H3;	CKPJWJGGZOJURQ-UHFFFAOYSA-N	0	348.184	53			X
NS00083819	Br[Sb](c1ccccc1)(c2ccccc2)(c3ccccc3)c4ccccc4	Br[Sb](c1ccccc1)(c1ccccc1)(c1ccccc1)c1ccccc1	C24H20BrSb	InChI=1S/4C6H5.BrH.Sb/c4*1-2-4-6-5-3-1;;/h4*1-5H;1H;/q;;;;;+1/p-1	MRSXZVCXTGNNFI-UHFFFAOYSA-M	0	507.979	46			X
NS00082731	O[Sb](c1ccccc1)(c2ccccc2)(c3ccccc3)c4ccccc4	O[Sb](c1ccccc1)(c1ccccc1)(c1ccccc1)c1ccccc1	C24H21OSb	InChI=1S/4C6H5.H2O.Sb/c4*1-2-4-6-5-3-1;;/h4*1-5H;1H2;/q;;;;;+1/p-1	SROFHTWEIJBMNA-UHFFFAOYSA-M	0	446.063	47			X
NS00080819	O([Sb](c1ccccc1)c2ccccc2)[Sb](c3ccccc3)c4ccccc4	c1ccc([Sb](O[Sb](c2ccccc2)c2ccccc2)c2ccccc2)cc1	C24H20OSb2	InChI=1S/4C6H5.O.2Sb/c4*1-2-4-6-5-3-1;;;/h4*1-5H;;;	CSVAYJHTGPLYJZ-UHFFFAOYSA-N	0	565.959	47			X
NS00080282	c1ccc(cc1)[Pb](c2ccccc2)(c3ccccc3)c4ccccc4	c1ccc([Pb](c2ccccc2)(c2ccccc2)c2ccccc2)cc1	C24H20Pb	InChI=1S/4C6H5.Pb/c4*1-2-4-6-5-3-1;/h4*1-5H;	WBJSMHDYLOJVKC-UHFFFAOYSA-N	0	516.133	45			X
NS00125488	[Br-].C1=CC=C(C=C1)[Sb+](C1=CC=CC=C1)(C1=CC=CC=C1)C1=CC=CC=C1	c1ccc([Sb+](c2ccccc2)(c2ccccc2)c2ccccc2)cc1	C24H20Sb+	InChI=1S/4C6H5.Sb/c4*1-2-4-6-5-3-1;/h4*1-5H;/q;;;;+1	SZOUUWBVOLRGQM-UHFFFAOYSA-N	1	429.06	45			X					X
NS00043261	C=1C=CC(=CC1)[Sn](C=2C=CC=CC2)(C=3C=CC=CC3)C=4C=CC=CC4	c1ccc([Sn](c2ccccc2)(c2ccccc2)c2ccccc2)cc1	C24H20Sn	InChI=1S/4C6H5.Sn/c4*1-2-4-6-5-3-1;/h4*1-5H;	CRHIAMBJMSSNNM-UHFFFAOYSA-N	0	428.059	45			X
NS00046982	CCCCCCCC[Sn](CCCCCCCC)(CCCCCCCC)CCCCCCCC	CCCCCCCC[Sn](CCCCCCCC)(CCCCCCCC)CCCCCCCC	C32H68Sn	InChI=1S/4C8H17.Sn/c4*1-3-5-7-8-6-4-2;/h4*1,3-8H2,2H3;	JTGNPNLBCGBCMP-UHFFFAOYSA-N	0	572.434	101			X
NS00078882	C[Pb](C)(C)C	C[Pb](C)(C)C	C4H12Pb	InChI=1S/4CH3.Pb/h4*1H3;	XOOGZRUBTYCLHG-UHFFFAOYSA-N	0	268.071	17			X
NS00043664	C[Sn](C)(C)C	C[Sn](C)(C)C	C4H12Sn	InChI=1S/4CH3.Sn/h4*1H3;	VXKWYPOMXBVZSJ-UHFFFAOYSA-N	0	179.996	17			X
NS00083624	[Ga+3].Cl[Ga-](Cl)(Cl)Cl.Cl[Ga-](Cl)(Cl)Cl.Cl[Ga-](Cl)(Cl)Cl	Cl[Ga-](Cl)(Cl)Cl	Cl4Ga-	InChI=1S/4ClH.Ga/h4*1H;/q;;;;+3/p-4	OCENEYFJSPERMF-UHFFFAOYSA-J	-1	208.802	5			X				X			X
NS00127992	[K+].[K+].[K+].[K+].[O-][Sb]([O-])(=O)O[Sb]([O-])([O-])=O	O=[Sb](O)(O)O[Sb](=O)(O)O	H4O7Sb2	InChI=1S/4H2O.3O.2Sb/h4*1H2;;;;;/q;;;;;;;2*+2/p-4	MOFOANOVLGWVNA-UHFFFAOYSA-J	0	357.803	13			X
NS00084761	C[Sb](C)(C)(C)C	C[Sb](C)(C)(C)C	C5H15Sb	InChI=1S/5CH3.Sb/h5*1H3;	BBEVMUOEYNOTTE-UHFFFAOYSA-N	0	196.021	21			X
NS00112453	O=[Sb](=O)O[Sb](=O)=O	O=[Sb+]([O-])O[Sb+](=O)[O-]	O5Sb2	InChI=1S/5O.2Sb	LJCFOYOSGPHIOO-UHFFFAOYSA-N	0	321.782	7			X							X
NS00083351	CC[Pb](CC)(CC)[Pb](CC)(CC)CC	CC[Pb](CC)(CC)[Pb](CC)(CC)CC	C12H30Pb2	InChI=1S/6C2H5.2Pb/c6*1-2;;/h6*1H2,2H3;;	DTTVFKVGEOETRX-UHFFFAOYSA-N	0	590.188	44			X
NS00042737	CCCC[Sn](CCCC)(CCCC)[Sn](CCCC)(CCCC)CCCC	CCCC[Sn](CCCC)(CCCC)[Sn](CCCC)(CCCC)CCCC	C24H54Sn2	InChI=1S/6C4H9.2Sn/c6*1-3-4-2;;/h6*1,3-4H2,2H3;;	REDSKZBUUUQMSK-UHFFFAOYSA-N	0	582.227	80			X
NS00046697	S([Sn](CCCC)(CCCC)CCCC)[Sn](CCCC)(CCCC)CCCC	CCCC[Sn](CCCC)(CCCC)S[Sn](CCCC)(CCCC)CCCC	C24H54SSn2	InChI=1S/6C4H9.S.2Sn/c6*1-3-4-2;;;/h6*1,3-4H2,2H3;;;	BDIWFCKBPZPBQT-UHFFFAOYSA-N	0	614.199	81			X
NS00081815	c1ccc(cc1)[Pb](c2ccccc2)(c3ccccc3)[Pb](c4ccccc4)(c5ccccc5)c6ccccc6	c1ccc([Pb](c2ccccc2)(c2ccccc2)[Pb](c2ccccc2)(c2ccccc2)c2ccccc2)cc1	C36H30Pb2	InChI=1S/6C6H5.2Pb/c6*1-2-4-6-5-3-1;;/h6*1-5H;;	SOLOHWWGJALNFO-UHFFFAOYSA-N	0	878.188	68			X
NS00042253	C=1C=CC(=CC1)[Sn](C=2C=CC=CC2)(C=3C=CC=CC3)[Sn](C=4C=CC=CC4)(C=5C=CC=CC5)C=6C=CC=CC6	c1ccc([Sn](c2ccccc2)(c2ccccc2)[Sn](c2ccccc2)(c2ccccc2)c2ccccc2)cc1	C36H30Sn2	InChI=1S/6C6H5.2Sn/c6*1-2-4-6-5-3-1;;/h6*1-5H;;	UAPQJVJCJITJET-UHFFFAOYSA-N	0	702.039	68			X
NS00041101	S([Sn](C=1C=CC=CC1)(C=2C=CC=CC2)C=3C=CC=CC3)[Sn](C=4C=CC=CC4)(C=5C=CC=CC5)C=6C=CC=CC6	c1ccc([Sn](S[Sn](c2ccccc2)(c2ccccc2)c2ccccc2)(c2ccccc2)c2ccccc2)cc1	C36H30SSn2	InChI=1S/6C6H5.S.2Sn/c6*1-2-4-6-5-3-1;;;/h6*1-5H;;;	NTCQOKPUDSWFJF-UHFFFAOYSA-N	0	734.011	69			X
NS00055180	S([Sn](CCCCCCCC)(CCCCCCCC)CCCCCCCC)[Sn](CCCCCCCC)(CCCCCCCC)CCCCCCCC	CCCCCCCC[Sn](CCCCCCCC)(CCCCCCCC)S[Sn](CCCCCCCC)(CCCCCCCC)CCCCCCCC	C48H102SSn2	InChI=1S/6C8H17.S.2Sn/c6*1-3-5-7-8-6-4-2;;;/h6*1,3-8H2,2H3;;;	AXIPKWBIXSFROG-UHFFFAOYSA-N	0	950.575	153			X
NS00041883	C[Sn](C)(C)[Sn](C)(C)C	C[Sn](C)(C)[Sn](C)(C)C	C6H18Sn2	InChI=1S/6CH3.2Sn/h6*1H3;;	CCRMAATUKBYMPA-UHFFFAOYSA-N	0	329.945	26			X
NS00084211	[Ag+].F[Sb-](F)(F)(F)(F)F	F[Sb-](F)(F)(F)(F)F	F6Sb-	InChI=1S/6FH.Sb/h6*1H;/q;;;;;;+5/p-6	MBAKFIZHTUAVJN-UHFFFAOYSA-H	-1	234.895	7			X				X			X
NS00081467	S1[Sb]2S[Sb]3S[Sb](S[Sb]1S3)S2	S1[Sb]2S[Sb]3S[Sb]1S[Sb](S2)S3	S6Sb4	InChI=1S/6S.4Sb	KUQZHUGCMMLIPP-UHFFFAOYSA-N	0	675.448	10			X							X
NS00085776	[Ag].[Cu]	[Ag]	Ag	InChI=1S/Ag	BQCADISMDOOEFD-UHFFFAOYSA-N	0	106.905	1			X							X
NS00080974	[Cl-].[Ag+]	[Ag+]	Ag+	InChI=1S/Ag/q+1	FOIXSVOLVBLSDH-UHFFFAOYSA-N	1	106.905	1			X					X		X
NS00082273	[Am]	[Am]	Am	InChI=1S/Am	LXQXZNRPTYVCNG-UHFFFAOYSA-N	0	241.057	1			X							X
NS00099582	[As]	[As]	As	InChI=1S/As	RQNWIZPPADIBDY-UHFFFAOYSA-N	0	74.9216	1			X							X
NS00081268	[Ga]#[As]	[Ga]#[As]	AsGa	InChI=1S/As.Ga	JBRZTFJDHDCESZ-UHFFFAOYSA-N	0	143.847	2			X							X
NS00081544	[As]#[In]	[As]#[In]	AsIn	InChI=1S/As.In	RPQDHPTXJYYUPQ-UHFFFAOYSA-N	0	189.825	2			X							X
NS00085159	[Ba+2].[Ba+2].[Ba+2].[AsH]=[AsH2-].[AsH]=[AsH2-].[AsH]=[AsH2-].[AsH]=[AsH2-].[AsH]=[AsH2-].[AsH]=[AsH2-]	[AsH]=[AsH3]	H4As2	InChI=1S/As2H4/c1-2/h1H,2H3	KWXRHUHHSOMGIH-UHFFFAOYSA-N	0	153.874	6			X
NS00076166	[Na+].[Na+].[Na+].[Na+].[O-][As]([O-])(=O)O[As]([O-])([O-])=O	O=[As](O)(O)O[As](=O)(O)O	H4As2O7	InChI=1S/As2H4O7/c3-1(4,5)9-2(6,7)8/h(H2,3,4,5)(H2,6,7,8)	BJTQUFONDOVFIJ-UHFFFAOYSA-N	0	265.839	13			X
NS00093607	O=[As]O[As]=O	O=[As]O[As]=O	As2O3	InChI=1S/As2O3/c3-1-5-2-4	IKWTVSLWAPBBKU-UHFFFAOYSA-N	0	197.828	5			X							X
NS00093567	O=[As](=O)O[As](=O)=O	O=[As+]([O-])O[As+](=O)[O-]	As2O5	InChI=1S/As2O5/c3-1(4)7-2(5)6	COHDHYZHOPQOFD-UHFFFAOYSA-N	0	229.818	7			X							X
NS00089838	[Tl+].[AsH2][As]=[AsH2-]	[AsH2][As]=[AsH3]	H5As3	InChI=1S/As3H5/c1-3-2/h1H2,2H3	MQDKMMDKRMAJEQ-UHFFFAOYSA-N	0	229.804	8			X
NS00080482	F[As](F)F	F[As](F)F	AsF3	InChI=1S/AsF3/c2-1(3)4	JCMGUODNZMETBM-UHFFFAOYSA-N	0	131.917	4			X							X
NS00080792	F[As](F)(F)(F)F	F[As](F)(F)(F)F	AsF5	InChI=1S/AsF5/c2-1(3,4,5)6	YBGKQGSCGDNZIB-UHFFFAOYSA-N	0	169.914	6			X							X
NS00081099	[K+].[K+].[O-][As](=O)[O-]	O=[As](O)O	H2AsO3	InChI=1S/AsH2O3/c2-1(3)4/h(H2,2,3,4)	MJJNNUVOCYXPBG-UHFFFAOYSA-N	0	124.922	6			X
NS00080793	[AsH3]	[AsH3]	H3As	InChI=1S/AsH3/h1H3	RBFQJDQYXXHULB-UHFFFAOYSA-N	0	77.9451	4			X
NS00080470	[Ag+].[Ag+].[Ag+].[O-][As]([O-])[O-]	O[As](O)O	H3AsO3	InChI=1S/AsH3O3/c2-1(3)4/h2-4H	GCPXMJHSNVMWNM-UHFFFAOYSA-N	0	125.93	7			X
NS00080311	[Ca+2].[Ca+2].[Ca+2].[O-][As](=O)([O-])[O-].[O-][As](=O)([O-])[O-]	O=[As](O)(O)O	H3AsO4	InChI=1S/AsH3O4/c2-1(3,4)5/h(H3,2,3,4,5)	DJHGAFSJWGLOIV-UHFFFAOYSA-N	0	141.925	8			X
NS00081083	O[As](O)(O)(O)O	O[As](O)(O)(O)O	H5AsO5	InChI=1S/AsH5O5/c2-1(3,4,5)6/h2-6H	SISCWSNPXSMBJN-UHFFFAOYSA-N	0	159.935	11			X
NS00075514	[Pb++].[O-][As]=O.[O-][As]=O	O=[As]O	HAsO2	InChI=1S/AsHO2/c2-1-3/h(H,2,3)	XHTRYVMKFMUJLU-UHFFFAOYSA-N	0	107.919	4			X
NS00087027	[SbH3+3].[AsH3+3]=O	O=[As]	AsO	InChI=1S/AsO/c1-2	GPSSQIRGCXEBSH-UHFFFAOYSA-N	0	90.9165	2			X							X
NS00076285	[Au]	[Au]	Au	InChI=1S/Au	PCHJSUWPFVWCPO-UHFFFAOYSA-N	0	196.967	1			X							X
NS00086379	[Br-].[Au+]	[Au+]	Au+	InChI=1S/Au/q+1	ZBKIUFWVEIBQRT-UHFFFAOYSA-N	1	196.966	1			X					X		X
NS00076110	O.O.O.O.O.O.O.[O-][Zn+].[O-][Zn+].[O-][Zn+].[O-][Zn+].O1B2OB1O2.O1B2OB1O2.O1B2OB1O2.O1B2OB1O2.O1B2OB1O2.O1B2OB1O2	O1B2OB1O2	B2O3	InChI=1S/B2O3/c3-1-4-2(3)5-1	RPPTVYMVSNHGRG-UHFFFAOYSA-N	0	70.0034	5			X							X
NS00079481	ClB1NB(Cl)NB(Cl)N1	ClB1NB(Cl)NB(Cl)N1	H3B3Cl3N3	InChI=1S/B3Cl3H3N3/c4-1-7-2(5)9-3(6)8-1/h7-9H	IJXPQKHXJCOFGH-UHFFFAOYSA-N	0	182.967	12			X
NS00093534	[K+].[K+].[O-]B1OB2OB([O-])OB(O1)O2	OB1OB2OB(O)OB(O1)O2	H2B4O7	InChI=1S/B4H2O7/c5-1-7-3-9-2(6)10-4(8-1)11-3/h5-6H	XDVOLDOITVSJGL-UHFFFAOYSA-N	0	158.017	13			X
NS00074444	[Na+].[Na+].[O-]B(OB=O)OB([O-])OB=O	O=BOB(O)OB(O)OB=O	H2B4O7	InChI=1S/B4H2O7/c5-1-9-3(7)11-4(8)10-2-6/h7-8H	RTANKYMJXZNJGQ-UHFFFAOYSA-N	0	158.017	13			X
NS00086721	[Na+].[Na+].[O-]B1OB([O-])OB2OB(OB=O)OB(OB=O)OB(O1)O2	O=BOB1OB(OB=O)OB2OB(O)OB(O)OB(O1)O2	H2B8O13	InChI=1S/B8H2O13/c9-1-13-5-18-6(14-2-10)20-8-17-4(12)15-3(11)16-7(19-5)21-8/h11-12H	AZVLPWOFJTVOSG-UHFFFAOYSA-N	0	298.024	23			X
NS00084585	[Ba].[Ba].[Ba].[Sb].[Sb]	[Ba]	Ba	InChI=1S/Ba	DSAJWYNOEDNPEQ-UHFFFAOYSA-N	0	137.905	1			X							X
NS00076389	Cl[Ba]Cl	Cl[Ba]Cl	BaCl2	InChI=1S/Ba.2ClH/h;2*1H/q+2;;/p-2	WDIHJSXYQDMJHN-UHFFFAOYSA-L	0	207.843	3			X							X
NS00087474	ClBCl	ClBCl	HBCl2	InChI=1S/BCl2H/c2-1-3/h1H	LHCGBIFHSCCRRG-UHFFFAOYSA-N	0	81.9548	4			X
NS00086821	BCl	BCl	H2BCl	InChI=1S/BClH2/c1-2/h1H2	UOALEFQKAOQICC-UHFFFAOYSA-N	0	47.9938	4			X
NS00092442	[K+].O[B-](O)(F)F	O[B-](O)(F)F	H2BF2O2-	InChI=1S/BF2H2O2/c2-1(3,4)5/h4-5H/q-1	VMXBVJRJJRJTKQ-UHFFFAOYSA-N	-1	83.0121	7			X				X
NS00113735	FB(F)F	FB(F)F	BF3	InChI=1S/BF3/c2-1(3)4	WTEOIRVLGSZEPR-UHFFFAOYSA-N	0	68.0045	4			X							X
NS00085211	O[B-](F)(F)F	O[B-](F)(F)F	HBF3O-	InChI=1S/BF3HO/c2-1(3,4)5/h5H/q-1	UFNLUVSTNNSLEQ-UHFFFAOYSA-N	-1	85.0078	6			X				X
NS00084016	[In+3].F[B-](F)(F)F.F[B-](F)(F)F.F[B-](F)(F)F	F[B-](F)(F)F	BF4-	InChI=1S/BF4/c2-1(3,4)5/q-1	ODGCEQLVLXJUCC-UHFFFAOYSA-N	-1	87.0035	5			X				X			X
NS00084153	[Ba+2].[Ba+2].[Ba+2].[O-]B([O-])[S-].[O-]B([O-])[S-]	OB(O)S	H3BO2S	InChI=1S/BH3O2S/c2-1(3)4/h2-4H	NJDZQLVRFZYMAI-UHFFFAOYSA-N	0	77.9947	7			X
NS00075651	[Zn++].[Zn++].[Zn++].[O-]B([O-])[O-].[O-]B([O-])[O-]	OB(O)O	H3BO3	InChI=1S/BH3O3/c2-1(3)4/h2-4H	KGBXLFKZBHKPEV-UHFFFAOYSA-N	0	62.0175	7			X
NS00087105	[Mg+2].OOB([O-])[O-]	OOB(O)O	H3BO4	InChI=1S/BH3O4/c2-1(3)5-4/h2-4H	RKKOMEIYHHASIN-UHFFFAOYSA-N	0	78.0124	8			X
NS00085493	[Pb+2].[O-]B=O.[O-]B=O	O=BO	HBO2	InChI=1S/BHO2/c2-1-3/h2H	VGTPKLINSHNZRD-UHFFFAOYSA-N	0	44.007	4			X
NS00134378	O.[Na+].[O-]OB=O	O=BOO	HBO3	InChI=1S/BHO3/c2-1-4-3/h3H	PEYVWSJAZONVQK-UHFFFAOYSA-N	0	60.0019	5			X
NS00076281	[Bi]	[Bi]	Bi	InChI=1S/Bi	JCXGWMGPZLAOME-UHFFFAOYSA-N	0	208.98	1			X							X
NS00087055	I[Bi](I)(I)OC=O	I[BiH2](I)I	H2BiI3	InChI=1S/Bi.3HI.2H/h;3*1H;;/q+3;;;;;/p-3	RFZOBGNHUSHNMK-UHFFFAOYSA-K	0	591.709	6			X
NS00074463	O=P12OB(O1)O2	O=P12OB(O1)O2	BO4P	InChI=1S/BO4P/c2-6-3-1(4-6)5-6	RKVCQBPDVHFKCU-UHFFFAOYSA-N	0	105.963	6			X							X
NS00075687	BrBr	BrBr	Br2	InChI=1S/Br2/c1-2	GDTBXPJZTBHREO-UHFFFAOYSA-N	0	157.837	2			X							X
NS00080542	Br[Se](=O)Br	O=[Se](Br)Br	Br2OSe	InChI=1S/Br2OSe/c1-4(2)3	ZWTYAOCEBBZVQQ-UHFFFAOYSA-N	0	253.748	4			X							X
NS00081884	Br[SiH](Br)Br	Br[SiH](Br)Br	HBr3Si	InChI=1S/Br3HSi/c1-4(2)3/h4H	IBOKZQNMFSHYNQ-UHFFFAOYSA-N	0	265.74	5			X
NS00046181	O=P(Br)(Br)Br	O=P(Br)(Br)Br	Br3OP	InChI=1S/Br3OP/c1-5(2,3)4	UXCDUFKZSUBXGM-UHFFFAOYSA-N	0	283.724	5			X							X
NS00046364	S=P(Br)(Br)Br	S=P(Br)(Br)Br	Br3PS	InChI=1S/Br3PS/c1-4(2,3)5	OWNZHTHZRZVKSQ-UHFFFAOYSA-N	0	299.701	5			X							X
NS00052531	BrP1(Br)NP(Br)(Br)NP(Br)(Br)NP(Br)(Br)N1	Br[PH]1(Br)N[PH](Br)(Br)N[PH](Br)(Br)N[PH](Br)(Br)N1	H8Br8N4P4	InChI=1S/Br8H8N4P4/c1-13(2)9-14(3,4)11-16(7,8)12-15(5,6)10-13/h9-16H	OTJLSEGQTQSXBX-UHFFFAOYSA-N	0	819.317	24			X
NS00085239	ClBr	ClBr	BrCl	InChI=1S/BrCl/c1-2	CODNYICXDISAEA-UHFFFAOYSA-N	0	113.887	2			X							X
NS00075684	[Na+].[Br-]	Br	HBr	InChI=1S/BrH/h1H	CPELXLSAUQHCOX-UHFFFAOYSA-N	0	79.9262	2			X
NS00085104	[Na+].[O-]Br	OBr	HBrO	InChI=1S/BrHO/c1-2/h2H	CUILPNURFADTPE-UHFFFAOYSA-N	0	95.9211	3			X
NS00082165	[Na+].[O-]Br=O	[O-][Br+]O	HBrO2	InChI=1S/BrHO2/c2-1-3/h2H	GRHPUBRBRQCOMQ-UHFFFAOYSA-N	0	111.916	4			X
NS00014043	[Na+].[O-][Br](=O)=O	[O-][Br+2]([O-])O	HBrO3	InChI=1S/BrHO3/c2-1(3)4/h2H	YTFCQDDTLVUOCN-UHFFFAOYSA-N	0	127.911	5			X
NS00081127	BrI	BrI	BrI	InChI=1S/BrI/c1-2	CBEQRNSPHCCXSH-UHFFFAOYSA-N	0	205.823	2			X							X
NS00011144	FC(C(C(C(C(C(F)(F)Br)(F)F)(F)F)(F)F)(F)F)(C(C(C(C(F)(F)F)(F)F)(F)F)(F)F)F	FC(F)(F)C(F)(F)C(F)(F)C(F)(F)C(F)(F)C(F)(F)C(F)(F)C(F)(F)C(F)(F)C(F)(F)Br	C10BrF21	InChI=1S/C10BrF21/c11-9(28,29)7(24,25)5(20,21)3(16,17)1(12,13)2(14,15)4(18,19)6(22,23)8(26,27)10(30,31)32	JCAULFRGWRHHIG-UHFFFAOYSA-N	0	597.885	32			X							X
NS00021868	ClC1=C(Cl)C(Cl)(C(=C1Cl)Cl)C1(Cl)C(=C(Cl)C(=C1Cl)Cl)Cl	ClC1=C(Cl)C(Cl)(C2(Cl)C(Cl)=C(Cl)C(Cl)=C2Cl)C(Cl)=C1Cl	C10Cl10	InChI=1S/C10Cl10/c11-1-2(12)6(16)9(19,5(1)15)10(20)7(17)3(13)4(14)8(10)18	LWLJUMBEZJHXHV-UHFFFAOYSA-N	0	469.689	20			X							X
NS00021657	ClC12C(=O)C3(Cl)C4(Cl)C1(Cl)C1(Cl)C2(Cl)C3(Cl)C4(Cl)C1(Cl)Cl	O=C1C2(Cl)C3(Cl)C4(Cl)C(Cl)(Cl)C5(Cl)C3(Cl)C1(Cl)C5(Cl)C24Cl	C10Cl10O	InChI=1S/C10Cl10O/c11-2-1(21)3(12)6(15)4(2,13)8(17)5(2,14)7(3,16)9(6,18)10(8,19)20	LHHGDZSESBACKH-UHFFFAOYSA-N	0	485.683	21			X							X
NS00002680	ClC12C3(Cl)C4(Cl)C5(Cl)C(Cl)(C1(Cl)C4(Cl)Cl)C2(Cl)C(Cl)(Cl)C35Cl	ClC1(Cl)C2(Cl)C3(Cl)C4(Cl)C(Cl)(Cl)C5(Cl)C3(Cl)C1(Cl)C5(Cl)C24Cl	C10Cl12	InChI=1S/C10Cl12/c11-1-2(12)7(17)4(14)3(13,5(1,15)9(7,19)20)6(1,16)10(21,22)8(2,4)18	GVYLCNUFSHDAAW-UHFFFAOYSA-N	0	539.626	22			X							X
NS00109052	Fc1c(F)c(c(F)c(F)c1C(Cl)(Cl)Cl)C(F)(C(F)(F)F)C(F)(F)F	Fc1c(F)c(C(F)(C(F)(F)F)C(F)(F)F)c(F)c(F)c1C(Cl)(Cl)Cl	C10Cl3F11	InChI=1S/C10Cl3F11/c11-8(12,13)2-5(16)3(14)1(4(15)6(2)17)7(18,9(19,20)21)10(22,23)24	HVSWWIQGNBXLNG-UHFFFAOYSA-N	0	433.889	24			X							X
NS00027133	Clc1c(Cl)c2c(c(Cl)c1Cl)c(Cl)c(Cl)c(Cl)c2Cl	Clc1c(Cl)c(Cl)c2c(Cl)c(Cl)c(Cl)c(Cl)c2c1Cl	C10Cl8	InChI=1S/C10Cl8/c11-3-1-2(5(13)9(17)7(3)15)6(14)10(18)8(16)4(1)12	RTNLUFLDZOAXIC-UHFFFAOYSA-N	0	399.751	18			X							X
NS00110219	FC(F)(F)C(F)(F)C(F)(F)C(F)(F)C(F)(F)C(F)(F)C(F)(F)C(F)(F)C(F)(F)C(Cl)=O	O=C(Cl)C(F)(F)C(F)(F)C(F)(F)C(F)(F)C(F)(F)C(F)(F)C(F)(F)C(F)(F)C(F)(F)F	C10ClF19O	InChI=1S/C10ClF19O/c11-1(31)2(12,13)3(14,15)4(16,17)5(18,19)6(20,21)7(22,23)8(24,25)9(26,27)10(28,29)30	MCEDOKUQJYNLKR-UHFFFAOYSA-N	0	531.933	31			X							X
NS00019226	FC(F)(Cl)C(F)(F)C(F)(F)C(F)(F)C(F)(F)C(F)(F)C(F)(F)C(F)(F)OC(F)(F)C(F)(F)S(F)(=O)=O	O=S(=O)(F)C(F)(F)C(F)(F)OC(F)(F)C(F)(F)C(F)(F)C(F)(F)C(F)(F)C(F)(F)C(F)(F)C(F)(F)Cl	C10ClF21O3S	InChI=1S/C10ClF21O3S/c11-7(24,25)5(20,21)3(16,17)1(12,13)2(14,15)4(18,19)6(22,23)8(26,27)35-9(28,29)10(30,31)36(32,33)34	UQBUBNOZWZCKIV-UHFFFAOYSA-N	0	633.892	36			X							X
NS00112166	Fc1c(F)c(c(F)c(F)c1C#N)C(F)(C(F)(F)F)C(F)(F)F	N#Cc1c(F)c(F)c(C(F)(C(F)(F)F)C(F)(F)F)c(F)c1F	C10F11N	InChI=1S/C10F11N/c11-4-2(1-22)5(12)7(14)3(6(4)13)8(15,9(16,17)18)10(19,20)21	LQGVLRSSQVWQGC-UHFFFAOYSA-N	0	342.986	22			X							X
NS00018719	FC1=C(F)C2=C(C(F)=C1F)C(F)(F)C(F)(F)C(F)(F)C2(F)F	Fc1c(F)c(F)c2c(c1F)C(F)(F)C(F)(F)C(F)(F)C2(F)F	C10F12	InChI=1S/C10F12/c11-3-1-2(4(12)6(14)5(3)13)8(17,18)10(21,22)9(19,20)7(1,15)16	FJMMRMQACFEXIL-UHFFFAOYSA-N	0	347.981	22			X							X
NS00110411	Fc1c(F)c(F)c(C(=O)C(F)(F)C(F)(F)C(F)(F)F)c(F)c1F	O=C(c1c(F)c(F)c(F)c(F)c1F)C(F)(F)C(F)(F)C(F)(F)F	C10F12O	InChI=1S/C10F12O/c11-2-1(3(12)5(14)6(15)4(2)13)7(23)8(16,17)9(18,19)10(20,21)22	NQVADSQEXHQDON-UHFFFAOYSA-N	0	363.976	23			X							X
NS00109711	Fc1c(F)c(F)c(c(F)c1F)C(F)(F)C(F)(F)C(F)(F)C(F)(F)F	Fc1c(F)c(F)c(C(F)(F)C(F)(F)C(F)(F)C(F)(F)F)c(F)c1F	C10F14	InChI=1S/C10F14/c11-2-1(3(12)5(14)6(15)4(2)13)7(16,17)8(18,19)9(20,21)10(22,23)24	MOMGZHIBLGUISR-UHFFFAOYSA-N	0	385.978	24			X							X
NS00111813	Fc1c(F)c(F)c(c(c1F)C(F)(F)F)C(F)(C(F)(F)F)C(F)(F)F	Fc1c(F)c(F)c(C(F)(C(F)(F)F)C(F)(F)F)c(C(F)(F)F)c1F	C10F14	InChI=1S/C10F14/c11-3-1(7(15,9(19,20)21)10(22,23)24)2(8(16,17)18)4(12)6(14)5(3)13	FJPYWQSQUDKSOV-UHFFFAOYSA-N	0	385.978	24			X							X
NS00109857	FC1=C(F)C(=C(F)C(F)=C1C(F)(F)F)C(F)(C(F)(F)F)C(F)(F)F	Fc1c(F)c(C(F)(C(F)(F)F)C(F)(F)F)c(F)c(F)c1C(F)(F)F	C10F14	InChI=1S/C10F14/c11-3-1(7(15,9(19,20)21)10(22,23)24)4(12)6(14)2(5(3)13)8(16,17)18	CKGPOWZUEZFLPG-UHFFFAOYSA-N	0	385.978	24			X							X
NS00013970	FC1(F)C(F)(F)C(F)(F)C2(F)C(F)(F)C(F)(F)C(F)(F)C(F)(F)C2(F)C1(F)F	FC1(F)C(F)(F)C(F)(F)C2(F)C(F)(F)C(F)(F)C(F)(F)C(F)(F)C2(F)C1(F)F	C10F18	InChI=1S/C10F18/c11-1-2(12,5(17,18)9(25,26)7(21,22)3(1,13)14)6(19,20)10(27,28)8(23,24)4(1,15)16	UWEYRJFJVCLAGH-UHFFFAOYSA-N	0	461.971	28			X							X
NS00108788	FC(F)(F)C(F)(F)C(F)(F)C(F)(F)C(=O)OC(=O)C(F)(F)C(F)(F)C(F)(F)C(F)(F)F	O=C(OC(=O)C(F)(F)C(F)(F)C(F)(F)C(F)(F)F)C(F)(F)C(F)(F)C(F)(F)C(F)(F)F	C10F18O3	InChI=1S/C10F18O3/c11-3(12,5(15,16)7(19,20)9(23,24)25)1(29)31-2(30)4(13,14)6(17,18)8(21,22)10(26,27)28	YHNMNWOUFKIZLY-UHFFFAOYSA-N	0	509.956	31			X							X
NS00109079	FC(I)=C(F)C(F)(F)C(F)(F)C(F)(F)C(F)(F)C(F)(F)C(F)(F)C(F)(F)C(F)(F)F	FC(I)=C(F)C(F)(F)C(F)(F)C(F)(F)C(F)(F)C(F)(F)C(F)(F)C(F)(F)C(F)(F)F	C10F19I	InChI=1S/C10F19I/c11-1(2(12)30)3(13,14)4(15,16)5(17,18)6(19,20)7(21,22)8(23,24)9(25,26)10(27,28)29	CNVIZYKCNXLGGZ-UHFFFAOYSA-N	0	607.874	30			X							X
NS00018969	FC(F)=C(F)C(F)(F)C(F)(F)C(F)(F)C(F)(F)C(F)(F)C(F)(F)C(F)(F)C(F)(F)F	FC(F)=C(F)C(F)(F)C(F)(F)C(F)(F)C(F)(F)C(F)(F)C(F)(F)C(F)(F)C(F)(F)F	C10F20	InChI=1S/C10F20/c11-1(2(12)13)3(14,15)4(16,17)5(18,19)6(20,21)7(22,23)8(24,25)9(26,27)10(28,29)30	IMVVEWPCRIJQCA-UHFFFAOYSA-N	0	499.968	30			X							X
NS00019012	FC(F)(F)C(F)(F)C(F)(F)C(F)(F)C1(F)C(F)(F)C(F)(F)C(F)(F)C(F)(F)C1(F)F	FC(F)(F)C(F)(F)C(F)(F)C(F)(F)C1(F)C(F)(F)C(F)(F)C(F)(F)C(F)(F)C1(F)F	C10F20	InChI=1S/C10F20/c11-1(4(16,17)7(22,23)9(26,27)10(28,29)30)2(12,13)5(18,19)8(24,25)6(20,21)3(1,14)15	XZZGMFAUFIVEGL-UHFFFAOYSA-N	0	499.968	30			X							X
NS00115403	C1(C(C(C(C(C1(F)F)(F)F)(F)F)(C(C(F)(F)F)(F)F)F)(F)F)(C(C(F)(F)F)(F)F)F	FC(F)(F)C(F)(F)C1(F)C(F)(F)C(F)(F)C(F)(F)C(F)(C(F)(F)C(F)(F)F)C1(F)F	C10F20	InChI=1S/C10F20/c11-1(6(19,20)9(25,26)27)3(13,14)2(12,7(21,22)10(28,29)30)5(17,18)8(23,24)4(1,15)16	OIWXSBDFHALUCH-UHFFFAOYSA-N	0	499.968	30			X							X
NS00019264	FC(F)(F)C(C(F)(F)F)(C(F)(F)F)C1(F)C(F)(F)C(F)(F)C(F)(F)C(F)(F)C1(F)F	FC(F)(F)C(C(F)(F)F)(C(F)(F)F)C1(F)C(F)(F)C(F)(F)C(F)(F)C(F)(F)C1(F)F	C10F20	InChI=1S/C10F20/c11-2(1(8(22,23)24,9(25,26)27)10(28,29)30)3(12,13)5(16,17)7(20,21)6(18,19)4(2,14)15	VLTXBOGHSBHSAC-UHFFFAOYSA-N	0	499.968	30			X							X
NS00011166	O1C(F)(C(C(F)(C1(F)C(F)(F)F)C(F)(F)F)(C(F)(F)C(F)(F)F)C(F)(F)F)C(F)(F)F	FC(F)(F)C(F)(F)C1(C(F)(F)F)C(F)(C(F)(F)F)OC(F)(C(F)(F)F)C1(F)C(F)(F)F	C10F20O	InChI=1S/C10F20O/c11-2(7(19,20)21)1(6(16,17)18,3(12,13)8(22,23)24)4(14,9(25,26)27)31-5(2,15)10(28,29)30	ROKBKBIVJKPRAG-UHFFFAOYSA-N	0	515.963	31			X							X
NS00115569	C(=O)(C(OC(C(OC(C(OC(F)(F)F)(F)F)(C(F)(F)F)F)(F)F)(C(F)(F)F)F)(F)F)C(F)(F)F	O=C(C(F)(F)F)C(F)(F)OC(F)(C(F)(F)F)C(F)(F)OC(F)(C(F)(F)F)C(F)(F)OC(F)(F)F	C10F20O4	InChI=1S/C10F20O4/c11-2(12,13)1(31)3(14,15)32-4(16,6(18,19)20)8(24,25)33-5(17,7(21,22)23)9(26,27)34-10(28,29)30	LOPLQFGGCDXKJW-UHFFFAOYSA-N	0	563.948	34			X							X
NS00019363	FC1(F)OC(F)(F)C(F)(F)OC(F)(F)C(F)(F)OC(F)(F)C(F)(F)OC(F)(F)C(F)(F)OC1(F)F	FC1(F)OC(F)(F)C(F)(F)OC(F)(F)C(F)(F)OC(F)(F)C(F)(F)OC(F)(F)C(F)(F)OC1(F)F	C10F20O5	InChI=1S/C10F20O5/c11-1(12)2(13,14)32-5(19,20)6(21,22)34-9(27,28)10(29,30)35-8(25,26)7(23,24)33-4(17,18)3(15,16)31-1	CAKZCCWLOCDNJK-UHFFFAOYSA-N	0	579.943	35			X							X
NS00011176	FC(C(C(C(C(C(F)(F)I)(F)F)(F)F)(F)F)(F)F)(C(C(C(C(F)(F)F)(F)F)(F)F)(F)F)F	FC(F)(F)C(F)(F)C(F)(F)C(F)(F)C(F)(F)C(F)(F)C(F)(F)C(F)(F)C(F)(F)C(F)(F)I	C10F21I	InChI=1S/C10F21I/c11-1(12,3(15,16)5(19,20)7(23,24)9(27,28)29)2(13,14)4(17,18)6(21,22)8(25,26)10(30,31)32	UDWBMXSQHOHKOI-UHFFFAOYSA-N	0	645.871	32			X							X
NS00018917	FC(F)(F)C(F)(F)C(F)(F)C(F)(F)C(F)(F)C(F)(F)C(F)(F)C(F)(F)C(F)(F)C(F)(F)F	FC(F)(F)C(F)(F)C(F)(F)C(F)(F)C(F)(F)C(F)(F)C(F)(F)C(F)(F)C(F)(F)C(F)(F)F	C10F22	InChI=1S/C10F22/c11-1(12,3(15,16)5(19,20)7(23,24)9(27,28)29)2(13,14)4(17,18)6(21,22)8(25,26)10(30,31)32	BPHQIXJDBIHMLT-UHFFFAOYSA-N	0	537.965	32			X							X
NS00019263	FC(F)(F)C(F)(C(F)(F)F)C(F)(F)C(F)(C(F)(F)F)C(F)(F)C(F)(C(F)(F)F)C(F)(F)F	FC(F)(F)C(F)(C(F)(F)F)C(F)(F)C(F)(C(F)(F)F)C(F)(F)C(F)(C(F)(F)F)C(F)(F)F	C10F22	InChI=1S/C10F22/c11-1(6(18,19)20,4(14,15)2(12,7(21,22)23)8(24,25)26)5(16,17)3(13,9(27,28)29)10(30,31)32	PSVVJGAGHXHJDI-UHFFFAOYSA-N	0	537.965	32			X							X
NS00018903	FC(F)(F)C(F)(C(F)(F)F)C(F)(F)C(F)(F)C(F)(F)C(F)(F)C(F)(C(F)(F)F)C(F)(F)F	FC(F)(F)C(F)(C(F)(F)F)C(F)(F)C(F)(F)C(F)(F)C(F)(F)C(F)(C(F)(F)F)C(F)(F)F	C10F22	InChI=1S/C10F22/c11-1(7(21,22)23,8(24,25)26)3(13,14)5(17,18)6(19,20)4(15,16)2(12,9(27,28)29)10(30,31)32	OBAVAMUHCSFDSY-UHFFFAOYSA-N	0	537.965	32			X							X
NS00109579	C(C(C(C(F)(F)F)(F)F)(C(F)(F)F)F)(C(C(F)(F)F)(F)F)(C(C(F)(F)F)(F)F)C(F)(F)F	FC(F)(F)C(F)(F)C(F)(C(F)(F)F)C(C(F)(F)F)(C(F)(F)C(F)(F)F)C(F)(F)C(F)(F)F	C10F22	InChI=1S/C10F22/c11-2(7(21,22)23,5(16,17)10(30,31)32)1(6(18,19)20,3(12,13)8(24,25)26)4(14,15)9(27,28)29	MORRHGXSKNTVCN-UHFFFAOYSA-N	0	537.965	32			X							X
NS00108934	FC(F)(F)C(C(F)(F)F)(C(F)(F)F)C(F)(F)C(F)(F)C(C(F)(F)F)(C(F)(F)F)C(F)(F)F	FC(F)(F)C(C(F)(F)F)(C(F)(F)F)C(F)(F)C(F)(F)C(C(F)(F)F)(C(F)(F)F)C(F)(F)F	C10F22	InChI=1S/C10F22/c11-3(12,1(5(15,16)17,6(18,19)20)7(21,22)23)4(13,14)2(8(24,25)26,9(27,28)29)10(30,31)32	NXGSATACKGXTHF-UHFFFAOYSA-N	0	537.965	32			X							X
NS00018720	FC(F)(F)C(F)(F)C(F)(F)OC(F)(C(F)(F)F)C(F)(OC(F)(F)C(F)(F)C(F)(F)F)C(F)(F)F	FC(F)(F)C(F)(F)C(F)(F)OC(F)(C(F)(F)F)C(F)(OC(F)(F)C(F)(F)C(F)(F)F)C(F)(F)F	C10F22O2	InChI=1S/C10F22O2/c11-1(12,5(17,18)19)9(29,30)33-3(15,7(23,24)25)4(16,8(26,27)28)34-10(31,32)2(13,14)6(20,21)22	NJTNZAQULGOGAB-UHFFFAOYSA-N	0	569.955	34			X							X
NS00111833	FC(F)(F)C(F)(OC(F)(F)C(F)(F)C(F)(F)C(F)(F)OC(F)(C(F)(F)F)C(F)(F)F)C(F)(F)F	FC(F)(F)C(F)(OC(F)(F)C(F)(F)C(F)(F)C(F)(F)OC(F)(C(F)(F)F)C(F)(F)F)C(F)(F)F	C10F22O2	InChI=1S/C10F22O2/c11-1(12,9(29,30)33-3(15,5(17,18)19)6(20,21)22)2(13,14)10(31,32)34-4(16,7(23,24)25)8(26,27)28	DZRJDVMVCAOKEZ-UHFFFAOYSA-N	0	569.955	34			X							X
NS00011152	O=[S](C(C(C(C(C(C(C(C(C(C(F)(F)F)(F)F)(F)F)(F)F)(F)F)(F)F)(F)F)(F)F)(F)F)(F)F)(=O)F	O=S(=O)(F)C(F)(F)C(F)(F)C(F)(F)C(F)(F)C(F)(F)C(F)(F)C(F)(F)C(F)(F)C(F)(F)C(F)(F)F	C10F22O2S	InChI=1S/C10F22O2S/c11-1(12,3(15,16)5(19,20)7(23,24)9(27,28)29)2(13,14)4(17,18)6(21,22)8(25,26)10(30,31)35(32,33)34	QMNUYVWNQITPHA-UHFFFAOYSA-N	0	601.927	35			X							X
NS00111851	FC(F)(F)OC(OC(F)(F)C(F)(F)OC(OC(F)(F)F)(C(F)(F)F)C(F)(F)F)(C(F)(F)F)C(F)(F)F	FC(F)(F)OC(OC(F)(F)C(F)(F)OC(OC(F)(F)F)(C(F)(F)F)C(F)(F)F)(C(F)(F)F)C(F)(F)F	C10F22O4	InChI=1S/C10F22O4/c11-3(12,13)1(4(14,15)16,35-9(27,28)29)33-7(23,24)8(25,26)34-2(5(17,18)19,6(20,21)22)36-10(30,31)32	HTIKFKFFFZPLCK-UHFFFAOYSA-N	0	601.945	36			X							X
NS00112177	FC(F)(F)OC(F)(F)C(F)(F)OC(F)(F)C(F)(F)OC(F)(F)C(F)(F)OC(F)(F)C(F)(F)OC(F)(F)F	FC(F)(F)OC(F)(F)C(F)(F)OC(F)(F)C(F)(F)OC(F)(F)C(F)(F)OC(F)(F)C(F)(F)OC(F)(F)F	C10F22O5	InChI=1S/C10F22O5/c11-1(12,3(15,16)34-5(19,20)7(23,24)36-9(27,28)29)33-2(13,14)4(17,18)35-6(21,22)8(25,26)37-10(30,31)32	WGAHPKOIQCXOMB-UHFFFAOYSA-N	0	617.939	37			X							X
NS00111265	FC(F)(F)C(F)(F)C(F)(F)C(F)(F)C(F)(F)C(F)(F)C(F)(F)C(F)(F)[Si](F)(O[Si](F)(F)O[Si](F)(F)F)C(F)(F)C(F)(F)F	FC(F)(F)C(F)(F)C(F)(F)C(F)(F)C(F)(F)C(F)(F)C(F)(F)C(F)(F)[Si](F)(O[Si](F)(F)O[Si](F)(F)F)C(F)(F)C(F)(F)F	C10F28O2Si3	InChI=1S/C10F28O2Si3/c11-1(12,3(15,16)5(19,20)7(23,24)25)2(13,14)4(17,18)6(21,22)9(29,30)41(33,10(31,32)8(26,27)28)39-43(37,38)40-42(34,35)36	YCGOFOKTNYLRPC-UHFFFAOYSA-N	0	767.876	43			X							X
NS00018934	FC1=C(F)C2=C(C(F)=C1F)C(F)=C(F)C(F)=C2F	Fc1c(F)c(F)c2c(F)c(F)c(F)c(F)c2c1F	C10F8	InChI=1S/C10F8/c11-3-1-2(5(13)9(17)7(3)15)6(14)10(18)8(16)4(1)12	JDCMOHAFGDQQJX-UHFFFAOYSA-N	0	271.987	18			X							X
NS00042794	C(#CCC)C=1C=CC=CC1	CCC#Cc1ccccc1	C10H10	InChI=1S/C10H10/c1-2-3-7-10-8-5-4-6-9-10/h4-6,8-9H,2H2,1H3	FFFMSANAQQVUJA-UHFFFAOYSA-N	0	130.078	20			X
NS00043976	C=1C=CC2=C(C1)C=CCC2	C1=Cc2ccccc2CC1	C10H10	InChI=1S/C10H10/c1-2-6-10-8-4-3-7-9(10)5-1/h1-3,5-7H,4,8H2	KEIFWROAQVVDBN-UHFFFAOYSA-N	0	130.078	20			X
NS00034606	C1C=CCc2ccccc12	C1=CCc2ccccc2C1	C10H10	InChI=1S/C10H10/c1-2-6-10-8-4-3-7-9(10)5-1/h1-6H,7-8H2	FUPIVZHYVSCYLX-UHFFFAOYSA-N	0	130.078	20			X
NS00005078	C=Cc1ccc(C=C)cc1	C=Cc1ccc(C=C)cc1	C10H10	InChI=1S/C10H10/c1-3-9-5-7-10(4-2)8-6-9/h3-8H,1-2H2	WEERVPDNCOGWJF-UHFFFAOYSA-N	0	130.078	20			X
NS00007178	C=Cc1cccc(C=C)c1	C=Cc1cccc(C=C)c1	C10H10	InChI=1S/C10H10/c1-3-9-6-5-7-10(4-2)8-9/h3-8H,1-2H2	PRJNEUBECVAVAG-UHFFFAOYSA-N	0	130.078	20			X
NS00007152	C=Cc1ccccc1C=C	C=Cc1ccccc1C=C	C10H10	InChI=1S/C10H10/c1-3-9-7-5-6-8-10(9)4-2/h3-8H,1-2H2	MYRTYDVEIRVNKP-UHFFFAOYSA-N	0	130.078	20			X
NS00022737	Cc1cccc2c1C=CC2	Cc1cccc2c1C=CC2	C10H10	InChI=1S/C10H10/c1-8-4-2-5-9-6-3-7-10(8)9/h2-5,7H,6H2,1H3	IRAWLGHJHQBREM-UHFFFAOYSA-N	0	130.078	20			X
NS00022740	Cc1c2CC=Cc2ccc1	Cc1cccc2c1CC=C2	C10H10	InChI=1S/C10H10/c1-8-4-2-5-9-6-3-7-10(8)9/h2-6H,7H2,1H3	BSFFHHPGSJXWFP-UHFFFAOYSA-N	0	130.078	20			X
NS00022746	Cc1cc2c(CC=C2)cc1	Cc1ccc2c(c1)C=CC2	C10H10	InChI=1S/C10H10/c1-8-5-6-9-3-2-4-10(9)7-8/h2,4-7H,3H2,1H3	YLHSETDFVAXPRB-UHFFFAOYSA-N	0	130.078	20			X
NS00021818	Cc1cc2c(C=CC2)cc1	Cc1ccc2c(c1)CC=C2	C10H10	InChI=1S/C10H10/c1-8-5-6-9-3-2-4-10(9)7-8/h2-3,5-7H,4H2,1H3	RIGBUHPGSPCSLT-UHFFFAOYSA-N	0	130.078	20			X
NS00042549	C=1C=CC2=C(C1)C=CC2C	CC1C=Cc2ccccc21	C10H10	InChI=1S/C10H10/c1-8-6-7-9-4-2-3-5-10(8)9/h2-8H,1H3	LRTOHSLOFCWHRF-UHFFFAOYSA-N	0	130.078	20			X
NS00085286	CC(=CC(=O)Nc1ccccc1)OB(F)F	CC(=CC(=O)Nc1ccccc1)OB(F)F	C10H10BF2NO2	InChI=1S/C10H10BF2NO2/c1-8(16-11(12)13)7-10(15)14-9-5-3-2-4-6-9/h2-7H,1H3,(H,14,15)	JRASYOPKEUTBOX-UHFFFAOYSA-N	0	225.077	26			X
NS00065012	BrC1C=2C=CC=CC2CC(Br)C1	BrC1Cc2ccccc2C(Br)C1	C10H10Br2	InChI=1S/C10H10Br2/c11-8-5-7-3-1-2-4-9(7)10(12)6-8/h1-4,8,10H,5-6H2	VUDWWNGBDAJKFX-UHFFFAOYSA-N	0	287.915	22			X
NS00049670	BrC(Br)C=1C=CC=CC1OCC2OC2	BrC(Br)c1ccccc1OCC1CO1	C10H10Br2O2	InChI=1S/C10H10Br2O2/c11-10(12)8-3-1-2-4-9(8)14-6-7-5-13-7/h1-4,7,10H,5-6H2	RUBIQRSGTVJYHR-UHFFFAOYSA-N	0	319.905	24			X
NS00028625	CC(C)C1=C(Br)C(=O)C(=C(Br)C1=O)C	CC1=C(Br)C(=O)C(C(C)C)=C(Br)C1=O	C10H10Br2O2	InChI=1S/C10H10Br2O2/c1-4(2)6-8(12)9(13)5(3)7(11)10(6)14/h4H,1-3H3	GHHZELQYJPWSMG-UHFFFAOYSA-N	0	319.905	24			X
NS00062359	BrC=1C=C(Br)C(=CC1OCC2OC2)C	Cc1cc(OCC2CO2)c(Br)cc1Br	C10H10Br2O2	InChI=1S/C10H10Br2O2/c1-6-2-10(9(12)3-8(6)11)14-5-7-4-13-7/h2-3,7H,4-5H2,1H3	ZBJLKYJROIWGKA-UHFFFAOYSA-N	0	319.905	24			X
NS00057858	BrC1=C(Br)C(=CC=C1OCC2OC2)C	Cc1ccc(OCC2CO2)c(Br)c1Br	C10H10Br2O2	InChI=1S/C10H10Br2O2/c1-6-2-3-8(10(12)9(6)11)14-5-7-4-13-7/h2-3,7H,4-5H2,1H3	NXIFLHKNGSUALF-UHFFFAOYSA-N	0	319.905	24			X
NS00001107	Cc1cc(Br)cc(Br)c1OCC1CO1	Cc1cc(Br)cc(Br)c1OCC1CO1	C10H10Br2O2	InChI=1S/C10H10Br2O2/c1-6-2-7(11)3-9(12)10(6)14-5-8-4-13-8/h2-3,8H,4-5H2,1H3	XQTJZNGNEJLXTR-UHFFFAOYSA-N	0	319.905	24			X
NS00050123	BrC=1C=C(C=C(Br)C1OCC2OC2)C	Cc1cc(Br)c(OCC2CO2)c(Br)c1	C10H10Br2O2	InChI=1S/C10H10Br2O2/c1-6-2-8(11)10(9(12)3-6)14-5-7-4-13-7/h2-3,7H,4-5H2,1H3	XWEPFVUYXGEZOY-UHFFFAOYSA-N	0	319.905	24			X
NS00066342	BrC=1C=C(Br)C(=C(OCC2OC2)C1)C	Cc1c(Br)cc(Br)cc1OCC1CO1	C10H10Br2O2	InChI=1S/C10H10Br2O2/c1-6-9(12)2-7(11)3-10(6)14-5-8-4-13-8/h2-3,8H,4-5H2,1H3	SWMGDHZMKUXYFO-UHFFFAOYSA-N	0	319.905	24			X
NS00057401	BrC1=CC=C(OCC2OC2)C(=C1Br)C	Cc1c(OCC2CO2)ccc(Br)c1Br	C10H10Br2O2	InChI=1S/C10H10Br2O2/c1-6-9(14-5-7-4-13-7)3-2-8(11)10(6)12/h2-3,7H,4-5H2,1H3	CUFZQQZUROXYRX-UHFFFAOYSA-N	0	319.905	24			X
NS00009905	CC(C)(C(O)=O)c1cc(Br)c(O)c(Br)c1	CC(C)(C(=O)O)c1cc(Br)c(O)c(Br)c1	C10H10Br2O3	InChI=1S/C10H10Br2O3/c1-10(2,9(14)15)5-3-6(11)8(13)7(12)4-5/h3-4,13H,1-2H3,(H,14,15)	RVJWOUXEJPXIHX-UHFFFAOYSA-N	0	335.9	25			X
NS00050285	BrCC(Br)C1=CC=C(C=C1)C(Br)CBr	BrCC(Br)c1ccc(C(Br)CBr)cc1	C10H10Br4	InChI=1S/C10H10Br4/c11-5-9(13)7-1-2-8(4-3-7)10(14)6-12/h1-4,9-10H,5-6H2	KDBQQANTDCVPDZ-UHFFFAOYSA-N	0	445.752	24			X
NS00047696	BrCC(Br)C1=CC=CC(=C1)C(Br)CBr	BrCC(Br)c1cccc(C(Br)CBr)c1	C10H10Br4	InChI=1S/C10H10Br4/c11-5-9(13)7-2-1-3-8(4-7)10(14)6-12/h1-4,9-10H,5-6H2	BTMPLMJADSPMBB-UHFFFAOYSA-N	0	445.752	24			X
NS00058574	BrC=1C=C(C=C(Br)C1OCC(Br)CBr)C	Cc1cc(Br)c(OCC(Br)CBr)c(Br)c1	C10H10Br4O	InChI=1S/C10H10Br4O/c1-6-2-8(13)10(9(14)3-6)15-5-7(12)4-11/h2-3,7H,4-5H2,1H3	XPMYXNJOFNBHOK-UHFFFAOYSA-N	0	461.747	25			X
NS00060707	ClC(=CCC)C1=CC=C(Br)C=C1	CCC=C(Cl)c1ccc(Br)cc1	C10H10BrCl	InChI=1S/C10H10BrCl/c1-2-3-10(12)8-4-6-9(11)7-5-8/h3-7H,2H2,1H3	WKDXWCCEMCZYBN-UHFFFAOYSA-N	0	243.965	22			X
NS00005182	COP(=O)(OC)OC(=CBr)c1ccc(Cl)cc1Cl	COP(=O)(OC)OC(=CBr)c1ccc(Cl)cc1Cl	C10H10BrCl2O4P	InChI=1S/C10H10BrCl2O4P/c1-15-18(14,16-2)17-10(6-11)8-4-3-7(12)5-9(8)13/h3-6H,1-2H3	LOOAGTDYKNUDBZ-UHFFFAOYSA-N	0	373.888	28			X
NS00054724	O=C1NC2=CC(Cl)=CC=C2N1CCCBr	O=c1[nH]c2cc(Cl)ccc2n1CCCBr	C10H10BrClN2O	InChI=1S/C10H10BrClN2O/c11-4-1-5-14-9-3-2-7(12)6-8(9)13-10(14)15/h2-3,6H,1,4-5H2,(H,13,15)	ZAXGBHVNESQALC-UHFFFAOYSA-N	0	287.967	25			X
NS00031549	ClCCCC(=O)c1ccc(Br)cc1	O=C(CCCCl)c1ccc(Br)cc1	C10H10BrClO	InChI=1S/C10H10BrClO/c11-9-5-3-8(4-6-9)10(13)2-1-7-12/h3-6H,1-2,7H2	WJKPUMBLABGUCQ-UHFFFAOYSA-N	0	259.96	23			X
NS00060748	O=C1NC2=CC(F)=CC=C2N1CCCBr	O=c1[nH]c2cc(F)ccc2n1CCCBr	C10H10BrFN2O	InChI=1S/C10H10BrFN2O/c11-4-1-5-14-9-3-2-7(12)6-8(9)13-10(14)15/h2-3,6H,1,4-5H2,(H,13,15)	RQBIIDJHFXVJLU-UHFFFAOYSA-N	0	271.996	25			X
NS00029564	BrCCc1c[nH]c2c1cccc2	BrCCc1c[nH]c2ccccc12	C10H10BrN	InChI=1S/C10H10BrN/c11-6-5-8-7-12-10-4-2-1-3-9(8)10/h1-4,7,12H,5-6H2	NTLAICDKHHQUGC-UHFFFAOYSA-N	0	223	22			X
NS00029338	OCCc1c[nH]c2ccc(Br)cc12	OCCc1c[nH]c2ccc(Br)cc12	C10H10BrNO	InChI=1S/C10H10BrNO/c11-8-1-2-10-9(5-8)7(3-4-13)6-12-10/h1-2,5-6,12-13H,3-4H2	ZENXDUDCTZLSRP-UHFFFAOYSA-N	0	238.995	23			X
NS00026870	CC1(C)OC(=O)Nc2c1cc(Br)cc2	CC1(C)OC(=O)Nc2ccc(Br)cc21	C10H10BrNO2	InChI=1S/C10H10BrNO2/c1-10(2)7-5-6(11)3-4-8(7)12-9(13)14-10/h3-5H,1-2H3,(H,12,13)	JRXGULDSFFLUAO-UHFFFAOYSA-N	0	254.989	24			X
NS00055837	O=C1OC(CN1)CC=2C=CC=CC2Br	O=C1NCC(Cc2ccccc2Br)O1	C10H10BrNO2	InChI=1S/C10H10BrNO2/c11-9-4-2-1-3-7(9)5-8-6-12-10(13)14-8/h1-4,8H,5-6H2,(H,12,13)	WEELDJDMRQTFIE-UHFFFAOYSA-N	0	254.989	24			X
NS00061884	ClC1=CC=C(C=C1)C(Cl)=CCC	CCC=C(Cl)c1ccc(Cl)cc1	C10H10Cl2	InChI=1S/C10H10Cl2/c1-2-3-10(12)8-4-6-9(11)7-5-8/h3-7H,2H2,1H3	QFVHBWDSEZDIAV-UHFFFAOYSA-N	0	200.016	22			X
NS00012212	CC1(CC1(Cl)Cl)c2ccccc2	CC1(c2ccccc2)CC1(Cl)Cl	C10H10Cl2	InChI=1S/C10H10Cl2/c1-9(7-10(9,11)12)8-5-3-2-4-6-8/h2-6H,7H2,1H3	NXYPRVQXSWVEOB-UHFFFAOYSA-N	0	200.016	22			X
NS00054706	O=C(NC1=CC=C(SC(F)(F)Cl)C(Cl)=C1)N(C)C	CN(C)C(=O)Nc1ccc(SC(F)(F)Cl)c(Cl)c1	C10H10Cl2F2N2OS	InChI=1S/C10H10Cl2F2N2OS/c1-16(2)9(17)15-6-3-4-8(7(11)5-6)18-10(12,13)14/h3-5H,1-2H3,(H,15,17)	YFEUKKUPOVGUIW-UHFFFAOYSA-N	0	313.986	28			X
NS00017919	C1=C(C=C2C(=CNC2=C1Cl)CCN)Cl	NCCc1c[nH]c2c(Cl)cc(Cl)cc12	C10H10Cl2N2	InChI=1S/C10H10Cl2N2/c11-7-3-8-6(1-2-13)5-14-10(8)9(12)4-7/h3-5,14H,1-2,13H2	MOPMGVMKLSZZPB-UHFFFAOYSA-N	0	228.022	24			X
NS00029268	CCn1c(C)nc2c1cc(Cl)c(Cl)c2	CCn1c(C)nc2cc(Cl)c(Cl)cc21	C10H10Cl2N2	InChI=1S/C10H10Cl2N2/c1-3-14-6(2)13-9-4-7(11)8(12)5-10(9)14/h4-5H,3H2,1-2H3	IVVLMQPTQOLYDX-UHFFFAOYSA-N	0	228.022	24			X
NS00016485	C1CC1(C2=C(C=C(C=C2)Cl)Cl)C(=NO)N	NC(=NO)C1(c2ccc(Cl)cc2Cl)CC1	C10H10Cl2N2O	InChI=1S/C10H10Cl2N2O/c11-6-1-2-7(8(12)5-6)10(3-4-10)9(13)14-15/h1-2,5,15H,3-4H2,(H2,13,14)	DEUWOPQKTRKTCR-UHFFFAOYSA-N	0	244.017	25			X
NS00121455	Clc1ccc(OCC2=NCCN2)cc1Cl	Clc1ccc(OCC2=NCCN2)cc1Cl	C10H10Cl2N2O	InChI=1S/C10H10Cl2N2O/c11-8-2-1-7(5-9(8)12)15-6-10-13-3-4-14-10/h1-2,5H,3-4,6H2,(H,13,14)	FVHAONUKSUFJKN-UHFFFAOYSA-N	0	244.017	25			X
NS00133337	OC1N(C2=CC(O)=CC(Cl)=C2Cl)N(C)C=C1	CN1C=CC(O)N1c1cc(O)cc(Cl)c1Cl	C10H10Cl2N2O2	InChI=1S/C10H10Cl2N2O2/c1-13-3-2-9(16)14(13)8-5-6(15)4-7(11)10(8)12/h2-5,9,15-16H,1H3	DDSQLSFWHXKRIP-UHFFFAOYSA-N	0	260.012	26			X
NS00017509	CS(=O)(=O)NNC(=O)CN1N=C(N=N1)C2=C(C(=CC=C2)Cl)Cl	CS(=O)(=O)NNC(=O)Cn1nnc(-c2cccc(Cl)c2Cl)n1	C10H10Cl2N6O3S	InChI=1S/C10H10Cl2N6O3S/c1-22(20,21)17-13-8(19)5-18-15-10(14-16-18)6-3-2-4-7(11)9(6)12/h2-4,17H,5H2,1H3,(H,13,19)	GOKDPEHQEQFXBW-UHFFFAOYSA-N	0	363.991	32			X
NS00030865	ClCCCC(=O)c1ccc(Cl)cc1	O=C(CCCCl)c1ccc(Cl)cc1	C10H10Cl2O	InChI=1S/C10H10Cl2O/c11-7-1-2-10(13)8-3-5-9(12)6-4-8/h3-6H,1-2,7H2	UKCHLVFIVJBCKE-UHFFFAOYSA-N	0	216.011	23			X
NS00022834	CC1(OCCO1)c1c(Cl)cc(Cl)cc1	CC1(c2ccc(Cl)cc2Cl)OCCO1	C10H10Cl2O2	InChI=1S/C10H10Cl2O2/c1-10(13-4-5-14-10)8-3-2-7(11)6-9(8)12/h2-3,6H,4-5H2,1H3	HAXWHYNRHOLHCE-UHFFFAOYSA-N	0	232.006	24			X
NS00056670	O=C(Cl)C(OC1=CC=C(Cl)C=C1)(C)C	CC(C)(Oc1ccc(Cl)cc1)C(=O)Cl	C10H10Cl2O2	InChI=1S/C10H10Cl2O2/c1-10(2,9(12)13)14-8-5-3-7(11)4-6-8/h3-6H,1-2H3	OODRWLGKUBMFLZ-UHFFFAOYSA-N	0	232.006	24			X
NS00021661	COC(=O)C(Cl)Cc1ccc(Cl)cc1	COC(=O)C(Cl)Cc1ccc(Cl)cc1	C10H10Cl2O2	InChI=1S/C10H10Cl2O2/c1-14-10(13)9(12)6-7-2-4-8(11)5-3-7/h2-5,9H,6H2,1H3	YJKIALIXRCSISK-UHFFFAOYSA-N	0	232.006	24			X
NS00004484	CCOC(=O)C(Cl)(Cl)c1ccccc1	CCOC(=O)C(Cl)(Cl)c1ccccc1	C10H10Cl2O2	InChI=1S/C10H10Cl2O2/c1-2-14-9(13)10(11,12)8-6-4-3-5-7-8/h3-7H,2H2,1H3	XNQDHXMQDHWHRU-UHFFFAOYSA-N	0	232.006	24			X
NS00006429	OC(=O)CCCOc1ccc(Cl)cc1Cl	O=C(O)CCCOc1ccc(Cl)cc1Cl	C10H10Cl2O3	InChI=1S/C10H10Cl2O3/c11-7-3-4-9(8(12)6-7)15-5-1-2-10(13)14/h3-4,6H,1-2,5H2,(H,13,14)	YIVXMZJTEQBPQO-UHFFFAOYSA-N	0	248.001	25			X
NS00032718	CCOC(=O)COc1c(Cl)cc(Cl)cc1	CCOC(=O)COc1ccc(Cl)cc1Cl	C10H10Cl2O3	InChI=1S/C10H10Cl2O3/c1-2-14-10(13)6-15-9-4-3-7(11)5-8(9)12/h3-5H,2,6H2,1H3	JSLBZIVMVVHMDJ-UHFFFAOYSA-N	0	248.001	25			X
NS00132856	O=C(OCCC)C1=CC(Cl)=C(O)C(Cl)=C1	CCCOC(=O)c1cc(Cl)c(O)c(Cl)c1	C10H10Cl2O3	InChI=1S/C10H10Cl2O3/c1-2-3-15-10(14)6-4-7(11)9(13)8(12)5-6/h4-5,13H,2-3H2,1H3	WZTZPDOCOFUQFM-UHFFFAOYSA-N	0	248.001	25			X
NS00025190	CCOC(=O)c1cc(Cl)c(OC)c(Cl)c1	CCOC(=O)c1cc(Cl)c(OC)c(Cl)c1	C10H10Cl2O3	InChI=1S/C10H10Cl2O3/c1-3-15-10(13)6-4-7(11)9(14-2)8(12)5-6/h4-5H,3H2,1-2H3	VKISJJBQCWTCFE-UHFFFAOYSA-N	0	248.001	25			X
NS00050846	O=C(OC)C(OC1=CC=C(Cl)C=C1Cl)C	COC(=O)C(C)Oc1ccc(Cl)cc1Cl	C10H10Cl2O3	InChI=1S/C10H10Cl2O3/c1-6(10(13)14-2)15-9-4-3-7(11)5-8(9)12/h3-6H,1-2H3	SCHCPDWDIOTCMJ-UHFFFAOYSA-N	0	248.001	25			X
NS00051967	O=C(NC1=CC=C(OC(O)C(Cl)(Cl)Cl)C=C1)C	CC(=O)Nc1ccc(OC(O)C(Cl)(Cl)Cl)cc1	C10H10Cl3NO3	InChI=1S/C10H10Cl3NO3/c1-6(15)14-7-2-4-8(5-3-7)17-9(16)10(11,12)13/h2-5,9,16H,1H3,(H,14,15)	NFZJQAPVHJPJMD-UHFFFAOYSA-N	0	296.973	27			X
NS00021875	COP(=O)(OC)OC(=CCl)c1c(Cl)cc(Cl)cc1	COP(=O)(OC)OC(=CCl)c1ccc(Cl)cc1Cl	C10H10Cl3O4P	InChI=1S/C10H10Cl3O4P/c1-15-18(14,16-2)17-10(6-11)8-4-3-7(12)5-9(8)13/h3-6H,1-2H3	QSGNQELHULIMSJ-UHFFFAOYSA-N	0	329.938	28			X
NS00121417	ClCCOCCOc1c(Cl)cc(Cl)cc1Cl	ClCCOCCOc1c(Cl)cc(Cl)cc1Cl	C10H10Cl4O2	InChI=1S/C10H10Cl4O2/c11-1-2-15-3-4-16-10-8(13)5-7(12)6-9(10)14/h5-6H,1-4H2	FSIOOKJTULGVTQ-UHFFFAOYSA-N	0	301.943	26			X
NS00073941	CC1(C(Cl)Cl)C2C(Cl)C(Cl)C1(C(Cl)Cl)C(Cl)C2Cl	CC1(C(Cl)Cl)C2C(Cl)C(Cl)C1(C(Cl)Cl)C(Cl)C2Cl	C10H10Cl8	InChI=1S/C10H10Cl8/c1-9(7(15)16)2-3(11)5(13)10(9,8(17)18)6(14)4(2)12/h2-8H,1H3	FCZHUROLVAKWCN-UHFFFAOYSA-N	0	409.829	28			X
NS00061886	FC1=CC=C(C=C1)C(Cl)=CCC	CCC=C(Cl)c1ccc(F)cc1	C10H10ClF	InChI=1S/C10H10ClF/c1-2-3-10(11)8-4-6-9(12)7-5-8/h3-7H,2H2,1H3	OUQCWPVYGZTVOD-UHFFFAOYSA-N	0	184.046	22			X
NS00108776	C[Si](C)(Cl)CCC(F)(F)C(F)(F)C(F)(F)C(F)(F)C(F)(F)C(F)(F)F	C[Si](C)(Cl)CCC(F)(F)C(F)(F)C(F)(F)C(F)(F)C(F)(F)C(F)(F)F	C10H10ClF13Si	InChI=1S/C10H10ClF13Si/c1-25(2,11)4-3-5(12,13)6(14,15)7(16,17)8(18,19)9(20,21)10(22,23)24/h3-4H2,1-2H3	AKYGPHVLITVSJE-UHFFFAOYSA-N	0	440.003	35			X
NS00050112	O=C(NC1=CC(=CC=C1Cl)C(F)(F)F)N(C)C	CN(C)C(=O)Nc1cc(C(F)(F)F)ccc1Cl	C10H10ClF3N2O	InChI=1S/C10H10ClF3N2O/c1-16(2)9(17)15-8-5-6(10(12,13)14)3-4-7(8)11/h3-5H,1-2H3,(H,15,17)	WPKYGXCUDANURX-UHFFFAOYSA-N	0	266.043	27			X
NS00067769	CS(=O)(=O)C1=CC=C(C(=C1COCC(F)(F)F)Cl)O	CS(=O)(=O)c1ccc(O)c(Cl)c1COCC(F)(F)F	C10H10ClF3O4S	InChI=1S/C10H10ClF3O4S/c1-19(16,17)8-3-2-7(15)9(11)6(8)4-18-5-10(12,13)14/h2-3,15H,4-5H2,1H3	BHQCUGRUQURCJB-UHFFFAOYSA-N	0	317.994	29			X
NS00019720	Fc1ccc(cc1)C(=O)CCCCl	O=C(CCCCl)c1ccc(F)cc1	C10H10ClFO	InChI=1S/C10H10ClFO/c11-7-1-2-10(13)8-3-5-9(12)6-4-8/h3-6H,1-2,7H2	HXAOUYGZEOZTJO-UHFFFAOYSA-N	0	200.04	23			X
NS00077721	FC1=CC=C(C=C1)CC(C(=O)Cl)C	CC(Cc1ccc(F)cc1)C(=O)Cl	C10H10ClFO	InChI=1S/C10H10ClFO/c1-7(10(11)13)6-8-2-4-9(12)5-3-8/h2-5,7H,6H2,1H3	HJOAOPVBPDCOFZ-UHFFFAOYSA-N	0	200.04	23			X
NS00029387	ClCCc1c[nH]c2c1cccc2	ClCCc1c[nH]c2ccccc12	C10H10ClN	InChI=1S/C10H10ClN/c11-6-5-8-7-12-10-4-2-1-3-9(8)10/h1-4,7,12H,5-6H2	JRASUUTVFCLPPO-UHFFFAOYSA-N	0	179.05	22			X
NS00057896	N#CC1=CC(Cl)=CC=C1N=CN(C)C	CN(C)C=Nc1ccc(Cl)cc1C#N	C10H10ClN3	InChI=1S/C10H10ClN3/c1-14(2)7-13-10-4-3-9(11)5-8(10)6-12/h3-5,7H,1-2H3	MHRWOIFPYHVBPV-UHFFFAOYSA-N	0	207.056	24			X
NS00030774	Cc1nn(c(N)c1)c1ccc(Cl)cc1	Cc1cc(N)n(-c2ccc(Cl)cc2)n1	C10H10ClN3	InChI=1S/C10H10ClN3/c1-7-6-10(12)14(13-7)9-4-2-8(11)3-5-9/h2-6H,12H2,1H3	CLORQKXFDBKDCZ-UHFFFAOYSA-N	0	207.056	24			X
NS00125503	CN1C(=O)CN(C1=N)c2ccc(Cl)cc2	CN1C(=N)N(c2ccc(Cl)cc2)CC1=O	C10H10ClN3O	InChI=1S/C10H10ClN3O/c1-13-9(15)6-14(10(13)12)8-4-2-7(11)3-5-8/h2-5,12H,6H2,1H3	TUQAUZURSHKTFF-UHFFFAOYSA-N	0	223.051	25			X
NS00001102	COc1cc2nc(Cl)nc(N)c2cc1OC	COc1cc2nc(Cl)nc(N)c2cc1OC	C10H10ClN3O2	InChI=1S/C10H10ClN3O2/c1-15-7-3-5-6(4-8(7)16-2)13-10(11)14-9(5)12/h3-4H,1-2H3,(H2,12,13,14)	HWIIAAVGRHKSOJ-UHFFFAOYSA-N	0	239.046	26			X
NS00096560	CSC1=NNC(=C1S(=O)(=O)C2=CC=C(C=C2)Cl)N	CSc1n[nH]c(N)c1S(=O)(=O)c1ccc(Cl)cc1	C10H10ClN3O2S2	InChI=1S/C10H10ClN3O2S2/c1-17-10-8(9(12)13-14-10)18(15,16)7-4-2-6(11)3-5-7/h2-5H,1H3,(H3,12,13,14)	BAZLILBEGYTGHE-UHFFFAOYSA-N	0	302.99	28			X
NS00036497	Cc1nn(c(N)c1)c1c(Cl)ccc(c1)S(=O)(=O)O	Cc1cc(N)n(-c2cc(S(=O)(=O)O)ccc2Cl)n1	C10H10ClN3O3S	InChI=1S/C10H10ClN3O3S/c1-6-4-10(12)14(13-6)9-5-7(18(15,16)17)2-3-8(9)11/h2-5H,12H2,1H3,(H,15,16,17)	LVSMGNXVKQOJGO-UHFFFAOYSA-N	0	287.013	28			X
NS00006164	Cc1cc(NS(=O)(=O)c2ccc(N)c(Cl)c2)no1	Cc1cc(NS(=O)(=O)c2ccc(N)c(Cl)c2)no1	C10H10ClN3O3S	InChI=1S/C10H10ClN3O3S/c1-6-4-10(13-17-6)14-18(15,16)7-2-3-9(12)8(11)5-7/h2-5H,12H2,1H3,(H,13,14)	NLFVITKESIOKCO-UHFFFAOYSA-N	0	287.013	28			X
NS00133143	O=S(C1=CC=C(NCl)C=C1)(NC2=NOC(C)=C2)=O	Cc1cc(NS(=O)(=O)c2ccc(NCl)cc2)no1	C10H10ClN3O3S	InChI=1S/C10H10ClN3O3S/c1-7-6-10(13-17-7)14-18(15,16)9-4-2-8(12-11)3-5-9/h2-6,12H,1H3,(H,13,14)	SQAWOFXEZGBMJS-UHFFFAOYSA-N	0	287.013	28			X
NS00096494	CC1=NN(C(=N)S1)CC2=CC=CC=C2Cl	Cc1nn(Cc2ccccc2Cl)c(=N)s1	C10H10ClN3S	InChI=1S/C10H10ClN3S/c1-7-13-14(10(12)15-7)6-8-4-2-3-5-9(8)11/h2-5,12H,6H2,1H3	SKWFIXCKTLECQV-UHFFFAOYSA-N	0	239.028	25			X
NS00072309	CC(C)Nc1cc(Cl)nc2c(C#N)cnn12	CC(C)Nc1cc(Cl)nc2c(C#N)cnn12	C10H10ClN5	InChI=1S/C10H10ClN5/c1-6(2)14-9-3-8(11)15-10-7(4-12)5-13-16(9)10/h3,5-6,14H,1-2H3	HFTLYNKTSANXFA-UHFFFAOYSA-N	0	235.062	26			X
NS00073384	NC(=O)O[C@@H](Cn1ncnn1)c1ccccc1Cl	NC(=O)O[C@@H](Cn1ncnn1)c1ccccc1Cl	C10H10ClN5O2	InChI=1S/C10H10ClN5O2/c11-8-4-2-1-3-7(8)9(18-10(12)17)5-16-14-6-13-15-16/h1-4,6,9H,5H2,(H2,12,17)/t9-/m0/s1	GFHAXPJGXSQLPT-VIFPVBQESA-N	0	267.052	28			X
NS00117198	CCc1cc2CC(=Nc2cc1Cl)O	CCc1cc2c(cc1Cl)N=C(O)C2	C10H10ClNO	InChI=1S/C10H10ClNO/c1-2-6-3-7-4-10(13)12-9(7)5-8(6)11/h3,5H,2,4H2,1H3,(H,12,13)	LRZAPTDENMVNNW-UHFFFAOYSA-N	0	195.045	23			X
NS00029617	CC(C)c1c(Cl)cc(cc1)N=C=O	CC(C)c1ccc(N=C=O)cc1Cl	C10H10ClNO	InChI=1S/C10H10ClNO/c1-7(2)9-4-3-8(12-6-13)5-10(9)11/h3-5,7H,1-2H3	ATVMYSGNLDWVSC-UHFFFAOYSA-N	0	195.045	23			X
NS00047088	N#CCC1=CC=C(OC)C(OC)=C1Cl	COc1ccc(CC#N)c(Cl)c1OC	C10H10ClNO2	InChI=1S/C10H10ClNO2/c1-13-8-4-3-7(5-6-12)9(11)10(8)14-2/h3-4H,5H2,1-2H3	OHKWPKQYDBARHV-UHFFFAOYSA-N	0	211.04	24			X
NS00001247	C1=CC=C2C(=C1)C(=O)NC(O2)CCCl	O=C1NC(CCCl)Oc2ccccc21	C10H10ClNO2	InChI=1S/C10H10ClNO2/c11-6-5-9-12-10(13)7-3-1-2-4-8(7)14-9/h1-4,9H,5-6H2,(H,12,13)	YEKMWXFHPZBZLR-UHFFFAOYSA-N	0	211.04	24			X
NS00030506	ClCC(=O)CC(=O)Nc1ccccc1	O=C(CCl)CC(=O)Nc1ccccc1	C10H10ClNO2	InChI=1S/C10H10ClNO2/c11-7-9(13)6-10(14)12-8-4-2-1-3-5-8/h1-5H,6-7H2,(H,12,14)	CJLSDBRIXZFCKV-UHFFFAOYSA-N	0	211.04	24			X
NS00024551	CC(=O)Nc1ccc(cc1)C(=O)CCl	CC(=O)Nc1ccc(C(=O)CCl)cc1	C10H10ClNO2	InChI=1S/C10H10ClNO2/c1-7(13)12-9-4-2-8(3-5-9)10(14)6-11/h2-5H,6H2,1H3,(H,12,13)	VMMDOCYDNRLESP-UHFFFAOYSA-N	0	211.04	24			X
NS00079044	CC(=O)Nc1ccccc1C(=O)CCl	CC(=O)Nc1ccccc1C(=O)CCl	C10H10ClNO2	InChI=1S/C10H10ClNO2/c1-7(13)12-9-5-3-2-4-8(9)10(14)6-11/h2-5H,6H2,1H3,(H,12,13)	YFMSVNDUFQTTBG-UHFFFAOYSA-N	0	211.04	24			X
NS00027571	CC(=O)CC(=O)Nc1cccc(Cl)c1	CC(=O)CC(=O)Nc1cccc(Cl)c1	C10H10ClNO2	InChI=1S/C10H10ClNO2/c1-7(13)5-10(14)12-9-4-2-3-8(11)6-9/h2-4,6H,5H2,1H3,(H,12,14)	MTPKMGABYQNMMG-UHFFFAOYSA-N	0	211.04	24			X
NS00015560	CC(=O)CC(=O)NC1=CC=C(C=C1)Cl	CC(=O)CC(=O)Nc1ccc(Cl)cc1	C10H10ClNO2	InChI=1S/C10H10ClNO2/c1-7(13)6-10(14)12-9-4-2-8(11)3-5-9/h2-5H,6H2,1H3,(H,12,14)	JMRJWEJJUKUBEA-UHFFFAOYSA-N	0	211.04	24			X
NS00005749	CC(=O)CC(=O)Nc1ccccc1Cl	CC(=O)CC(=O)Nc1ccccc1Cl	C10H10ClNO2	InChI=1S/C10H10ClNO2/c1-7(13)6-10(14)12-9-5-3-2-4-8(9)11/h2-5H,6H2,1H3,(H,12,14)	BFVHBHKMLIBQNN-UHFFFAOYSA-N	0	211.04	24			X
NS00123073	CC(=O)C(Cl)C(=O)Nc1ccccc1	CC(=O)C(Cl)C(=O)Nc1ccccc1	C10H10ClNO2	InChI=1S/C10H10ClNO2/c1-7(13)9(11)10(14)12-8-5-3-2-4-6-8/h2-6,9H,1H3,(H,12,14)	LBHYOONLWAWEAA-UHFFFAOYSA-N	0	211.04	24			X
NS00033444	[O-][N+](=O)c1ccc(CCCC(=O)Cl)cc1	O=C(Cl)CCCc1ccc([N+](=O)[O-])cc1	C10H10ClNO3	InChI=1S/C10H10ClNO3/c11-10(13)3-1-2-8-4-6-9(7-5-8)12(14)15/h4-7H,1-3H2	LQGNQUFFXKOHBQ-UHFFFAOYSA-N	0	227.035	25			X
NS00000629	C1=CC(=CC=C1C(=O)NCCC(=O)O)Cl	O=C(O)CCNC(=O)c1ccc(Cl)cc1	C10H10ClNO3	InChI=1S/C10H10ClNO3/c11-8-3-1-7(2-4-8)10(15)12-6-5-9(13)14/h1-4H,5-6H2,(H,12,15)(H,13,14)	ZCGLNFAUVVHTQO-UHFFFAOYSA-N	0	227.035	25			X
NS00032898	CCOC(=O)C(=O)Nc1ccc(Cl)cc1	CCOC(=O)C(=O)Nc1ccc(Cl)cc1	C10H10ClNO3	InChI=1S/C10H10ClNO3/c1-2-15-10(14)9(13)12-8-5-3-7(11)4-6-8/h3-6H,2H2,1H3,(H,12,13)	JFAOXNRPSKOLNC-UHFFFAOYSA-N	0	227.035	25			X
NS00125510	COC(=O)c1cc(Cl)ccc1NC(C)=O	COC(=O)c1cc(Cl)ccc1NC(C)=O	C10H10ClNO3	InChI=1S/C10H10ClNO3/c1-6(13)12-9-4-3-7(11)5-8(9)10(14)15-2/h3-5H,1-2H3,(H,12,13)	TVAAIYFBEWHVCV-UHFFFAOYSA-N	0	227.035	25			X
NS00016054	CC(=NOCC(=O)O)C1=CC=C(C=C1)Cl	CC(=NOCC(=O)O)c1ccc(Cl)cc1	C10H10ClNO3	InChI=1S/C10H10ClNO3/c1-7(12-15-6-10(13)14)8-2-4-9(11)5-3-8/h2-5H,6H2,1H3,(H,13,14)	VPZKWIDEBRBPHA-UHFFFAOYSA-N	0	227.035	25			X
NS00038680	CCC(=O)Oc1c(cc(Cl)cc1C)[N+](=O)[O-]	CCC(=O)Oc1c(C)cc(Cl)cc1[N+](=O)[O-]	C10H10ClNO4	InChI=1S/C10H10ClNO4/c1-3-9(13)16-10-6(2)4-7(11)5-8(10)12(14)15/h4-5H,3H2,1-2H3	NYTNOFYCTVSXMC-UHFFFAOYSA-N	0	243.03	26			X
NS00056101	O=C(OCCCl)C1=CC=C(C(=C1)[N+](=O)[O-])C	Cc1ccc(C(=O)OCCCl)cc1[N+](=O)[O-]	C10H10ClNO4	InChI=1S/C10H10ClNO4/c1-7-2-3-8(6-9(7)12(14)15)10(13)16-5-4-11/h2-3,6H,4-5H2,1H3	FHTNGTPVGWEJPG-UHFFFAOYSA-N	0	243.03	26			X
NS00026170	Clc1ccc2SCCCC(=O)Nc2c1	O=C1CCCSc2ccc(Cl)cc2N1	C10H10ClNOS	InChI=1S/C10H10ClNOS/c11-7-3-4-9-8(6-7)12-10(13)2-1-5-14-9/h3-4,6H,1-2,5H2,(H,12,13)	WTVBWSODDCUAAV-UHFFFAOYSA-N	0	227.017	24			X
NS00067483	CC1C(C2=CC=C(C=C2)Cl)SC(=O)N1	CC1NC(=O)SC1c1ccc(Cl)cc1	C10H10ClNOS	InChI=1S/C10H10ClNOS/c1-6-9(14-10(13)12-6)7-2-4-8(11)5-3-7/h2-6,9H,1H3,(H,12,13)	IPCDQNZFHKSICG-UHFFFAOYSA-N	0	227.017	24			X
NS00115830	C[C@@H]1[C@H](SC(=O)N1)c2ccc(cc2)Cl	C[C@H]1NC(=O)S[C@@H]1c1ccc(Cl)cc1	C10H10ClNOS	InChI=1S/C10H10ClNOS/c1-6-9(14-10(13)12-6)7-2-4-8(11)5-3-7/h2-6,9H,1H3,(H,12,13)/t6-,9+/m1/s1	IPCDQNZFHKSICG-MUWHJKNJSA-N	0	227.017	24			X
NS00074601	[H]C(F)(F)CC(F)(F)CC(F)(F)CC(F)(F)CC(F)(F)C(O)=O	O=C(O)C(F)(F)CC(F)(F)CC(F)(F)CC(F)(F)CC(F)F	C10H10F10O2	InChI=1S/C10H10F10O2/c11-5(12)1-7(13,14)2-8(15,16)3-9(17,18)4-10(19,20)6(21)22/h5H,1-4H2,(H,21,22)	KCVPOLVQQSHCIX-UHFFFAOYSA-N	0	352.052	32			X
NS00110804	CCN(CC)C(=O)C(F)(OC(F)(F)C(F)(F)C(F)(F)F)C(F)(F)F	CCN(CC)C(=O)C(F)(OC(F)(F)C(F)(F)C(F)(F)F)C(F)(F)F	C10H10F11NO2	InChI=1S/C10H10F11NO2/c1-3-22(4-2)5(23)6(11,8(14,15)16)24-10(20,21)7(12,13)9(17,18)19/h3-4H2,1-2H3	JKPLZDRDWOXTIH-UHFFFAOYSA-N	0	385.054	34			X
NS00114965	CN1C=C[N+](CCC(F)(F)C(F)(F)C(F)(F)C(F)(F)S(F)(F)(F)(F)F)=C1	Cn1cc[n+](CCC(F)(F)C(F)(F)C(F)(F)C(F)(F)S(F)(F)(F)(F)F)c1	C10H10F13N2S+	InChI=1S/C10H10F13N2S/c1-24-4-5-25(6-24)3-2-7(11,12)8(13,14)9(15,16)10(17,18)26(19,20,21,22)23/h4-6H,2-3H2,1H3/q+1	DIJGUPHGRNDVFI-UHFFFAOYSA-N	1	437.035	36			X					X
NS00109024	CCN(CC)S(=O)(=O)C(F)(F)C(F)(F)C(F)(F)C(F)(F)C(F)(F)C(F)(F)F	CCN(CC)S(=O)(=O)C(F)(F)C(F)(F)C(F)(F)C(F)(F)C(F)(F)C(F)(F)F	C10H10F13NO2S	InChI=1S/C10H10F13NO2S/c1-3-24(4-2)27(25,26)10(22,23)8(17,18)6(13,14)5(11,12)7(15,16)9(19,20)21/h3-4H2,1-2H3	KRVYEQXJBYQTOX-UHFFFAOYSA-N	0	455.022	37			X
NS00010977	C(N([S](=O)(=O)C(F)(F)C(F)(F)C(F)(F)C(F)(F)C(F)(F)C(F)(F)F)CCO)C	CCN(CCO)S(=O)(=O)C(F)(F)C(F)(F)C(F)(F)C(F)(F)C(F)(F)C(F)(F)F	C10H10F13NO3S	InChI=1S/C10H10F13NO3S/c1-2-24(3-4-25)28(26,27)10(22,23)8(17,18)6(13,14)5(11,12)7(15,16)9(19,20)21/h25H,2-4H2,1H3	SSGYCIQAXNQIBC-UHFFFAOYSA-N	0	471.017	38			X
NS00010001	CN(C)CC(O)SC(F)(F)C(F)(F)C(F)(F)C(F)(F)C(F)(F)C(F)(F)F	CN(C)CC(O)SC(F)(F)C(F)(F)C(F)(F)C(F)(F)C(F)(F)C(F)(F)F	C10H10F13NOS	InChI=1S/C10H10F13NOS/c1-24(2)3-4(25)26-10(22,23)8(17,18)6(13,14)5(11,12)7(15,16)9(19,20)21/h4,25H,3H2,1-2H3	CDEMSYIHYQLSHQ-UHFFFAOYSA-N	0	439.028	36			X
NS00110388	CCOP(O)(=O)CCC(F)(F)C(F)(F)C(F)(F)C(F)(F)C(F)(F)C(F)(F)F	CCOP(=O)(O)CCC(F)(F)C(F)(F)C(F)(F)C(F)(F)C(F)(F)C(F)(F)F	C10H10F13O3P	InChI=1S/C10H10F13O3P/c1-2-26-27(24,25)4-3-5(11,12)6(13,14)7(15,16)8(17,18)9(19,20)10(21,22)23/h2-4H2,1H3,(H,24,25)	VCDRIXYHTRFOBV-UHFFFAOYSA-N	0	456.016	37			X
NS00112198	COP(=O)(CCC(F)(F)C(F)(F)C(F)(F)C(F)(F)C(F)(F)C(F)(F)F)OC	COP(=O)(CCC(F)(F)C(F)(F)C(F)(F)C(F)(F)C(F)(F)C(F)(F)F)OC	C10H10F13O3P	InChI=1S/C10H10F13O3P/c1-25-27(24,26-2)4-3-5(11,12)6(13,14)7(15,16)8(17,18)9(19,20)10(21,22)23/h3-4H2,1-2H3	MJRRAUCJAYEEOS-UHFFFAOYSA-N	0	456.016	37			X
NS00058460	O=C(C1=CC=C(OC(F)F)C=C1)CC	CCC(=O)c1ccc(OC(F)F)cc1	C10H10F2O2	InChI=1S/C10H10F2O2/c1-2-9(13)7-3-5-8(6-4-7)14-10(11)12/h3-6,10H,2H2,1H3	NKRQQCHFLGGBJT-UHFFFAOYSA-N	0	200.065	24			X
NS00054196	FC(F)(F)C=1C=CC=C(C1)NCC=C	C=CCNc1cccc(C(F)(F)F)c1	C10H10F3N	InChI=1S/C10H10F3N/c1-2-6-14-9-5-3-4-8(7-9)10(11,12)13/h2-5,7,14H,1,6H2	DGJLLKBHFCFOOZ-UHFFFAOYSA-N	0	201.077	24			X
NS00055235	FC(F)(F)C=1C=CC=C(C1)N2N=C(N)CC2	NC1=NN(c2cccc(C(F)(F)F)c2)CC1	C10H10F3N3	InChI=1S/C10H10F3N3/c11-10(12,13)7-2-1-3-8(6-7)16-5-4-9(14)15-16/h1-3,6H,4-5H2,(H2,14,15)	CPXGGWXJNQSFEP-UHFFFAOYSA-N	0	229.083	26			X
NS00121532	CN(C)C(=O)N(N=O)c1cccc(c1)C(F)(F)F	CN(C)C(=O)N(N=O)c1cccc(C(F)(F)F)c1	C10H10F3N3O2	InChI=1S/C10H10F3N3O2/c1-15(2)9(17)16(14-18)8-5-3-4-7(6-8)10(11,12)13/h3-6H,1-2H3	GATFTCRUEFFBQC-UHFFFAOYSA-N	0	261.073	28			X
NS00067843	CCCNC1=C(C=C(C=C1[N+](=O)[O-])C(F)(F)F)[N+](=O)[O-]	CCCNc1c([N+](=O)[O-])cc(C(F)(F)F)cc1[N+](=O)[O-]	C10H10F3N3O4	InChI=1S/C10H10F3N3O4/c1-2-3-14-9-7(15(17)18)4-6(10(11,12)13)5-8(9)16(19)20/h4-5,14H,2-3H2,1H3	QXXIZJPWGJDHKR-UHFFFAOYSA-N	0	293.062	30			X
NS00072222	Cn1nc(C(F)(F)F)c2cc(C(=O)NCCS)sc21	Cn1nc(C(F)(F)F)c2cc(C(=O)NCCS)sc21	C10H10F3N3OS2	InChI=1S/C10H10F3N3OS2/c1-16-9-5(7(15-16)10(11,12)13)4-6(19-9)8(17)14-2-3-18/h4,18H,2-3H2,1H3,(H,14,17)	HDKGQVZBBSICLG-UHFFFAOYSA-N	0	309.022	29			X
NS00001304	NC(=O)NC(=N)NC(=O)NS(=O)(=O)c1ccccc1C(F)(F)F	N=C(NC(N)=O)NC(=O)NS(=O)(=O)c1ccccc1C(F)(F)F	C10H10F3N5O4S	InChI=1S/C10H10F3N5O4S/c11-10(12,13)5-3-1-2-4-6(5)23(21,22)18-9(20)17-7(14)16-8(15)19/h1-4H,(H6,14,15,16,17,18,19,20)	WBSGOTBBRAWAJI-UHFFFAOYSA-N	0	353.041	33			X
NS00045600	O=C(OCC=1C=CC=CC1)NC(O)C(F)(F)F	O=C(NC(O)C(F)(F)F)OCc1ccccc1	C10H10F3NO3	InChI=1S/C10H10F3NO3/c11-10(12,13)8(15)14-9(16)17-6-7-4-2-1-3-5-7/h1-5,8,15H,6H2,(H,14,16)	HXWXCYLZKBKLEX-UHFFFAOYSA-N	0	249.061	27			X
NS00110490	CCOC(=O)C(CC(O)=O)NC(=O)C(F)(F)C(F)(F)C(F)(F)F	CCOC(=O)C(CC(=O)O)NC(=O)C(F)(F)C(F)(F)C(F)(F)F	C10H10F7NO5	InChI=1S/C10H10F7NO5/c1-2-23-6(21)4(3-5(19)20)18-7(22)8(11,12)9(13,14)10(15,16)17/h4H,2-3H2,1H3,(H,18,22)(H,19,20)	GAHLLWWTAWUXEK-UHFFFAOYSA-N	0	357.045	33			X
NS00010984	C(OC(C(C(C(C(C(OCC)=O)(F)F)(F)F)(F)F)(F)F)=O)C	CCOC(=O)C(F)(F)C(F)(F)C(F)(F)C(F)(F)C(=O)OCC	C10H10F8O4	InChI=1S/C10H10F8O4/c1-3-21-5(19)7(11,12)9(15,16)10(17,18)8(13,14)6(20)22-4-2/h3-4H2,1-2H3	UBMQHNSEGKYMTP-UHFFFAOYSA-N	0	346.045	32			X
NS00109669	CCCCC(I)=CC(F)(F)C(F)(F)C(F)(F)C(F)(F)F	CCCCC(I)=CC(F)(F)C(F)(F)C(F)(F)C(F)(F)F	C10H10F9I	InChI=1S/C10H10F9I/c1-2-3-4-6(20)5-7(11,12)8(13,14)9(15,16)10(17,18)19/h5H,2-4H2,1H3	FOSSNNCPAUONPQ-UHFFFAOYSA-N	0	427.968	30			X
NS00111511	OCCCCC(I)=C/C(F)(F)C(F)(F)C(F)(F)C(F)(F)F	OCCCCC(I)=CC(F)(F)C(F)(F)C(F)(F)C(F)(F)F	C10H10F9IO	InChI=1S/C10H10F9IO/c11-7(12,5-6(20)3-1-2-4-21)8(13,14)9(15,16)10(17,18)19/h5,21H,1-4H2	GPTNHZCPZCSMSK-UHFFFAOYSA-N	0	443.963	31			X
NS00111797	FC(F)(F)C(F)(F)C(F)(F)C(F)(F)S(=O)(=O)NC(=O)C1CCCC1	O=C(NS(=O)(=O)C(F)(F)C(F)(F)C(F)(F)C(F)(F)F)C1CCCC1	C10H10F9NO3S	InChI=1S/C10H10F9NO3S/c11-7(12,9(15,16)17)8(13,14)10(18,19)24(22,23)20-6(21)5-3-1-2-4-5/h5H,1-4H2,(H,20,21)	FLLDEJHRVFMCRU-UHFFFAOYSA-N	0	395.024	34			X
NS00008717	CN(CCOC(=O)C=C)S(=O)(=O)C(F)(F)C(F)(F)C(F)(F)C(F)(F)F	C=CC(=O)OCCN(C)S(=O)(=O)C(F)(F)C(F)(F)C(F)(F)C(F)(F)F	C10H10F9NO4S	InChI=1S/C10H10F9NO4S/c1-3-6(21)24-5-4-20(2)25(22,23)10(18,19)8(13,14)7(11,12)9(15,16)17/h3H,1,4-5H2,2H3	KEMCLRGAIUJRAN-UHFFFAOYSA-N	0	411.019	35			X
NS00057779	O=C(C1=CC=C(F)C=C1)CCCI	O=C(CCCI)c1ccc(F)cc1	C10H10FIO	InChI=1S/C10H10FIO/c11-9-5-3-8(4-6-9)10(13)2-1-7-12/h3-6H,1-2,7H2	ZCNZJYVQOBYVNB-UHFFFAOYSA-N	0	291.976	23			X
NS00015944	CN(C)C1=C(C(=C(C=C1)C=NO)F)C#N	CN(C)c1ccc(C=NO)c(F)c1C#N	C10H10FN3O	InChI=1S/C10H10FN3O/c1-14(2)9-4-3-7(6-13-15)10(11)8(9)5-12/h3-4,6,15H,1-2H3	ZAJQYCSLHIXNKN-UHFFFAOYSA-N	0	207.081	25			X
NS00122394	CN1N=C(N(C)C1=S)c2cccc(F)c2	Cn1nc(-c2cccc(F)c2)n(C)c1=S	C10H10FN3S	InChI=1S/C10H10FN3S/c1-13-9(12-14(2)10(13)15)7-4-3-5-8(11)6-7/h3-6H,1-2H3	IWDUZEHNLHFBRZ-UHFFFAOYSA-N	0	223.058	25			X
NS00126722	Fc1cccc2O[C@H]3CNC[C@@H]3Oc12	Fc1cccc2c1O[C@H]1CNC[C@@H]1O2	C10H10FNO2	InChI=1S/C10H10FNO2/c11-6-2-1-3-7-10(6)14-9-5-12-4-8(9)13-7/h1-3,8-9,12H,4-5H2/t8-,9-/m0/s1	XSOUHEXVEOQRKJ-IUCAKERBSA-N	0	195.07	24			X
NS00065097	O=C(NC1=CC=C(C=C1F)C(=O)C)C	CC(=O)Nc1ccc(C(C)=O)cc1F	C10H10FNO2	InChI=1S/C10H10FNO2/c1-6(13)8-3-4-10(9(11)5-8)12-7(2)14/h3-5H,1-2H3,(H,12,14)	VTSRUHHYVDPFBT-UHFFFAOYSA-N	0	195.07	24			X
NS00018602	C1=CC=C(C(=C1)NC(=O)CCC(=O)O)F	O=C(O)CCC(=O)Nc1ccccc1F	C10H10FNO3	InChI=1S/C10H10FNO3/c11-7-3-1-2-4-8(7)12-9(13)5-6-10(14)15/h1-4H,5-6H2,(H,12,13)(H,14,15)	UWBFZPLATNJACG-UHFFFAOYSA-N	0	211.064	25			X
NS00039378	CCOC(=O)Cc1cc(I)c(O)c(I)c1	CCOC(=O)Cc1cc(I)c(O)c(I)c1	C10H10I2O3	InChI=1S/C10H10I2O3/c1-2-15-9(13)5-6-3-7(11)10(14)8(12)4-6/h3-4,14H,2,5H2,1H3	OICDFUWSAQEXEK-UHFFFAOYSA-N	0	431.872	25			X
NS00086956	Cc1ccc(cc1)S(=O)(=O)[O-].C[n+]2cccc3ccccc23	C[n+]1cccc2ccccc21	C10H10N+	InChI=1S/C10H10N/c1-11-8-4-6-9-5-2-3-7-10(9)11/h2-8H,1H3/q+1	RTQPKEOYPPMVGQ-UHFFFAOYSA-N	1	144.081	21			X					X
NS00031819	Cn1cccc1c1cccnc1	Cn1cccc1-c1cccnc1	C10H10N2	InChI=1S/C10H10N2/c1-12-7-3-5-10(12)9-4-2-6-11-8-9/h2-8H,1H3	RYFOJXFXERAMLS-UHFFFAOYSA-N	0	158.084	22			X
NS00032530	Cn1cccc1c1ncccc1	Cn1cccc1-c1ccccn1	C10H10N2	InChI=1S/C10H10N2/c1-12-8-4-6-10(12)9-5-2-3-7-11-9/h2-8H,1H3	YRMIZZHAGCDHTG-UHFFFAOYSA-N	0	158.084	22			X
NS00049471	N=1C=CN(C1C=2C=CC=CC2)C	Cn1ccnc1-c1ccccc1	C10H10N2	InChI=1S/C10H10N2/c1-12-8-7-11-10(12)9-5-3-2-4-6-9/h2-8H,1H3	OQJQPIWVCBJVAZ-UHFFFAOYSA-N	0	158.084	22			X
NS00010629	Nc1cccc2cccc(N)c12	Nc1cccc2cccc(N)c12	C10H10N2	InChI=1S/C10H10N2/c11-8-5-1-3-7-4-2-6-9(12)10(7)8/h1-6H,11-12H2	YFOOEYJGMMJJLS-UHFFFAOYSA-N	0	158.084	22			X
NS00041685	NC=1C=CC2=CC=C(N)C=C2C1	Nc1ccc2ccc(N)cc2c1	C10H10N2	InChI=1S/C10H10N2/c11-9-3-1-7-2-4-10(12)6-8(7)5-9/h1-6H,11-12H2	HBJPJUGOYJOSLR-UHFFFAOYSA-N	0	158.084	22			X
NS00034319	Nc1c(cccc1)n1cccc1	Nc1ccccc1-n1cccc1	C10H10N2	InChI=1S/C10H10N2/c11-9-5-1-2-6-10(9)12-7-3-4-8-12/h1-8H,11H2	GDMZHPUPLWQIBD-UHFFFAOYSA-N	0	158.084	22			X
NS00010628	Nc1cccc2c(N)cccc12	Nc1cccc2c(N)cccc12	C10H10N2	InChI=1S/C10H10N2/c11-9-5-1-3-7-8(9)4-2-6-10(7)12/h1-6H,11-12H2	KQSABULTKYLFEV-UHFFFAOYSA-N	0	158.084	22			X
NS00027177	Nc1ccc(N)c2ccccc12	Nc1ccc(N)c2ccccc12	C10H10N2	InChI=1S/C10H10N2/c11-9-5-6-10(12)8-4-2-1-3-7(8)9/h1-6H,11-12H2	OKBVMLGZPNDWJK-UHFFFAOYSA-N	0	158.084	22			X
NS00037885	Nc1c(N)cc2ccccc2c1	Nc1cc2ccccc2cc1N	C10H10N2	InChI=1S/C10H10N2/c11-9-5-7-3-1-2-4-8(7)6-10(9)12/h1-6H,11-12H2	XTBLDMQMUSHDEN-UHFFFAOYSA-N	0	158.084	22			X
NS00015507	C1=CC=C(C=C1)CN2C=CN=C2	c1ccc(Cn2ccnc2)cc1	C10H10N2	InChI=1S/C10H10N2/c1-2-4-10(5-3-1)8-12-7-6-11-9-12/h1-7,9H,8H2	KKKDZZRICRFGSD-UHFFFAOYSA-N	0	158.084	22			X
NS00021350	C1Cn2c(C1)nc1c2cccc1	c1ccc2c(c1)nc1n2CCC1	C10H10N2	InChI=1S/C10H10N2/c1-2-5-9-8(4-1)11-10-6-3-7-12(9)10/h1-2,4-5H,3,6-7H2	RUFZNDNBXKOZQV-UHFFFAOYSA-N	0	158.084	22			X
NS00038094	C(n1cccc1)c1cccnc1	c1cncc(Cn2cccc2)c1	C10H10N2	InChI=1S/C10H10N2/c1-2-7-12(6-1)9-10-4-3-5-11-8-10/h1-8H,9H2	PJVWPGGKILHMKW-UHFFFAOYSA-N	0	158.084	22			X
NS00022356	CC1=C(C2=C(C=CC=N2)C=C1)N	Cc1ccc2cccnc2c1N	C10H10N2	InChI=1S/C10H10N2/c1-7-4-5-8-3-2-6-12-10(8)9(7)11/h2-6H,11H2,1H3	LOVKAXWPSDVFJO-UHFFFAOYSA-N	0	158.084	22			X
NS00010028	Cc1ccc2cccc(N)c2n1	Cc1ccc2cccc(N)c2n1	C10H10N2	InChI=1S/C10H10N2/c1-7-5-6-8-3-2-4-9(11)10(8)12-7/h2-6H,11H2,1H3	JHIAOWGCGNMQKA-UHFFFAOYSA-N	0	158.084	22			X
NS00006094	Cc1cc(N)c2ccccc2n1	Cc1cc(N)c2ccccc2n1	C10H10N2	InChI=1S/C10H10N2/c1-7-6-9(11)8-4-2-3-5-10(8)12-7/h2-6H,1H3,(H2,11,12)	COCFIBRMFPWUDW-UHFFFAOYSA-N	0	158.084	22			X
NS00006264	Cc1nc2ccccc2nc1C	Cc1nc2ccccc2nc1C	C10H10N2	InChI=1S/C10H10N2/c1-7-8(2)12-10-6-4-3-5-9(10)11-7/h3-6H,1-2H3	FKHNZQFCDGOQGV-UHFFFAOYSA-N	0	158.084	22			X
NS00029495	Cc1cc(n[nH]1)c1ccccc1	Cc1cc(-c2ccccc2)n[nH]1	C10H10N2	InChI=1S/C10H10N2/c1-8-7-10(12-11-8)9-5-3-2-4-6-9/h2-7H,1H3,(H,11,12)	QHRSESMSOJZMCO-UHFFFAOYSA-N	0	158.084	22			X
NS00022824	Cc1cnc([nH]1)c1ccccc1	Cc1cnc(-c2ccccc2)[nH]1	C10H10N2	InChI=1S/C10H10N2/c1-8-7-11-10(12-8)9-5-3-2-4-6-9/h2-7H,1H3,(H,11,12)	TYOXIFXYEIILLY-UHFFFAOYSA-N	0	158.084	22			X
NS00023661	Cc1nn(cc1)c1ccccc1	Cc1ccn(-c2ccccc2)n1	C10H10N2	InChI=1S/C10H10N2/c1-9-7-8-12(11-9)10-5-3-2-4-6-10/h2-8H,1H3	RJXLUGSJEMSDPK-UHFFFAOYSA-N	0	158.084	22			X
NS00039231	NC(=O)Cc1c[nH]c2c1cccc2	NC(=O)Cc1c[nH]c2ccccc12	C10H10N2O	InChI=1S/C10H10N2O/c11-10(13)5-7-6-12-9-4-2-1-3-8(7)9/h1-4,6,12H,5H2,(H2,11,13)	ZOAMBXDOGPRZLP-UHFFFAOYSA-N	0	174.079	23			X
NS00115027	CN1C(=CC=C1O)C2=CN=CC=C2	Cn1c(O)ccc1-c1cccnc1	C10H10N2O	InChI=1S/C10H10N2O/c1-12-9(4-5-10(12)13)8-3-2-6-11-7-8/h2-7,13H,1H3	IJCSPQRGKWIQHZ-UHFFFAOYSA-N	0	174.079	23			X
NS00047826	[Cl-].O(C=1C=CC(=CC1)[N+]=2C=CNC2)C	COc1ccc(-[n+]2cc[nH]c2)cc1	C10H11N2O+	InChI=1S/C10H10N2O/c1-13-10-4-2-9(3-5-10)12-7-6-11-8-12/h2-8H,1H3/p+1	XNLOIFUGGCCEQX-UHFFFAOYSA-O	1	175.087	24			X					X
NS00126905	COC1=CC(N)=C2N=CC=CC2=C1	COc1cc(N)c2ncccc2c1	C10H10N2O	InChI=1S/C10H10N2O/c1-13-8-5-7-3-2-4-12-10(7)9(11)6-8/h2-6H,11H2,1H3	YGGTVPCTAKYCSQ-UHFFFAOYSA-N	0	174.079	23			X
NS00070944	NCc1ccc(-c2cccnc2)o1	NCc1ccc(-c2cccnc2)o1	C10H10N2O	InChI=1S/C10H10N2O/c11-6-9-3-4-10(13-9)8-2-1-5-12-7-8/h1-5,7H,6,11H2	LENAVORGWBTPJR-UHFFFAOYSA-N	0	174.079	23			X
NS00016342	C1=CN(N=C1)C2=CC=C(C=C2)CO	OCc1ccc(-n2cccn2)cc1	C10H10N2O	InChI=1S/C10H10N2O/c13-8-9-2-4-10(5-3-9)12-7-1-6-11-12/h1-7,13H,8H2	MMGMLIHSHFKRDK-UHFFFAOYSA-N	0	174.079	23			X
NS00026457	Cc1cc(=O)[nH]c2c1ccc(N)c2	Cc1cc(=O)[nH]c2cc(N)ccc12	C10H10N2O	InChI=1S/C10H10N2O/c1-6-4-10(13)12-9-5-7(11)2-3-8(6)9/h2-5H,11H2,1H3,(H,12,13)	MJXYFLJHTUSJGU-UHFFFAOYSA-N	0	174.079	23			X
NS00032273	Cc1nc2c(ccc(=O)[nH]2)c(C)c1	Cc1cc(C)c2ccc(=O)[nH]c2n1	C10H10N2O	InChI=1S/C10H10N2O/c1-6-5-7(2)11-10-8(6)3-4-9(13)12-10/h3-5H,1-2H3,(H,11,12,13)	MSEDGUHRFPAFFW-UHFFFAOYSA-N	0	174.079	23			X
NS00016269	CC(=C)N1C2=CC=CC=C2NC1=O	C=C(C)n1c(=O)[nH]c2ccccc21	C10H10N2O	InChI=1S/C10H10N2O/c1-7(2)12-9-6-4-3-5-8(9)11-10(12)13/h3-6H,1H2,2H3,(H,11,13)	XFASJWLBXHWUMW-UHFFFAOYSA-N	0	174.079	23			X
NS00035163	CC1=Nc2c(NC(=O)C1)cccc2	CC1=Nc2ccccc2NC(=O)C1	C10H10N2O	InChI=1S/C10H10N2O/c1-7-6-10(13)12-9-5-3-2-4-8(9)11-7/h2-5H,6H2,1H3,(H,12,13)	AFHSLLLKMSITIA-UHFFFAOYSA-N	0	174.079	23			X
NS00030006	CC(=O)Nc1c(CC#N)cccc1	CC(=O)Nc1ccccc1CC#N	C10H10N2O	InChI=1S/C10H10N2O/c1-8(13)12-10-5-3-2-4-9(10)6-7-11/h2-5H,6H2,1H3,(H,12,13)	JBFOBBGWDSHIHK-UHFFFAOYSA-N	0	174.079	23			X
NS00002708	CC1=NN(C(=O)C1)c1ccccc1	CC1=NN(c2ccccc2)C(=O)C1	C10H10N2O	InChI=1S/C10H10N2O/c1-8-7-10(13)12(11-8)9-5-3-2-4-6-9/h2-6H,7H2,1H3	QELUYTUMUWHWMC-UHFFFAOYSA-N	0	174.079	23			X
NS00026414	Cc1cc(=O)n([nH]1)c1ccccc1	Cc1cc(=O)n(-c2ccccc2)[nH]1	C10H10N2O	InChI=1S/C10H10N2O/c1-8-7-10(13)12(11-8)9-5-3-2-4-6-9/h2-7,11H,1H3	KZQYIMCESJLPQH-UHFFFAOYSA-N	0	174.079	23			X
NS00042823	OC1=CC(=NN1C=2C=CC=CC2)C	Cc1cc(O)n(-c2ccccc2)n1	C10H10N2O	InChI=1S/C10H10N2O/c1-8-7-10(13)12(11-8)9-5-3-2-4-6-9/h2-7,13H,1H3	PLVBQEFRONZLHO-UHFFFAOYSA-N	0	174.079	23			X
NS00014258	CC1(C(=O)NC(=O)N1)c2ccccc2	CC1(c2ccccc2)NC(=O)NC1=O	C10H10N2O2	InChI=1S/C10H10N2O2/c1-10(7-5-3-2-4-6-7)8(13)11-9(14)12-10/h2-6H,1H3,(H2,11,12,13,14)	JNGWGQUYLVSFND-UHFFFAOYSA-N	0	190.074	24			X
NS00067340	C[C@]1(NC(=O)NC1=O)c1ccccc1	C[C@@]1(c2ccccc2)NC(=O)NC1=O	C10H10N2O2	InChI=1S/C10H10N2O2/c1-10(7-5-3-2-4-6-7)8(13)11-9(14)12-10/h2-6H,1H3,(H2,11,12,13,14)/t10-/m0/s1	JNGWGQUYLVSFND-JTQLQIEISA-N	0	190.074	24			X
NS00032854	COc1ccc(NC(=O)CC#N)cc1	COc1ccc(NC(=O)CC#N)cc1	C10H10N2O2	InChI=1S/C10H10N2O2/c1-14-9-4-2-8(3-5-9)12-10(13)6-7-11/h2-5H,6H2,1H3,(H,12,13)	VFDUTASVNHKUJM-UHFFFAOYSA-N	0	190.074	24			X
NS00031471	CCOC(=O)c1n[nH]c2c1cccc2	CCOC(=O)c1n[nH]c2ccccc12	C10H10N2O2	InChI=1S/C10H10N2O2/c1-2-14-10(13)9-7-5-3-4-6-8(7)11-12-9/h3-6H,2H2,1H3,(H,11,12)	YLKPTYMNELPKOL-UHFFFAOYSA-N	0	190.074	24			X
NS00025604	NC(=O)c1ccc(NC(=O)C=C)cc1	C=CC(=O)Nc1ccc(C(N)=O)cc1	C10H10N2O2	InChI=1S/C10H10N2O2/c1-2-9(13)12-8-5-3-7(4-6-8)10(11)14/h2-6H,1H2,(H2,11,14)(H,12,13)	XNZARJWTVPTCFX-UHFFFAOYSA-N	0	190.074	24			X
NS00126799	OC(=O)CCc1[nH]c2ccccc2n1	O=C(O)CCc1nc2ccccc2[nH]1	C10H10N2O2	InChI=1S/C10H10N2O2/c13-10(14)6-5-9-11-7-3-1-2-4-8(7)12-9/h1-4H,5-6H2,(H,11,12)(H,13,14)	XYWJNTOURDMTPI-UHFFFAOYSA-N	0	190.074	24			X
NS00016097	C1CC(=O)N(NC1=O)C2=CC=CC=C2	O=C1CCC(=O)N(c2ccccc2)N1	C10H10N2O2	InChI=1S/C10H10N2O2/c13-9-6-7-10(14)12(11-9)8-4-2-1-3-5-8/h1-5H,6-7H2,(H,11,13)	LVGKXNPVUJDONV-UHFFFAOYSA-N	0	190.074	24			X
NS00061495	O=C1C=CNC(O)(N1)C=2C=CC=CC2	O=C1C=CNC(O)(c2ccccc2)N1	C10H10N2O2	InChI=1S/C10H10N2O2/c13-9-6-7-11-10(14,12-9)8-4-2-1-3-5-8/h1-7,11,14H,(H,12,13)	MPFIRKHWYHEHGW-UHFFFAOYSA-N	0	190.074	24			X
NS00003518	O=C1CN(Cc2ccccc2)C(=O)N1	O=C1CN(Cc2ccccc2)C(=O)N1	C10H10N2O2	InChI=1S/C10H10N2O2/c13-9-7-12(10(14)11-9)6-8-4-2-1-3-5-8/h1-5H,6-7H2,(H,11,13,14)	VJUNTPRQTFDQMF-UHFFFAOYSA-N	0	190.074	24			X
NS00048375	O=C1NC(=O)C(N1)CC=2C=CC=CC2	O=C1NC(=O)C(Cc2ccccc2)N1	C10H10N2O2	InChI=1S/C10H10N2O2/c13-9-8(11-10(14)12-9)6-7-4-2-1-3-5-7/h1-5,8H,6H2,(H2,11,12,13,14)	DBOMTIHROGSFTI-UHFFFAOYSA-N	0	190.074	24			X
NS00097274	C[C@@H](C1=NC(=O)C2=CC=CC=C2N1)O	C[C@H](O)c1nc(=O)c2ccccc2[nH]1	C10H10N2O2	InChI=1S/C10H10N2O2/c1-6(13)9-11-8-5-3-2-4-7(8)10(14)12-9/h2-6,13H,1H3,(H,11,12,14)/t6-/m0/s1	BMBSGGZMJQTQSO-LURJTMIESA-N	0	190.074	24			X
NS00029918	Cc1cc2c(oc(CC(=O)N)n2)cc1	Cc1ccc2oc(CC(N)=O)nc2c1	C10H10N2O2	InChI=1S/C10H10N2O2/c1-6-2-3-8-7(4-6)12-10(14-8)5-9(11)13/h2-4H,5H2,1H3,(H2,11,13)	SVDXZZAXEZBBNY-UHFFFAOYSA-N	0	190.074	24			X
NS00026830	Cc1c(C)c2c([nH]1)ccc(c2)[N+](=O)[O-]	Cc1[nH]c2ccc([N+](=O)[O-])cc2c1C	C10H10N2O2	InChI=1S/C10H10N2O2/c1-6-7(2)11-10-4-3-8(12(13)14)5-9(6)10/h3-5,11H,1-2H3	LKIMRQIKTONPER-UHFFFAOYSA-N	0	190.074	24			X
NS00097150	CC1C(=O)NC2=CC=CC=C2C(=O)N1	CC1NC(=O)c2ccccc2NC1=O	C10H10N2O2	InChI=1S/C10H10N2O2/c1-6-9(13)12-8-5-3-2-4-7(8)10(14)11-6/h2-6H,1H3,(H,11,14)(H,12,13)	LJONQULKOKMKBR-UHFFFAOYSA-N	0	190.074	24			X
NS00068259	CS(=O)(=O)Nc1cccc2cccnc12	CS(=O)(=O)Nc1cccc2cccnc12	C10H10N2O2S	InChI=1S/C10H10N2O2S/c1-15(13,14)12-9-6-2-4-8-5-3-7-11-10(8)9/h2-7,12H,1H3	XYEPUTZVZYUENX-UHFFFAOYSA-N	0	222.046	25			X
NS00023926	Nc1cc2cccc(c2cc1)S(=O)(=O)N	Nc1ccc2c(S(N)(=O)=O)cccc2c1	C10H10N2O2S	InChI=1S/C10H10N2O2S/c11-8-4-5-9-7(6-8)2-1-3-10(9)15(12,13)14/h1-6H,11H2,(H2,12,13,14)	JMGDYTKDXRQHEE-UHFFFAOYSA-N	0	222.046	25			X
NS00096847	CCOC(=O)C1=C(NC(=S)C(=C1)C#N)C	CCOC(=O)c1cc(C#N)c(=S)[nH]c1C	C10H10N2O2S	InChI=1S/C10H10N2O2S/c1-3-14-10(13)8-4-7(5-11)9(15)12-6(8)2/h4H,3H2,1-2H3,(H,12,15)	YMUNSRSFLNLDAF-UHFFFAOYSA-N	0	222.046	25			X
NS00046751	O=C1N(C=2C=CC=CC2)C(=S)NC1CO	O=C1C(CO)NC(=S)N1c1ccccc1	C10H10N2O2S	InChI=1S/C10H10N2O2S/c13-6-8-9(14)12(10(15)11-8)7-4-2-1-3-5-7/h1-5,8,13H,6H2,(H,11,15)	HRXXSWPUYDARQL-UHFFFAOYSA-N	0	222.046	25			X
NS00048606	O=S(=O)(C1=CC=C(C=C1)C)N2C=NC=C2	Cc1ccc(S(=O)(=O)n2ccnc2)cc1	C10H10N2O2S	InChI=1S/C10H10N2O2S/c1-9-2-4-10(5-3-9)15(13,14)12-7-6-11-8-12/h2-8H,1H3	YJYMYJRAQYREBT-UHFFFAOYSA-N	0	222.046	25			X
NS00029095	Nc1c(cc(cc1)C(=O)C1CC1)[N+](=O)[O-]	Nc1ccc(C(=O)C2CC2)cc1[N+](=O)[O-]	C10H10N2O3	InChI=1S/C10H10N2O3/c11-8-4-3-7(5-9(8)12(14)15)10(13)6-1-2-6/h3-6H,1-2,11H2	CWGGORUVLAOGPD-UHFFFAOYSA-N	0	206.069	25			X
NS00069060	N=C(N)c1ccc(CC(=O)C(=O)O)cc1	N=C(N)c1ccc(CC(=O)C(=O)O)cc1	C10H10N2O3	InChI=1S/C10H10N2O3/c11-9(12)7-3-1-6(2-4-7)5-8(13)10(14)15/h1-4H,5H2,(H3,11,12)(H,14,15)	ZXBYWYQEQQBMBT-UHFFFAOYSA-N	0	206.069	25			X
NS00127198	NC(=O)CN1C(=O)COc2ccccc12	NC(=O)CN1C(=O)COc2ccccc21	C10H10N2O3	InChI=1S/C10H10N2O3/c11-9(13)5-12-7-3-1-2-4-8(7)15-6-10(12)14/h1-4H,5-6H2,(H2,11,13)	ZHDATZMWGSUDMP-UHFFFAOYSA-N	0	206.069	25			X
NS00026060	NC(=O)CN1Cc2c(OC1=O)cccc2	NC(=O)CN1Cc2ccccc2OC1=O	C10H10N2O3	InChI=1S/C10H10N2O3/c11-9(13)6-12-5-7-3-1-2-4-8(7)15-10(12)14/h1-4H,5-6H2,(H2,11,13)	KYCBWEZLKCTALM-UHFFFAOYSA-N	0	206.069	25			X
NS00062414	N#CC1=CC(C(=O)OCC)=C(O)C=C1N	CCOC(=O)c1cc(C#N)c(N)cc1O	C10H10N2O3	InChI=1S/C10H10N2O3/c1-2-15-10(14)7-3-6(5-11)8(12)4-9(7)13/h3-4,13H,2,12H2,1H3	JBTCEUXHFCUMJC-UHFFFAOYSA-N	0	206.069	25			X
NS00056762	N#CC(C1=CC=C(O)C(=C1)[N+](=O)[O-])CC	CCC(C#N)c1ccc(O)c([N+](=O)[O-])c1	C10H10N2O3	InChI=1S/C10H10N2O3/c1-2-7(6-11)8-3-4-10(13)9(5-8)12(14)15/h3-5,7,13H,2H2,1H3	GGVUDMNCNFJLTF-UHFFFAOYSA-N	0	206.069	25			X
NS00096884	C1=CC=C2C(=C1)C(=O)NN(C2=O)CCO	O=c1[nH]n(CCO)c(=O)c2ccccc12	C10H10N2O3	InChI=1S/C10H10N2O3/c13-6-5-12-10(15)8-4-2-1-3-7(8)9(14)11-12/h1-4,13H,5-6H2,(H,11,14)	VSHRODYGAFXQBB-UHFFFAOYSA-N	0	206.069	25			X
NS00044789	O=C1NC=2C=CC=CC2C(=O)N1CCO	O=c1[nH]c2ccccc2c(=O)n1CCO	C10H10N2O3	InChI=1S/C10H10N2O3/c13-6-5-12-9(14)7-3-1-2-4-8(7)11-10(12)15/h1-4,13H,5-6H2,(H,11,15)	DSUNWRHRAQZLNC-UHFFFAOYSA-N	0	206.069	25			X
NS00133346	O=C1N(C2=CC=CC=C2O)NC(CO)=C1	O=c1cc(CO)[nH]n1-c1ccccc1O	C10H10N2O3	InChI=1S/C10H10N2O3/c13-6-7-5-10(15)12(11-7)8-3-1-2-4-9(8)14/h1-5,11,13-14H,6H2	UYKFBLPKRIHSGD-UHFFFAOYSA-N	0	206.069	25			X
NS00133326	O=C1N(C2=CC=CC=C2)NC(CO)=C1O	O=c1c(O)c(CO)[nH]n1-c1ccccc1	C10H10N2O3	InChI=1S/C10H10N2O3/c13-6-8-9(14)10(15)12(11-8)7-4-2-1-3-5-7/h1-5,11,13-14H,6H2	KXXJUGCBDFYMHM-UHFFFAOYSA-N	0	206.069	25			X
NS00065418	O=C1OCCC1=NNC2=CC=C(O)C=C2	O=C1OCCC1=NNc1ccc(O)cc1	C10H10N2O3	InChI=1S/C10H10N2O3/c13-8-3-1-7(2-4-8)11-12-9-5-6-15-10(9)14/h1-4,11,13H,5-6H2	JJBRPKOCBITOQD-UHFFFAOYSA-N	0	206.069	25			X
NS00064648	O=C1OCCC1=NNC=2C=CC=CC2O	O=C1OCCC1=NNc1ccccc1O	C10H10N2O3	InChI=1S/C10H10N2O3/c13-9-4-2-1-3-7(9)11-12-8-5-6-15-10(8)14/h1-4,11,13H,5-6H2	WPYRSYNJUGENCZ-UHFFFAOYSA-N	0	206.069	25			X
NS00029517	CC(=O)N1CCc2c1ccc(c2)[N+](=O)[O-]	CC(=O)N1CCc2cc([N+](=O)[O-])ccc21	C10H10N2O3	InChI=1S/C10H10N2O3/c1-7(13)11-5-4-8-6-9(12(14)15)2-3-10(8)11/h2-3,6H,4-5H2,1H3	OJKKTNFCWMBYMT-UHFFFAOYSA-N	0	206.069	25			X
NS00123656	Cc1c(CO)[n+]([O-])c2ccccc2[n+]1[O-]	Cc1c(CO)[n+]([O-])c2ccccc2[n+]1[O-]	C10H10N2O3	InChI=1S/C10H10N2O3/c1-7-10(6-13)12(15)9-5-3-2-4-8(9)11(7)14/h2-5,13H,6H2,1H3	MZRHTYDFTZJMLV-UHFFFAOYSA-N	0	206.069	25			X
NS00034101	COC(=O)c1cc(SC#N)c(N)cc1OC	COC(=O)c1cc(SC#N)c(N)cc1OC	C10H10N2O3S	InChI=1S/C10H10N2O3S/c1-14-8-4-7(12)9(16-5-11)3-6(8)10(13)15-2/h3-4H,12H2,1-2H3	IRGMWPMUTWZIIJ-UHFFFAOYSA-N	0	238.041	26			X
NS00038698	Nc1ccc2c(cccc2S(=O)(=O)O)c1N	Nc1ccc2c(S(=O)(=O)O)cccc2c1N	C10H10N2O3S	InChI=1S/C10H10N2O3S/c11-8-5-4-6-7(10(8)12)2-1-3-9(6)16(13,14)15/h1-5H,11-12H2,(H,13,14,15)	AWXNJVXWJMGHMQ-UHFFFAOYSA-N	0	238.041	26			X
NS00068221	O=C(C[C@H]1Sc2ccccc2NC1=O)NO	O=C(C[C@H]1Sc2ccccc2NC1=O)NO	C10H10N2O3S	InChI=1S/C10H10N2O3S/c13-9(12-15)5-8-10(14)11-6-3-1-2-4-7(6)16-8/h1-4,8,15H,5H2,(H,11,14)(H,12,13)/t8-/m1/s1	UKDWCJNGBPZOBU-MRVPVSSYSA-N	0	238.041	26			X
NS00040752	Cc1cc(NS(=O)(=O)c2ccccc2)no1	Cc1cc(NS(=O)(=O)c2ccccc2)no1	C10H10N2O3S	InChI=1S/C10H10N2O3S/c1-8-7-10(11-15-8)12-16(13,14)9-5-3-2-4-6-9/h2-7H,1H3,(H,11,12)	SQNUDFDMVUDDJY-UHFFFAOYSA-N	0	238.041	26			X
NS00123303	COC1=NN(C(=O)O1)c2ccccc2OC	COc1nn(-c2ccccc2OC)c(=O)o1	C10H10N2O4	InChI=1S/C10H10N2O4/c1-14-8-6-4-3-5-7(8)12-10(13)16-9(11-12)15-2/h3-6H,1-2H3	LTMQQEMGRMBUSL-UHFFFAOYSA-N	0	222.064	26			X
NS00051085	O=C1NC(=O)C2=CC(OC)=C(OC)C=C2N1	COc1cc2[nH]c(=O)[nH]c(=O)c2cc1OC	C10H10N2O4	InChI=1S/C10H10N2O4/c1-15-7-3-5-6(4-8(7)16-2)11-10(14)12-9(5)13/h3-4H,1-2H3,(H2,11,12,13,14)	KWNQIIMVPSMYEM-UHFFFAOYSA-N	0	222.064	26			X
NS00002232	[O-][N+](=O)c1ccc(cc1)N1CCOCC1=O	O=C1COCCN1c1ccc([N+](=O)[O-])cc1	C10H10N2O4	InChI=1S/C10H10N2O4/c13-10-7-16-6-5-11(10)8-1-3-9(4-2-8)12(14)15/h1-4H,5-7H2	OWMGEFWSGOTGAU-UHFFFAOYSA-N	0	222.064	26			X
NS00055583	N#CC(C(=O)OCC)=C(C#N)C(=O)OCC	CCOC(=O)C(C#N)=C(C#N)C(=O)OCC	C10H10N2O4	InChI=1S/C10H10N2O4/c1-3-15-9(13)7(5-11)8(6-12)10(14)16-4-2/h3-4H2,1-2H3	WOLPMKLWSJWZNO-UHFFFAOYSA-N	0	222.064	26			X
NS00031789	CC(=O)CC(=O)Nc1ccc(cc1)[N+](=O)[O-]	CC(=O)CC(=O)Nc1ccc([N+](=O)[O-])cc1	C10H10N2O4	InChI=1S/C10H10N2O4/c1-7(13)6-10(14)11-8-2-4-9(5-3-8)12(15)16/h2-5H,6H2,1H3,(H,11,14)	KCXJQNDNGLRYBN-UHFFFAOYSA-N	0	222.064	26			X
NS00043536	O=C1N(C(=O)CC1)C2=CC=C(C=C2)S(=O)(=O)N	NS(=O)(=O)c1ccc(N2C(=O)CCC2=O)cc1	C10H10N2O4S	InChI=1S/C10H10N2O4S/c11-17(15,16)8-3-1-7(2-4-8)12-9(13)5-6-10(12)14/h1-4H,5-6H2,(H2,11,15,16)	CXYJOKAZIWXRHN-UHFFFAOYSA-N	0	254.036	27			X
NS00009024	COC(=O)Cc1c(sc(N)c1C#N)C(=O)OC	COC(=O)Cc1c(C(=O)OC)sc(N)c1C#N	C10H10N2O4S	InChI=1S/C10H10N2O4S/c1-15-7(13)3-5-6(4-11)9(12)17-8(5)10(14)16-2/h3,12H2,1-2H3	BLYLWUDQKYBGJD-UHFFFAOYSA-N	0	254.036	27			X
NS00120083	C[S](=O)(=O)Nc1ccc2[nH]c(cc2c1)C(O)=O	CS(=O)(=O)Nc1ccc2[nH]c(C(=O)O)cc2c1	C10H10N2O4S	InChI=1S/C10H10N2O4S/c1-17(15,16)12-7-2-3-8-6(4-7)5-9(11-8)10(13)14/h2-5,11-12H,1H3,(H,13,14)	AHXMYKDPQPQFMW-UHFFFAOYSA-N	0	254.036	27			X
NS00002365	CC1=NN(C(=O)C1)c1cccc(c1)S(O)(=O)=O	CC1=NN(c2cccc(S(=O)(=O)O)c2)C(=O)C1	C10H10N2O4S	InChI=1S/C10H10N2O4S/c1-7-5-10(13)12(11-7)8-3-2-4-9(6-8)17(14,15)16/h2-4,6H,5H2,1H3,(H,14,15,16)	VEMGKBUHUTYHHA-UHFFFAOYSA-N	0	254.036	27			X
NS00003586	CC1=NN(C(=O)C1)c1ccc(cc1)S(O)(=O)=O	CC1=NN(c2ccc(S(=O)(=O)O)cc2)C(=O)C1	C10H10N2O4S	InChI=1S/C10H10N2O4S/c1-7-6-10(13)12(11-7)8-2-4-9(5-3-8)17(14,15)16/h2-5H,6H2,1H3,(H,14,15,16)	CWJQQASJVVAXKL-UHFFFAOYSA-N	0	254.036	27			X
NS00031925	NS(=O)(=O)c1cccc2c(cccc12)S(=O)(=O)N	NS(=O)(=O)c1cccc2c(S(N)(=O)=O)cccc12	C10H10N2O4S2	InChI=1S/C10H10N2O4S2/c11-17(13,14)9-5-1-3-7-8(9)4-2-6-10(7)18(12,15)16/h1-6H,(H2,11,13,14)(H2,12,15,16)	UGTLNJSCSSEXDI-UHFFFAOYSA-N	0	286.008	28			X
NS00056658	[K+].O=C1N(C=2C=CC=CC2)C(=S)NC1CS(=O)(=O)[O-]	O=C1C(CS(=O)(=O)O)NC(=S)N1c1ccccc1	C10H10N2O4S2	InChI=1S/C10H10N2O4S2/c13-9-8(6-18(14,15)16)11-10(17)12(9)7-4-2-1-3-5-7/h1-5,8H,6H2,(H,11,17)(H,14,15,16)	MQYYMDOMIUCPDK-UHFFFAOYSA-N	0	286.008	28			X
NS00124442	[O-][N+](=O)OCCN1COc2ccccc2C1=O	O=C1c2ccccc2OCN1CCO[N+](=O)[O-]	C10H10N2O5	InChI=1S/C10H10N2O5/c13-10-8-3-1-2-4-9(8)16-7-11(10)5-6-17-12(14)15/h1-4H,5-7H2	POVFCWQCRHXYAB-UHFFFAOYSA-N	0	238.059	27			X
NS00015990	COC(=O)c1cc(ccc1N=C(O)C)N(=O)=O	COC(=O)c1cc([N+](=O)[O-])ccc1N=C(C)O	C10H10N2O5	InChI=1S/C10H10N2O5/c1-6(13)11-9-4-3-7(12(15)16)5-8(9)10(14)17-2/h3-5H,1-2H3,(H,11,13)	HAKPLTBAUCAFMV-UHFFFAOYSA-N	0	238.059	27			X
NS00068658	O=C(O)C(=O)Nc1sc2c(c1C(=O)O)CCNC2	O=C(O)C(=O)Nc1sc2c(c1C(=O)O)CCNC2	C10H10N2O5S	InChI=1S/C10H10N2O5S/c13-7(10(16)17)12-8-6(9(14)15)4-1-2-11-3-5(4)18-8/h11H,1-3H2,(H,12,13)(H,14,15)(H,16,17)	ZIBMATWHOAGNTR-UHFFFAOYSA-N	0	270.031	28			X
NS00036399	CCOC(=O)Cc1ccc(cc1[N+](=O)[O-])[N+](=O)[O-]	CCOC(=O)Cc1ccc([N+](=O)[O-])cc1[N+](=O)[O-]	C10H10N2O6	InChI=1S/C10H10N2O6/c1-2-18-10(13)5-7-3-4-8(11(14)15)6-9(7)12(16)17/h3-4,6H,2,5H2,1H3	GLXVIYXAYZPDSM-UHFFFAOYSA-N	0	254.054	28			X
NS00017784	CCCc1c(cc(cc1N(=O)=O)C(=O)O)N(=O)=O	CCCc1c([N+](=O)[O-])cc(C(=O)O)cc1[N+](=O)[O-]	C10H10N2O6	InChI=1S/C10H10N2O6/c1-2-3-7-8(11(15)16)4-6(10(13)14)5-9(7)12(17)18/h4-5H,2-3H2,1H3,(H,13,14)	IJLVRZKLSKJPBO-UHFFFAOYSA-N	0	254.054	28			X
NS00032427	[O-]C(=O)CCCc1c(cc(cc1)[N+](=O)[O-])[N+](=O)[O-]	O=C(O)CCCc1ccc([N+](=O)[O-])cc1[N+](=O)[O-]	C10H10N2O6	InChI=1S/C10H10N2O6/c13-10(14)3-1-2-7-4-5-8(11(15)16)6-9(7)12(17)18/h4-6H,1-3H2,(H,13,14)	SWEYUZMSQYUAIL-UHFFFAOYSA-N	0	254.054	28			X
NS00021879	OCCNC(=O)c1cc(cc(c1)C(=O)O)[N+](=O)[O-]	O=C(O)c1cc(C(=O)NCCO)cc([N+](=O)[O-])c1	C10H10N2O6	InChI=1S/C10H10N2O6/c13-2-1-11-9(14)6-3-7(10(15)16)5-8(4-6)12(17)18/h3-5,13H,1-2H2,(H,11,14)(H,15,16)	CPXQPGXUDGWVSK-UHFFFAOYSA-N	0	254.054	28			X
NS00026397	Nc1cc(c2c(N)ccc(c2c1)S(=O)(=O)O)S(=O)(=O)O	Nc1cc(S(=O)(=O)O)c2c(N)ccc(S(=O)(=O)O)c2c1	C10H10N2O6S2	InChI=1S/C10H10N2O6S2/c11-5-3-6-8(19(13,14)15)2-1-7(12)10(6)9(4-5)20(16,17)18/h1-4H,11-12H2,(H,13,14,15)(H,16,17,18)	IQCQWQDFHQPFIT-UHFFFAOYSA-N	0	317.998	30			X
NS00060477	O=S(=O)(O)C=1C=C2C(N)=C(N)C=CC2=C(C1)S(=O)(=O)O	Nc1ccc2c(S(=O)(=O)O)cc(S(=O)(=O)O)cc2c1N	C10H10N2O6S2	InChI=1S/C10H10N2O6S2/c11-8-2-1-6-7(10(8)12)3-5(19(13,14)15)4-9(6)20(16,17)18/h1-4H,11-12H2,(H,13,14,15)(H,16,17,18)	KHEHRJJAWUJGDW-UHFFFAOYSA-N	0	317.998	30			X
NS00103932	Nc1cc(S(O)(=O)=O)cc2cc(S(O)(=O)=O)c(N)c(O)c12	Nc1c(S(=O)(=O)O)cc2cc(S(=O)(=O)O)cc(N)c2c1O	C10H10N2O7S2	InChI=1S/C10H10N2O7S2/c11-6-3-5(20(14,15)16)1-4-2-7(21(17,18)19)9(12)10(13)8(4)6/h1-3,13H,11-12H2,(H,14,15,16)(H,17,18,19)	WENLDQVDJNSONJ-UHFFFAOYSA-N	0	333.993	31			X
NS00033199	CC1=NN(C(=O)C1)c1c(ccc(c1)S(=O)(=O)O)S(=O)(=O)O	CC1=NN(c2cc(S(=O)(=O)O)ccc2S(=O)(=O)O)C(=O)C1	C10H10N2O7S2	InChI=1S/C10H10N2O7S2/c1-6-4-10(13)12(11-6)8-5-7(20(14,15)16)2-3-9(8)21(17,18)19/h2-3,5H,4H2,1H3,(H,14,15,16)(H,17,18,19)	ZGXJVLAIEZQGHY-UHFFFAOYSA-N	0	333.993	31			X
NS00016574	C1=CC=C2C(=C1)C=C(O2)CSC(=N)N	N=C(N)SCc1cc2ccccc2o1	C10H10N2OS	InChI=1S/C10H10N2OS/c11-10(12)14-6-8-5-7-3-1-2-4-9(7)13-8/h1-5H,6H2,(H3,11,12)	JYPUOIMPIXJVJY-UHFFFAOYSA-N	0	206.051	24			X
NS00034066	C(SCc1nccnc1)c1ccco1	c1coc(CSCc2cnccn2)c1	C10H10N2OS	InChI=1S/C10H10N2OS/c1-2-10(13-5-1)8-14-7-9-6-11-3-4-12-9/h1-6H,7-8H2	RVAGIRWUMWXFKJ-UHFFFAOYSA-N	0	206.051	24			X
NS00071559	O=c1[nH]cnc2sc3c(c12)CCCC3	O=c1[nH]cnc2sc3c(c12)CCCC3	C10H10N2OS	InChI=1S/C10H10N2OS/c13-9-8-6-3-1-2-4-7(6)14-10(8)12-5-11-9/h5H,1-4H2,(H,11,12,13)	NMMOEJUJKIXUQZ-UHFFFAOYSA-N	0	206.051	24			X
NS00125794	Cc1ccc(Nc2sccn2)c(O)c1	Cc1ccc(Nc2nccs2)c(O)c1	C10H10N2OS	InChI=1S/C10H10N2OS/c1-7-2-3-8(9(13)6-7)12-10-11-4-5-14-10/h2-6,13H,1H3,(H,11,12)	UTHOTQDPKFKRKG-UHFFFAOYSA-N	0	206.051	24			X
NS00016085	CC1=NNC(=O)C(=C1)CC2=CC=CS2	Cc1cc(Cc2cccs2)c(=O)[nH]n1	C10H10N2OS	InChI=1S/C10H10N2OS/c1-7-5-8(10(13)12-11-7)6-9-3-2-4-14-9/h2-5H,6H2,1H3,(H,12,13)	QNZHWTVYOBZWSV-UHFFFAOYSA-N	0	206.051	24			X
NS00045134	O=C1N(C=2C=CC=CC2)C(=S)NC1C	CC1NC(=S)N(c2ccccc2)C1=O	C10H10N2OS	InChI=1S/C10H10N2OS/c1-7-9(13)12(10(14)11-7)8-5-3-2-4-6-8/h2-7H,1H3,(H,11,14)	XGPFPXALZVOKRI-UHFFFAOYSA-N	0	206.051	24			X
NS00022462	Cc1nccnc1SCc1ccco1	Cc1nccnc1SCc1ccco1	C10H10N2OS	InChI=1S/C10H10N2OS/c1-8-10(12-5-4-11-8)14-7-9-3-2-6-13-9/h2-6H,7H2,1H3	PFRSWMCUERVSAT-UHFFFAOYSA-N	0	206.051	24			X
NS00123007	n2c(SCc1occc1)cncc2C	Cc1cncc(SCc2ccco2)n1	C10H10N2OS	InChI=1S/C10H10N2OS/c1-8-5-11-6-10(12-8)14-7-9-3-2-4-13-9/h2-6H,7H2,1H3	KVROPEIAOPWQEV-UHFFFAOYSA-N	0	206.051	24			X
NS00127286	n2c(SCc1occc1)cnc(c2)C	Cc1cnc(SCc2ccco2)cn1	C10H10N2OS	InChI=1S/C10H10N2OS/c1-8-5-12-10(6-11-8)14-7-9-3-2-4-13-9/h2-6H,7H2,1H3	ZOIHGSRXHYKLEP-UHFFFAOYSA-N	0	206.051	24			X
NS00068202	Nc1ncc(Cc2ccccc2)s1	Nc1ncc(Cc2ccccc2)s1	C10H10N2S	InChI=1S/C10H10N2S/c11-10-12-7-9(13-10)6-8-4-2-1-3-5-8/h1-5,7H,6H2,(H2,11,12)	FJIMLXBJUVLMMN-UHFFFAOYSA-N	0	190.056	23			X
NS00054774	N=1C=CC=CC1NCC2=CSC=C2	c1ccc(NCc2ccsc2)nc1	C10H10N2S	InChI=1S/C10H10N2S/c1-2-5-11-10(3-1)12-7-9-4-6-13-8-9/h1-6,8H,7H2,(H,11,12)	FFWIYCMLEXESOW-UHFFFAOYSA-N	0	190.056	23			X
NS00042058	N=1C=CC=CC1NCC=2SC=CC2	c1ccc(NCc2cccs2)nc1	C10H10N2S	InChI=1S/C10H10N2S/c1-2-6-11-10(5-1)12-8-9-4-3-7-13-9/h1-7H,8H2,(H,11,12)	SQJPDAQZMOQYLY-UHFFFAOYSA-N	0	190.056	23			X
NS00066067	N=1C=CN=C(C1C)CC=2SC=CC2	Cc1nccnc1Cc1cccs1	C10H10N2S	InChI=1S/C10H10N2S/c1-8-10(12-5-4-11-8)7-9-3-2-6-13-9/h2-6H,7H2,1H3	TUHNNOHMTDQQLQ-UHFFFAOYSA-N	0	190.056	23			X
NS00015581	CN(C1=CC=CC=C1)C(=S)SCC#N	CN(C(=S)SCC#N)c1ccccc1	C10H10N2S2	InChI=1S/C10H10N2S2/c1-12(10(13)14-8-7-11)9-5-3-2-4-6-9/h2-6H,8H2,1H3	FYACMHCOSCVNHO-UHFFFAOYSA-N	0	222.029	24			X
NS00096586	CSC(=C(C#N)C1=CC=CC=N1)SC	CSC(SC)=C(C#N)c1ccccn1	C10H10N2S2	InChI=1S/C10H10N2S2/c1-13-10(14-2)8(7-11)9-5-3-4-6-12-9/h3-6H,1-2H3	WMDXYHIKZCHDMX-UHFFFAOYSA-N	0	222.029	24			X
NS00133133	NC1=CC=C(NC2=NC=CC=N2)C=C1	Nc1ccc(Nc2ncccn2)cc1	C10H10N4	InChI=1S/C10H10N4/c11-8-2-4-9(5-3-8)14-10-12-6-1-7-13-10/h1-7H,11H2,(H,12,13,14)	UEXQBEVWFZKHNB-UHFFFAOYSA-N	0	186.091	24			X
NS00133275	C=NC1=CC(NC2=C(C)C=CN=C2N1)=O	C=NC1=CC(=O)Nc2c(C)ccnc2N1	C10H10N4O	InChI=1S/C10H10N4O/c1-6-3-4-12-10-9(6)14-8(15)5-7(11-2)13-10/h3-5H,2H2,1H3,(H,12,13)(H,14,15)	QHRCFYLJLWEDNR-UHFFFAOYSA-N	0	202.085	25			X
NS00115926	CC(=NNc1c2ccccc2cnn1)O	CC(O)=NNc1nncc2ccccc12	C10H10N4O	InChI=1S/C10H10N4O/c1-7(15)12-14-10-9-5-3-2-4-8(9)6-11-13-10/h2-6H,1H3,(H,12,15)(H,13,14)	YQUVBMKWVZWZED-UHFFFAOYSA-N	0	202.085	25			X
NS00010410	CC1=NN=C(C(=O)N1N)C2=CC=CC=C2	Cc1nnc(-c2ccccc2)c(=O)n1N	C10H10N4O	InChI=1S/C10H10N4O/c1-7-12-13-9(10(15)14(7)11)8-5-3-2-4-6-8/h2-6H,11H2,1H3	VHCNQEUWZYOAEV-UHFFFAOYSA-N	0	202.085	25			X
NS00040268	NNC(=O)C1=NN(C(=O)C1)c1ccccc1	NNC(=O)C1=NN(c2ccccc2)C(=O)C1	C10H10N4O2	InChI=1S/C10H10N4O2/c11-12-10(16)8-6-9(15)14(13-8)7-4-2-1-3-5-7/h1-5H,6,11H2,(H,12,16)	DITKFGSJTHKTSO-UHFFFAOYSA-N	0	218.08	26			X
NS00062156	N=C1N=C(OC=2C=CC=CC2)C=C(N)N1O	N=c1nc(Oc2ccccc2)cc(N)n1O	C10H10N4O2	InChI=1S/C10H10N4O2/c11-8-6-9(13-10(12)14(8)15)16-7-4-2-1-3-5-7/h1-6,12,15H,11H2	GNQSEISTGYFZSL-UHFFFAOYSA-N	0	218.08	26			X
NS00016550	O=N(=O)c1ccccc1CSc1nncn1C	Cn1cnnc1SCc1ccccc1[N+](=O)[O-]	C10H10N4O2S	InChI=1S/C10H10N4O2S/c1-13-7-11-12-10(13)17-6-8-4-2-3-5-9(8)14(15)16/h2-5,7H,6H2,1H3	WBLWFZNICSSJMF-UHFFFAOYSA-N	0	250.052	27			X
NS00057425	O=[N+]([O-])C1=CN=C(N1C)CSC2=NC=CC=C2	Cn1c([N+](=O)[O-])cnc1CSc1ccccn1	C10H10N4O2S	InChI=1S/C10H10N4O2S/c1-13-8(12-6-10(13)14(15)16)7-17-9-4-2-3-5-11-9/h2-6H,7H2,1H3	IRVDBEMWNQAVEV-UHFFFAOYSA-N	0	250.052	27			X
NS00011881	c1cc(ccc1N)S(=O)(=O)Nc2cnccn2	Nc1ccc(S(=O)(=O)Nc2cnccn2)cc1	C10H10N4O2S	InChI=1S/C10H10N4O2S/c11-8-1-3-9(4-2-8)17(15,16)14-10-7-12-5-6-13-10/h1-7H,11H2,(H,13,14)	YEAICDDXRUOCKJ-UHFFFAOYSA-N	0	250.052	27			X
NS00000198	NC1=CC=C(C=C1)S(=O)(=O)NC2=NC=CC=N2	Nc1ccc(S(=O)(=O)Nc2ncccn2)cc1	C10H10N4O2S	InChI=1S/C10H10N4O2S/c11-8-2-4-9(5-3-8)17(15,16)14-10-12-6-1-7-13-10/h1-7H,11H2,(H,12,13,14)	SEEPANYCNGTZFQ-UHFFFAOYSA-N	0	250.052	27			X
NS00127432	[Ag+].NC1=CC=C(C=C1)S(=O)(=O)N=C1[N-]C=CC=N1	Nc1ccc(S(=O)(=O)N=c2nccc[nH]2)cc1	C10H10N4O2S	InChI=1S/C10H10N4O2S/c11-8-2-4-9(5-3-8)17(15,16)14-10-12-6-1-7-13-10/h1-7H,11H2,(H,12,13,14)	SEEPANYCNGTZFQ-UHFFFAOYSA-N	0	250.052	27			X
NS00101027	[2H]c1c(c(c(c(c1N)[2H])[2H])S(=O)(=O)Nc2ncccn2)[2H]	[2H]c1c([2H])c(S(=O)(=O)Nc2ncccn2)c([2H])c([2H])c1N	C10H10N4O2S	InChI=1S/C10H10N4O2S/c11-8-2-4-9(5-3-8)17(15,16)14-10-12-6-1-7-13-10/h1-7H,11H2,(H,12,13,14)/i2D,3D,4D,5D	SEEPANYCNGTZFQ-QFFDRWTDSA-N	0	254.078	27			X
NS00018590	C1=CC(=C(N=C1)NNC(=O)CCC(=O)O)C#N	N#Cc1cccnc1NNC(=O)CCC(=O)O	C10H10N4O3	InChI=1S/C10H10N4O3/c11-6-7-2-1-5-12-10(7)14-13-8(15)3-4-9(16)17/h1-2,5H,3-4H2,(H,12,14)(H,13,15)(H,16,17)	DRXORRQYDIIHTN-UHFFFAOYSA-N	0	234.075	27			X
NS00122102	CC1=C(N(O)c2ccccc2N1O)C(=O)N=N	CC1=C(C(=O)N=N)N(O)c2ccccc2N1O	C10H10N4O3	InChI=1S/C10H10N4O3/c1-6-9(10(15)12-11)14(17)8-5-3-2-4-7(8)13(6)16/h2-5,11,16-17H,1H3	HWICBTWCOPRBLI-UHFFFAOYSA-N	0	234.075	27			X
NS00073333	Cn1cc([C@H]2SC=C(C(=O)O)NC=C2C=O)nn1	Cn1cc([C@H]2SC=C(C(=O)O)NC=C2C=O)nn1	C10H10N4O3S	InChI=1S/C10H10N4O3S/c1-14-3-7(12-13-14)9-6(4-15)2-11-8(5-18-9)10(16)17/h2-5,9,11H,1H3,(H,16,17)/t9-/m0/s1	BCPHJDLBOJMWOD-VIFPVBQESA-N	0	266.047	28			X
NS00116836	c1cnc(nc1)NS(=O)(=O)c1ccc(cc1)NO	O=S(=O)(Nc1ncccn1)c1ccc(NO)cc1	C10H10N4O3S	InChI=1S/C10H10N4O3S/c15-13-8-2-4-9(5-3-8)18(16,17)14-10-11-6-1-7-12-10/h1-7,13,15H,(H,11,12,14)	BHNNTIGNLIYDOR-UHFFFAOYSA-N	0	266.047	28			X
NS00051045	O=C(O)C1=C(CSC2=NN=CS2)CSC3N1C(=O)C3N	NC1C(=O)N2C(C(=O)O)=C(CSc3nncs3)CSC12	C10H10N4O3S3	InChI=1S/C10H10N4O3S3/c11-5-7(15)14-6(9(16)17)4(1-18-8(5)14)2-19-10-13-12-3-20-10/h3,5,8H,1-2,11H2,(H,16,17)	OBZPELDGSNYFTD-UHFFFAOYSA-N	0	329.992	30			X
NS00024293	CN(N=O)C(=O)c1ccc(cc1)C(=O)N(C)N=O	CN(N=O)C(=O)c1ccc(C(=O)N(C)N=O)cc1	C10H10N4O4	InChI=1S/C10H10N4O4/c1-13(11-17)9(15)7-3-5-8(6-4-7)10(16)14(2)12-18/h3-6H,1-2H3	CQSQUYVFNGIECQ-UHFFFAOYSA-N	0	250.07	28			X
NS00097973	C1COCCN1C2=CC=C(C3=NON=C23)[N+](=O)[O-]	O=[N+]([O-])c1ccc(N2CCOCC2)c2nonc12	C10H10N4O4	InChI=1S/C10H10N4O4/c15-14(16)8-2-1-7(9-10(8)12-18-11-9)13-3-5-17-6-4-13/h1-2H,3-6H2	PPMKRWMGEQTTQI-UHFFFAOYSA-N	0	250.07	28			X
NS00047346	O=C(O)C(NC1=CC=C(C=C1[N+](=O)[O-])[N+](=O)[O-])CC(=O)N	NC(=O)CC(Nc1ccc([N+](=O)[O-])cc1[N+](=O)[O-])C(=O)O	C10H10N4O7	InChI=1S/C10H10N4O7/c11-9(15)4-7(10(16)17)12-6-2-1-5(13(18)19)3-8(6)14(20)21/h1-3,7,12H,4H2,(H2,11,15)(H,16,17)	NILMEQUBTVNETI-UHFFFAOYSA-N	0	298.055	31			X
NS00065017	[K+].O=CNC1=NC(=CS1)C(=O)C(=O)NC2C(=O)N(C2C)S(=O)(=O)[O-]	CC1C(NC(=O)C(=O)c2csc(NC=O)n2)C(=O)N1S(=O)(=O)O	C10H10N4O7S2	InChI=1S/C10H10N4O7S2/c1-4-6(9(18)14(4)23(19,20)21)13-8(17)7(16)5-2-22-10(12-5)11-3-15/h2-4,6H,1H3,(H,13,17)(H,11,12,15)(H,19,20,21)	WPCVTANLBSKUEQ-UHFFFAOYSA-N	0	361.999	33			X
NS00067784	N(C(=O)NC(=O)NC(=O)NC(=O)C)S(=O)(=O)C1=C(C(=O)O)SC=C1	CC(=O)NC(=O)NC(=O)NC(=O)NS(=O)(=O)c1ccsc1C(=O)O	C10H10N4O8S2	InChI=1S/C10H10N4O8S2/c1-4(15)11-8(18)12-9(19)13-10(20)14-24(21,22)5-2-3-23-6(5)7(16)17/h2-3H,1H3,(H,16,17)(H4,11,12,13,14,15,18,19,20)	XMFZBVHLTGXKFD-UHFFFAOYSA-N	0	377.994	34			X
NS00026236	CN1C(=O)/C(=NNC(=S)N)/c2c1cccc2	CN1C(=O)C(=NNC(N)=S)c2ccccc21	C10H10N4OS	InChI=1S/C10H10N4OS/c1-14-7-5-3-2-4-6(7)8(9(14)15)12-13-10(11)16/h2-5H,1H3,(H3,11,13,16)	DLGSOJOOYHWROO-UHFFFAOYSA-N	0	234.058	26			X
NS00015962	CSC1=NC(=C(N1CC2=CC=CO2)C#N)N	CSc1nc(N)c(C#N)n1Cc1ccco1	C10H10N4OS	InChI=1S/C10H10N4OS/c1-16-10-13-9(12)8(5-11)14(10)6-7-3-2-4-15-7/h2-4H,6,12H2,1H3	CZTRJIPSSAGDEX-UHFFFAOYSA-N	0	234.058	26			X
NS00004918	Nc1ccc(N=Nc2cccnc2)c(N)n1	Nc1ccc(N=Nc2cccnc2)c(N)n1	C10H10N6	InChI=1S/C10H10N6/c11-9-4-3-8(10(12)14-9)16-15-7-2-1-5-13-6-7/h1-6H,(H4,11,12,14)	OXEIXRNCCWLEFR-UHFFFAOYSA-N	0	214.097	26			X
NS00057487	N(=NC=1C(=NC=NC1N)N)C=2C=CC=CC2	Nc1ncnc(N)c1N=Nc1ccccc1	C10H10N6	InChI=1S/C10H10N6/c11-9-8(10(12)14-6-13-9)16-15-7-4-2-1-3-5-7/h1-6H,(H4,11,12,13,14)	SNBUOLJXURTGNE-UHFFFAOYSA-N	0	214.097	26			X
NS00123136	Cn1c(C=Cc2ccnc(N)n2)ncc1[N+]([O-])=O	Cn1c([N+](=O)[O-])cnc1C=Cc1ccnc(N)n1	C10H10N6O2	InChI=1S/C10H10N6O2/c1-15-8(13-6-9(15)16(17)18)3-2-7-4-5-12-10(11)14-7/h2-6H,1H3,(H2,11,12,14)	LHIALLMPKJMSIQ-UHFFFAOYSA-N	0	246.087	28			X
NS00035486	[Cl-].[Cl-].NC(=N)Sc1nc2ccccc2nc1SC(=N)N.[H+].[H+]	N=C(N)Sc1nc2ccccc2nc1SC(=N)N	C10H10N6S2	InChI=1S/C10H10N6S2/c11-9(12)17-7-8(18-10(13)14)16-6-4-2-1-3-5(6)15-7/h1-4H,(H3,11,12)(H3,13,14)	WLXMEODUOFCWDN-UHFFFAOYSA-N	0	278.041	28			X
NS00048874	O=C(C=1C=CC=CC1)C2CC2	O=C(c1ccccc1)C1CC1	C10H10O	InChI=1S/C10H10O/c11-10(9-6-7-9)8-4-2-1-3-5-8/h1-5,9H,6-7H2	PJRHFTYXYCVOSJ-UHFFFAOYSA-N	0	146.073	21			X
NS00032650	O=C1CCc2c(C1)cccc2	O=C1CCc2ccccc2C1	C10H10O	InChI=1S/C10H10O/c11-10-6-5-8-3-1-2-4-9(8)7-10/h1-4H,5-7H2	KCKZIWSINLBROE-UHFFFAOYSA-N	0	146.073	21			X
NS00001796	O=C1CCCc2ccccc12	O=C1CCCc2ccccc21	C10H10O	InChI=1S/C10H10O/c11-10-7-3-5-8-4-1-2-6-9(8)10/h1-2,4,6H,3,5,7H2	XHLHPRDBBAGVEG-UHFFFAOYSA-N	0	146.073	21			X
NS00021981	Oc1cccc2c1CC=CC2	Oc1cccc2c1CC=CC2	C10H10O	InChI=1S/C10H10O/c11-10-7-3-5-8-4-1-2-6-9(8)10/h1-3,5,7,11H,4,6H2	OAHLLHJOPUWLKW-UHFFFAOYSA-N	0	146.073	21			X
NS00028842	O=Cc1cc2c(CCC2)cc1	O=Cc1ccc2c(c1)CCC2	C10H10O	InChI=1S/C10H10O/c11-7-8-4-5-9-2-1-3-10(9)6-8/h4-7H,1-3H2	YNGGRNROMJXLCP-UHFFFAOYSA-N	0	146.073	21			X
NS00042508	O=C(C=CC)C=1C=CC=CC1	CC=CC(=O)c1ccccc1	C10H10O	InChI=1S/C10H10O/c1-2-6-10(11)9-7-4-3-5-8-9/h2-8H,1H3	FUJZJBCWPIOHHN-UHFFFAOYSA-N	0	146.073	21			X
NS00052276	O1CC1C2=CC=C(C=C)C=C2	C=Cc1ccc(C2CO2)cc1	C10H10O	InChI=1S/C10H10O/c1-2-8-3-5-9(6-4-8)10-7-11-10/h2-6,10H,1,7H2	DENMIBABNWPFEG-UHFFFAOYSA-N	0	146.073	21			X
NS00049278	O=CC(=CC)C=1C=CC=CC1	CC=C(C=O)c1ccccc1	C10H10O	InChI=1S/C10H10O/c1-2-9(8-11)10-6-4-3-5-7-10/h2-8H,1H3	DYAOGZLLMZQVHY-UHFFFAOYSA-N	0	146.073	21			X
NS00029057	CCc1cc2c(o1)cccc2	CCc1cc2ccccc2o1	C10H10O	InChI=1S/C10H10O/c1-2-9-7-8-5-3-4-6-10(8)11-9/h3-7H,2H2,1H3	KJHYAEZMOHLVCH-UHFFFAOYSA-N	0	146.073	21			X
NS00021583	CC(O)(C#C)c1ccccc1	C#CC(C)(O)c1ccccc1	C10H10O	InChI=1S/C10H10O/c1-3-10(2,11)9-7-5-4-6-8-9/h1,4-8,11H,2H3	KSLSOBUAIFEGLT-UHFFFAOYSA-N	0	146.073	21			X
NS00003632	Oc1ccc(C=C)cc1C=C	C=Cc1ccc(O)c(C=C)c1	C10H10O	InChI=1S/C10H10O/c1-3-8-5-6-10(11)9(4-2)7-8/h3-7,11H,1-2H2	GZGSEMRMKBBQGA-UHFFFAOYSA-N	0	146.073	21			X
NS00028529	Cc1ccc(C)c2c1occ2	Cc1ccc(C)c2occc12	C10H10O	InChI=1S/C10H10O/c1-7-3-4-8(2)10-9(7)5-6-11-10/h3-6H,1-2H3	PFXVPEGRXODMIQ-UHFFFAOYSA-N	0	146.073	21			X
NS00035765	Cc1cc(C)c2occc2c1	Cc1cc(C)c2occc2c1	C10H10O	InChI=1S/C10H10O/c1-7-5-8(2)10-9(6-7)3-4-11-10/h3-6H,1-2H3	VWFSSXIIBGOKGR-UHFFFAOYSA-N	0	146.073	21			X
NS00027646	Cc1c(C)cc2ccoc2c1	Cc1cc2ccoc2cc1C	C10H10O	InChI=1S/C10H10O/c1-7-5-9-3-4-11-10(9)6-8(7)2/h3-6H,1-2H3	WPTWOMTZGUIVFZ-UHFFFAOYSA-N	0	146.073	21			X
NS00120355	CC1Cc2ccccc2C1=O	CC1Cc2ccccc2C1=O	C10H10O	InChI=1S/C10H10O/c1-7-6-8-4-2-3-5-9(8)10(7)11/h2-5,7H,6H2,1H3	BEKNOGMQVKBMQN-UHFFFAOYSA-N	0	146.073	21			X
NS00022121	Cc1c(C)c2c(o1)cccc2	Cc1oc2ccccc2c1C	C10H10O	InChI=1S/C10H10O/c1-7-8(2)11-10-6-4-3-5-9(7)10/h3-6H,1-2H3	YGBXXWTZWLALGR-UHFFFAOYSA-N	0	146.073	21			X
NS00003742	CC(=O)C=Cc1ccccc1	CC(=O)C=Cc1ccccc1	C10H10O	InChI=1S/C10H10O/c1-9(11)7-8-10-5-3-2-4-6-10/h2-8H,1H3	BWHOZHOGCMHOBV-UHFFFAOYSA-N	0	146.073	21			X
NS00005057	CC(C=O)=Cc1ccccc1	CC(C=O)=Cc1ccccc1	C10H10O	InChI=1S/C10H10O/c1-9(8-11)7-10-5-3-2-4-6-10/h2-8H,1H3	VLUMOWNVWOXZAU-UHFFFAOYSA-N	0	146.073	21			X
NS00025544	CC1(C)OC(=O)c2c1cccc2	CC1(C)OC(=O)c2ccccc21	C10H10O2	InChI=1S/C10H10O2/c1-10(2)8-6-4-3-5-7(8)9(11)12-10/h3-6H,1-2H3	YFBZUWUJSCLVST-UHFFFAOYSA-N	0	162.068	22			X
NS00049175	O=C(O)CC=CC=1C=CC=CC1	O=C(O)CC=Cc1ccccc1	C10H10O2	InChI=1S/C10H10O2/c11-10(12)8-4-7-9-5-2-1-3-6-9/h1-7H,8H2,(H,11,12)	PSCXFXNEYIHJST-UHFFFAOYSA-N	0	162.068	22			X
NS00054540	O=C(O)C1C=2C=CC=CC2CC1	O=C(O)C1CCc2ccccc21	C10H10O2	InChI=1S/C10H10O2/c11-10(12)9-6-5-7-3-1-2-4-8(7)9/h1-4,9H,5-6H2,(H,11,12)	JBQMFBWTKWOSQX-UHFFFAOYSA-N	0	162.068	22			X
NS00042374	O=C(O)C1CC1C=2C=CC=CC2	O=C(O)C1CC1c1ccccc1	C10H10O2	InChI=1S/C10H10O2/c11-10(12)9-6-8(9)7-4-2-1-3-5-7/h1-5,8-9H,6H2,(H,11,12)	AHDDRJBFJBDEPW-UHFFFAOYSA-N	0	162.068	22			X
NS00042985	O=C1OCC(C=2C=CC=CC2)C1	O=C1CC(c2ccccc2)CO1	C10H10O2	InChI=1S/C10H10O2/c11-10-6-9(7-12-10)8-4-2-1-3-5-8/h1-5,9H,6-7H2	YFNSPPHTAARSPD-UHFFFAOYSA-N	0	162.068	22			X
NS00042528	O=C1OC(C=2C=CC=CC2)CC1	O=C1CCC(c2ccccc2)O1	C10H10O2	InChI=1S/C10H10O2/c11-10-7-6-9(12-10)8-4-2-1-3-5-8/h1-5,9H,6-7H2	AEUULUMEYIPECD-UHFFFAOYSA-N	0	162.068	22			X
NS00001299	COC(=O)C=CC1=CC=CC=C1	COC(=O)C=Cc1ccccc1	C10H10O2	InChI=1S/C10H10O2/c1-12-10(11)8-7-9-5-3-2-4-6-9/h2-8H,1H3	CCRCUPLGCSFEDV-UHFFFAOYSA-N	0	162.068	22			X
NS00012819	COc1ccc(C=CC=O)cc1	COc1ccc(C=CC=O)cc1	C10H10O2	InChI=1S/C10H10O2/c1-12-10-6-4-9(5-7-10)3-2-8-11/h2-8H,1H3	AXCXHFKZHDEKTP-UHFFFAOYSA-N	0	162.068	22			X
NS00095985	COC1=CC=CC=C1C=CC=O	COc1ccccc1C=CC=O	C10H10O2	InChI=1S/C10H10O2/c1-12-10-7-3-2-5-9(10)6-4-8-11/h2-8H,1H3	KKVZAVRSVHUSPL-UHFFFAOYSA-N	0	162.068	22			X
NS00012820	COc1ccccc1/C=C/C=O	COc1ccccc1/C=C/C=O	C10H10O2	InChI=1S/C10H10O2/c1-12-10-7-3-2-5-9(10)6-4-8-11/h2-8H,1H3/b6-4+	KKVZAVRSVHUSPL-GQCTYLIASA-N	0	162.068	22			X
NS00032215	COc1cc2c(cc1)C(=O)CC2	COc1ccc2c(c1)CCC2=O	C10H10O2	InChI=1S/C10H10O2/c1-12-8-3-4-9-7(6-8)2-5-10(9)11/h3-4,6H,2,5H2,1H3	QOPRWBRNMPANKN-UHFFFAOYSA-N	0	162.068	22			X
NS00034598	OC(=O)C1(CC1)c1ccccc1	O=C(O)C1(c2ccccc2)CC1	C10H10O2	InChI=1S/C10H10O2/c11-9(12)10(6-7-10)8-4-2-1-3-5-8/h1-5H,6-7H2,(H,11,12)	IWWCCNVRNHTGLV-UHFFFAOYSA-N	0	162.068	22			X
NS00012097	O=COCC=Cc1ccccc1	O=COCC=Cc1ccccc1	C10H10O2	InChI=1S/C10H10O2/c11-9-12-8-4-7-10-5-2-1-3-6-10/h1-7,9H,8H2	LBHJXKYRYCUGPD-UHFFFAOYSA-N	0	162.068	22			X
NS00028455	Oc1cccc2c1CCCC2=O	O=C1CCCc2c(O)cccc21	C10H10O2	InChI=1S/C10H10O2/c11-9-5-1-3-7-8(9)4-2-6-10(7)12/h1,3,5,11H,2,4,6H2	YPPZCRZRQHFRBH-UHFFFAOYSA-N	0	162.068	22			X
NS00068270	O[C@H]1C=Cc2ccccc2[C@H]1O	O[C@@H]1c2ccccc2C=C[C@@H]1O	C10H10O2	InChI=1S/C10H10O2/c11-9-6-5-7-3-1-2-4-8(7)10(9)12/h1-6,9-12H/t9-,10+/m0/s1	QPUHWUSUBHNZCG-VHSXEESVSA-N	0	162.068	22			X
NS00019792	C=CC(=O)OCc1ccccc1	C=CC(=O)OCc1ccccc1	C10H10O2	InChI=1S/C10H10O2/c1-2-10(11)12-8-9-6-4-3-5-7-9/h2-7H,1,8H2	GCTPMLUUWLLESL-UHFFFAOYSA-N	0	162.068	22			X
NS00076814	CC=CC#CC#CCCC(=O)O	CC=CC#CC#CCCC(=O)O	C10H10O2	InChI=1S/C10H10O2/c1-2-3-4-5-6-7-8-9-10(11)12/h2-3H,8-9H2,1H3,(H,11,12)	CKFUQXLAOJQWNI-UHFFFAOYSA-N	0	162.068	22			X
NS00017606	C=CCC1=CC2=C(C=C1)OCO2	C=CCc1ccc2c(c1)OCO2	C10H10O2	InChI=1S/C10H10O2/c1-2-3-8-4-5-9-10(6-8)12-7-11-9/h2,4-6H,1,3,7H2	ZMQAAUBTXCXRIC-UHFFFAOYSA-N	0	162.068	22			X
NS00086928	CC=C/c1ccc2OCOc2c1	CC=Cc1ccc2c(c1)OCO2	C10H10O2	InChI=1S/C10H10O2/c1-2-3-8-4-5-9-10(6-8)12-7-11-9/h2-6H,7H2,1H3	VHVOLFRBFDOUSH-UHFFFAOYSA-N	0	162.068	22			X
NS00021565	C/C=C/c1cc2c(OCO2)cc1	C/C=C/c1ccc2c(c1)OCO2	C10H10O2	InChI=1S/C10H10O2/c1-2-3-8-4-5-9-10(6-8)12-7-11-9/h2-6H,7H2,1H3/b3-2+	VHVOLFRBFDOUSH-NSCUHMNNSA-N	0	162.068	22			X
NS00049105	O1CC1C=2C=CC=CC2C3OC3	c1ccc(C2CO2)c(C2CO2)c1	C10H10O2	InChI=1S/C10H10O2/c1-2-4-8(10-6-12-10)7(3-1)9-5-11-9/h1-4,9-10H,5-6H2	PNKXHASQRASSBI-UHFFFAOYSA-N	0	162.068	22			X
NS00030828	C=CCOc1ccc(C=O)cc1	C=CCOc1ccc(C=O)cc1	C10H10O2	InChI=1S/C10H10O2/c1-2-7-12-10-5-3-9(8-11)4-6-10/h2-6,8H,1,7H2	TYNJQOJWNMZQFZ-UHFFFAOYSA-N	0	162.068	22			X
NS00028537	C=CCOc1c(C=O)cccc1	C=CCOc1ccccc1C=O	C10H10O2	InChI=1S/C10H10O2/c1-2-7-12-10-6-4-3-5-9(10)8-11/h2-6,8H,1,7H2	BXCJDECTRRMSCV-UHFFFAOYSA-N	0	162.068	22			X
NS00052376	O1CC1C2=CC=C(C=C2)C3OC3	c1cc(C2CO2)ccc1C1CO1	C10H10O2	InChI=1S/C10H10O2/c1-2-8(10-6-12-10)4-3-7(1)9-5-11-9/h1-4,9-10H,5-6H2	GXZQKSKXXFOTDE-UHFFFAOYSA-N	0	162.068	22			X
NS00028076	CC(=O)Oc1ccc(C=C)cc1	C=Cc1ccc(OC(C)=O)cc1	C10H10O2	InChI=1S/C10H10O2/c1-3-9-4-6-10(7-5-9)12-8(2)11/h3-7H,1H2,2H3	JAMNSIXSLVPNLC-UHFFFAOYSA-N	0	162.068	22			X
NS00122648	CC1C2=C(C=C(C=C2)C)OC1=O	Cc1ccc2c(c1)OC(=O)C2C	C10H10O2	InChI=1S/C10H10O2/c1-6-3-4-8-7(2)10(11)12-9(8)5-6/h3-5,7H,1-2H3	JSJKAEKKWQOCEZ-UHFFFAOYSA-N	0	162.068	22			X
NS00010678	O=C(c(ccc(c1)C(=O)C)c1)C	CC(=O)c1ccc(C(C)=O)cc1	C10H10O2	InChI=1S/C10H10O2/c1-7(11)9-3-5-10(6-4-9)8(2)12/h3-6H,1-2H3	SKBBQSLSGRSQAJ-UHFFFAOYSA-N	0	162.068	22			X
NS00010798	C1=C(C=CC=C1C(C)=O)C(C)=O	CC(=O)c1cccc(C(C)=O)c1	C10H10O2	InChI=1S/C10H10O2/c1-7(11)9-4-3-5-10(6-9)8(2)12/h3-6H,1-2H3	VCHOFVSNWYPAEF-UHFFFAOYSA-N	0	162.068	22			X
NS00004230	CC(=O)c1ccccc1C(C)=O	CC(=O)c1ccccc1C(C)=O	C10H10O2	InChI=1S/C10H10O2/c1-7(11)9-5-3-4-6-10(9)8(2)12/h3-6H,1-2H3	LVQFKRXRTXCQCZ-UHFFFAOYSA-N	0	162.068	22			X
NS00039463	Cc1ccc2OC(=O)CCc2c1	Cc1ccc2c(c1)CCC(=O)O2	C10H10O2	InChI=1S/C10H10O2/c1-7-2-4-9-8(6-7)3-5-10(11)12-9/h2,4,6H,3,5H2,1H3	TWAXWQHDMDUHDN-UHFFFAOYSA-N	0	162.068	22			X
NS00077776	C(C1=CC=CC=C1)C(C(=O)O)=C	C=C(Cc1ccccc1)C(=O)O	C10H10O2	InChI=1S/C10H10O2/c1-8(10(11)12)7-9-5-3-2-4-6-9/h2-6H,1,7H2,(H,11,12)	RYNDYESLUKWOEE-UHFFFAOYSA-N	0	162.068	22			X
NS00045304	O=C(O)C(=CC=1C=CC=CC1)C	CC(=Cc1ccccc1)C(=O)O	C10H10O2	InChI=1S/C10H10O2/c1-8(10(11)12)7-9-5-3-2-4-6-9/h2-7H,1H3,(H,11,12)	XNCRUNXWPDJHGV-UHFFFAOYSA-N	0	162.068	22			X
NS00029150	CC(=O)/C=C/c1ccc(O)cc1	CC(=O)/C=C/c1ccc(O)cc1	C10H10O2	InChI=1S/C10H10O2/c1-8(11)2-3-9-4-6-10(12)7-5-9/h2-7,12H,1H3/b3-2+	OCNIKEFATSKIBE-NSCUHMNNSA-N	0	162.068	22			X
NS00044209	O=C(C=CC=1C=CC=CC1O)C	CC(=O)C=Cc1ccccc1O	C10H10O2	InChI=1S/C10H10O2/c1-8(11)6-7-9-4-2-3-5-10(9)12/h2-7,12H,1H3	OIKUPYQBJLSNAS-UHFFFAOYSA-N	0	162.068	22			X
NS00022887	CC(=O)CC(=O)c1ccccc1	CC(=O)CC(=O)c1ccccc1	C10H10O2	InChI=1S/C10H10O2/c1-8(11)7-10(12)9-5-3-2-4-6-9/h2-6H,7H2,1H3	CVBUKMMMRLOKQR-UHFFFAOYSA-N	0	162.068	22			X
NS00085939	CC(=CC(=O)c1ccccc1)O[Co]OC(=CC(=O)c2ccccc2)C	CC(O)=CC(=O)c1ccccc1	C10H10O2	InChI=1S/C10H10O2/c1-8(11)7-10(12)9-5-3-2-4-6-9/h2-7,11H,1H3	DLVGHEXDQPIBDF-UHFFFAOYSA-N	0	162.068	22			X
NS00004775	CC(=O)OC(=C)c1ccccc1	C=C(OC(C)=O)c1ccccc1	C10H10O2	InChI=1S/C10H10O2/c1-8(12-9(2)11)10-6-4-3-5-7-10/h3-7H,1H2,2H3	HWCUCNKPBMGSSC-UHFFFAOYSA-N	0	162.068	22			X
NS00045822	O=C(O)C=CC1=CC=C(C=C1)C	Cc1ccc(C=CC(=O)O)cc1	C10H10O2	InChI=1S/C10H10O2/c1-8-2-4-9(5-3-8)6-7-10(11)12/h2-7H,1H3,(H,11,12)	RURHILYUWQEGOS-UHFFFAOYSA-N	0	162.068	22			X
NS00047791	O=C(O)C=CC1=CC=CC(=C1)C	Cc1cccc(C=CC(=O)O)c1	C10H10O2	InChI=1S/C10H10O2/c1-8-3-2-4-9(7-8)5-6-10(11)12/h2-7H,1H3,(H,11,12)	JZINNAKNHHQBOS-UHFFFAOYSA-N	0	162.068	22			X
NS00048766	O=C(O)C=CC=1C=CC=CC1C	Cc1ccccc1C=CC(=O)O	C10H10O2	InChI=1S/C10H10O2/c1-8-4-2-3-5-9(8)6-7-10(11)12/h2-7H,1H3,(H,11,12)	RSWBWHPZXKLUEX-UHFFFAOYSA-N	0	162.068	22			X
NS00013194	CC(=O)OC=C/c1ccccc1	CC(=O)OC=Cc1ccccc1	C10H10O2	InChI=1S/C10H10O2/c1-9(11)12-8-7-10-5-3-2-4-6-10/h2-8H,1H3	FMFHUEMLVAIBFI-UHFFFAOYSA-N	0	162.068	22			X
NS00036060	COc1c2SCCC(=O)c2ccc1	COc1cccc2c1SCCC2=O	C10H10O2S	InChI=1S/C10H10O2S/c1-12-9-4-2-3-7-8(11)5-6-13-10(7)9/h2-4H,5-6H2,1H3	WJCTYFIAHVFXGY-UHFFFAOYSA-N	0	194.04	23			X
NS00021622	C(SCc1ccco1)c1ccco1	c1coc(CSCc2ccco2)c1	C10H10O2S	InChI=1S/C10H10O2S/c1-3-9(11-5-1)7-13-8-10-4-2-6-12-10/h1-6H,7-8H2	UYLKDZXJEKFFHJ-UHFFFAOYSA-N	0	194.04	23			X
NS00022195	C(SSCc1ccco1)c1ccco1	c1coc(CSSCc2ccco2)c1	C10H10O2S2	InChI=1S/C10H10O2S2/c1-3-9(11-5-1)7-13-14-8-10-4-2-6-12-10/h1-6H,7-8H2	CBJPZHSWLMJQRI-UHFFFAOYSA-N	0	226.012	24			X
NS00021505	Cc1c(cco1)C(S)(S)c1ccco1	Cc1occc1C(S)(S)c1ccco1	C10H10O2S2	InChI=1S/C10H10O2S2/c1-7-8(4-6-11-7)10(13,14)9-3-2-5-12-9/h2-6,13-14H,1H3	CZYMZVHUOMKOMB-UHFFFAOYSA-N	0	226.012	24			X
NS00021988	Cc1c(SSc2c(C)occ2)cco1	Cc1occc1SSc1ccoc1C	C10H10O2S2	InChI=1S/C10H10O2S2/c1-7-9(3-5-11-7)13-14-10-4-6-12-8(10)2/h3-6H,1-2H3	OHDFENKFSKIFBJ-UHFFFAOYSA-N	0	226.012	24			X
NS00126244	Cc2occc2SSSSc1ccoc1C	Cc1occc1SSSSc1ccoc1C	C10H10O2S4	InChI=1S/C10H10O2S4/c1-7-9(3-5-11-7)13-15-16-14-10-4-6-12-8(10)2/h3-6H,1-2H3	WCQMHJWTXQMUQE-UHFFFAOYSA-N	0	289.956	26			X
NS00126656	CC1(C)Oc2c(O)cccc2C1=O	CC1(C)Oc2c(O)cccc2C1=O	C10H10O3	InChI=1S/C10H10O3/c1-10(2)9(12)6-4-3-5-7(11)8(6)13-10/h3-5,11H,1-2H3	XLZCZWCXCBPEJR-UHFFFAOYSA-N	0	178.063	23			X
NS00096972	CC1(C(O1)C2=CC=CC=C2)C(=O)O	CC1(C(=O)O)OC1c1ccccc1	C10H10O3	InChI=1S/C10H10O3/c1-10(9(11)12)8(13-10)7-5-3-2-4-6-7/h2-6,8H,1H3,(H,11,12)	UPEAOFCHTFWNFG-UHFFFAOYSA-N	0	178.063	23			X
NS00002939	CC12CC(C=C1)C1C2C(=O)OC1=O	CC12C=CC(C1)C1C(=O)OC(=O)C12	C10H10O3	InChI=1S/C10H10O3/c1-10-3-2-5(4-10)6-7(10)9(12)13-8(6)11/h2-3,5-7H,4H2,1H3	KNRCVAANTQNTPT-UHFFFAOYSA-N	0	178.063	23			X
NS00128881	[H]C12CC([H])(C=C1)C1(C)C2C(=O)OC1=O	CC12C(=O)OC(=O)C1C1C=CC2C1	C10H10O3	InChI=1S/C10H10O3/c1-10-6-3-2-5(4-6)7(10)8(11)13-9(10)12/h2-3,5-7H,4H2,1H3	LTVUCOSIZFEASK-UHFFFAOYSA-N	0	178.063	23			X
NS00123308	C[C@@]12[C@@H]3C[C@@H](C=C3)[C@@H]1C(=O)OC2=O	C[C@]12C(=O)OC(=O)[C@H]1[C@@H]1C=C[C@H]2C1	C10H10O3	InChI=1S/C10H10O3/c1-10-6-3-2-5(4-6)7(10)8(11)13-9(10)12/h2-3,5-7H,4H2,1H3/t5-,6+,7-,10-/m1/s1	LTVUCOSIZFEASK-JTGULSINSA-N	0	178.063	23			X
NS00054415	O=C(OCC1OC1)C=2C=CC=CC2	O=C(OCC1CO1)c1ccccc1	C10H10O3	InChI=1S/C10H10O3/c11-10(13-7-9-6-12-9)8-4-2-1-3-5-8/h1-5,9H,6-7H2	XRQKARZTFMEBBY-UHFFFAOYSA-N	0	178.063	23			X
NS00056843	O=C(OC)C1OC1C=2C=CC=CC2	COC(=O)C1OC1c1ccccc1	C10H10O3	InChI=1S/C10H10O3/c1-12-10(11)9-8(13-9)7-5-3-2-4-6-7/h2-6,8-9H,1H3	HAFFKTJSQPQAPC-UHFFFAOYSA-N	0	178.063	23			X
NS00048694	O=C(OC)C=CC1=CC=C(O)C=C1	COC(=O)C=Cc1ccc(O)cc1	C10H10O3	InChI=1S/C10H10O3/c1-13-10(12)7-4-8-2-5-9(11)6-3-8/h2-7,11H,1H3	NITWSHWHQAQBAW-UHFFFAOYSA-N	0	178.063	23			X
NS00042084	O=C(OC)CC(=O)C=1C=CC=CC1	COC(=O)CC(=O)c1ccccc1	C10H10O3	InChI=1S/C10H10O3/c1-13-10(12)7-9(11)8-5-3-2-4-6-8/h2-6H,7H2,1H3	WRGLZAJBHUOPFO-UHFFFAOYSA-N	0	178.063	23			X
NS00001114	COC(=O)C(C=O)c1ccccc1	COC(=O)C(C=O)c1ccccc1	C10H10O3	InChI=1S/C10H10O3/c1-13-10(12)9(7-11)8-5-3-2-4-6-8/h2-7,9H,1H3	ORJFSDFCHJQCOH-UHFFFAOYSA-N	0	178.063	23			X
NS00066975	COC1=CC(C=CC=O)=CC=C1O	COc1cc(C=CC=O)ccc1O	C10H10O3	InChI=1S/C10H10O3/c1-13-10-7-8(3-2-6-11)4-5-9(10)12/h2-7,12H,1H3	DKZBBWMURDFHNE-UHFFFAOYSA-N	0	178.063	23			X
NS00022205	COc1cc(/C=C/C=O)ccc1O	COc1cc(/C=C/C=O)ccc1O	C10H10O3	InChI=1S/C10H10O3/c1-13-10-7-8(3-2-6-11)4-5-9(10)12/h2-7,12H,1H3/b3-2+	DKZBBWMURDFHNE-NSCUHMNNSA-N	0	178.063	23			X
NS00015849	COC1=CC=CC(=C1)C=CC(=O)O	COc1cccc(C=CC(=O)O)c1	C10H10O3	InChI=1S/C10H10O3/c1-13-9-4-2-3-8(7-9)5-6-10(11)12/h2-7H,1H3,(H,11,12)	LZPNXAULYJPXEH-UHFFFAOYSA-N	0	178.063	23			X
NS00013547	COc1ccc(C=CC(O)=O)cc1.OCCNCCO	COc1ccc(C=CC(=O)O)cc1	C10H10O3	InChI=1S/C10H10O3/c1-13-9-5-2-8(3-6-9)4-7-10(11)12/h2-7H,1H3,(H,11,12)	AFDXODALSZRGIH-UHFFFAOYSA-N	0	178.063	23			X
NS00042542	O=C(O)C=CC=1C=CC=CC1OC	COc1ccccc1C=CC(=O)O	C10H10O3	InChI=1S/C10H10O3/c1-13-9-5-3-2-4-8(9)6-7-10(11)12/h2-7H,1H3,(H,11,12)	FEGVSPGUHMGGBO-UHFFFAOYSA-N	0	178.063	23			X
NS00028970	O=CCCc1cc2c(OCO2)cc1	O=CCCc1ccc2c(c1)OCO2	C10H10O3	InChI=1S/C10H10O3/c11-5-1-2-8-3-4-9-10(6-8)13-7-12-9/h3-6H,1-2,7H2	IDCKZBGINKOTOL-UHFFFAOYSA-N	0	178.063	23			X
NS00033646	O=CC(=O)OCCc1ccccc1	O=CC(=O)OCCc1ccccc1	C10H10O3	InChI=1S/C10H10O3/c11-8-10(12)13-7-6-9-4-2-1-3-5-9/h1-5,8H,6-7H2	FMQUUOZOHJGBLK-UHFFFAOYSA-N	0	178.063	23			X
NS00037138	OC(=O)C(=O)CCc1ccccc1	O=C(O)C(=O)CCc1ccccc1	C10H10O3	InChI=1S/C10H10O3/c11-9(10(12)13)7-6-8-4-2-1-3-5-8/h1-5H,6-7H2,(H,12,13)	PPKAIMDMNWBOKN-UHFFFAOYSA-N	0	178.063	23			X
NS00026673	OC(=O)CCC(=O)c1ccccc1	O=C(O)CCC(=O)c1ccccc1	C10H10O3	InChI=1S/C10H10O3/c11-9(6-7-10(12)13)8-4-2-1-3-5-8/h1-5H,6-7H2,(H,12,13)	KMQLIDDEQAJAGJ-UHFFFAOYSA-N	0	178.063	23			X
NS00051154	O=C1OC(=O)C2C3C=CC(CC3)C12	O=C1OC(=O)C2C3C=CC(CC3)C12	C10H10O3	InChI=1S/C10H10O3/c11-9-7-5-1-2-6(4-3-5)8(7)10(12)13-9/h1-2,5-8H,3-4H2	YIHKILSPWGDWPR-UHFFFAOYSA-N	0	178.063	23			X
NS00006503	CCOC(=O)C(=O)c1ccccc1	CCOC(=O)C(=O)c1ccccc1	C10H10O3	InChI=1S/C10H10O3/c1-2-13-10(12)9(11)8-6-4-3-5-7-8/h3-7H,2H2,1H3	QKLCQKPAECHXCQ-UHFFFAOYSA-N	0	178.063	23			X
NS00035205	CCOC(=O)c1ccc(C=O)cc1	CCOC(=O)c1ccc(C=O)cc1	C10H10O3	InChI=1S/C10H10O3/c1-2-13-10(12)9-5-3-8(7-11)4-6-9/h3-7H,2H2,1H3	BHYVHYPBRYOMGC-UHFFFAOYSA-N	0	178.063	23			X
NS00096540	C=CCC1=CC=CC(=C1O)C(=O)O	C=CCc1cccc(C(=O)O)c1O	C10H10O3	InChI=1S/C10H10O3/c1-2-4-7-5-3-6-8(9(7)11)10(12)13/h2-3,5-6,11H,1,4H2,(H,12,13)	YJLDIJDRZWBPEK-UHFFFAOYSA-N	0	178.063	23			X
NS00021467	Oc1c(cccc1)C(=O)OCC=C	C=CCOC(=O)c1ccccc1O	C10H10O3	InChI=1S/C10H10O3/c1-2-7-13-10(12)8-5-3-4-6-9(8)11/h2-6,11H,1,7H2	YYKBLDCLPBWOOE-UHFFFAOYSA-N	0	178.063	23			X
NS00009856	OC(=O)c1ccc(OCC=C)cc1	C=CCOc1ccc(C(=O)O)cc1	C10H10O3	InChI=1S/C10H10O3/c1-2-7-13-9-5-3-8(4-6-9)10(11)12/h2-6H,1,7H2,(H,11,12)	DYDWKSVZHZNBLO-UHFFFAOYSA-N	0	178.063	23			X
NS00005563	CCC(=O)c1ccc2OCOc2c1	CCC(=O)c1ccc2c(c1)OCO2	C10H10O3	InChI=1S/C10H10O3/c1-2-8(11)7-3-4-9-10(5-7)13-6-12-9/h3-5H,2,6H2,1H3	RVBJGSPBFIUTTR-UHFFFAOYSA-N	0	178.063	23			X
NS00021900	CCC(=O)c1ccccc1C(=O)O	CCC(=O)c1ccccc1C(=O)O	C10H10O3	InChI=1S/C10H10O3/c1-2-9(11)7-5-3-4-6-8(7)10(12)13/h3-6H,2H2,1H3,(H,12,13)	JYBOOAWVGOYQFU-UHFFFAOYSA-N	0	178.063	23			X
NS00046598	O=C(OC1=CC=C(OC)C=C1)C=C	C=CC(=O)Oc1ccc(OC)cc1	C10H10O3	InChI=1S/C10H10O3/c1-3-10(11)13-9-6-4-8(12-2)5-7-9/h3-7H,1H2,2H3	WFJNXICXEHGDLB-UHFFFAOYSA-N	0	178.063	23			X
NS00126877	C(OCc1occc1)c2occc2	c1coc(COCc2ccco2)c1	C10H10O3	InChI=1S/C10H10O3/c1-3-9(12-5-1)7-11-8-10-4-2-6-13-10/h1-6H,7-8H2	YEQMNLGBLPBBNI-UHFFFAOYSA-N	0	178.063	23			X
NS00042030	O=C1OC(=O)C2C3C=CC(C12)C3C	CC1C2C=CC1C1C(=O)OC(=O)C21	C10H10O3	InChI=1S/C10H10O3/c1-4-5-2-3-6(4)8-7(5)9(11)13-10(8)12/h2-8H,1H3	SBKPSHZVULRXED-UHFFFAOYSA-N	0	178.063	23			X
NS00094872	CC1CC2=C(C(=CC=C2)O)C(=O)O1	CC1Cc2cccc(O)c2C(=O)O1	C10H10O3	InChI=1S/C10H10O3/c1-6-5-7-3-2-4-8(11)9(7)10(12)13-6/h2-4,6,11H,5H2,1H3	KWILGNNWGSNMPA-UHFFFAOYSA-N	0	178.063	23			X
NS00045090	O=C(C(=CC=1OC=CC1)C(=O)C)C	CC(=O)C(=Cc1ccco1)C(C)=O	C10H10O3	InChI=1S/C10H10O3/c1-7(11)10(8(2)12)6-9-4-3-5-13-9/h3-6H,1-2H3	LYUYRWISWALFBB-UHFFFAOYSA-N	0	178.063	23			X
NS00042551	O=C(C)C1OC=2C=CC=CC2OC1	CC(=O)C1COc2ccccc2O1	C10H10O3	InChI=1S/C10H10O3/c1-7(11)10-6-12-8-4-2-3-5-9(8)13-10/h2-5,10H,6H2,1H3	KVCWAZWJLMNADA-UHFFFAOYSA-N	0	178.063	23			X
NS00017581	CC(=O)CC1=CC2=C(C=C1)OCO2	CC(=O)Cc1ccc2c(c1)OCO2	C10H10O3	InChI=1S/C10H10O3/c1-7(11)4-8-2-3-9-10(5-8)13-6-12-9/h2-3,5H,4,6H2,1H3	XIYKRJLTYKUWAM-UHFFFAOYSA-N	0	178.063	23			X
NS00028546	CC(=O)c1cc2c(OCCO2)cc1	CC(=O)c1ccc2c(c1)OCCO2	C10H10O3	InChI=1S/C10H10O3/c1-7(11)8-2-3-9-10(6-8)13-5-4-12-9/h2-3,6H,4-5H2,1H3	HGVWMTAIIYNQSI-UHFFFAOYSA-N	0	178.063	23			X
NS00021591	CC(=O)Oc1ccc(cc1)C(=O)C	CC(=O)Oc1ccc(C(C)=O)cc1	C10H10O3	InChI=1S/C10H10O3/c1-7(11)9-3-5-10(6-4-9)13-8(2)12/h3-6H,1-2H3	SMIOEQSLJNNKQF-UHFFFAOYSA-N	0	178.063	23			X
NS00027687	CC(=O)Oc1cc(ccc1)C(=O)C	CC(=O)Oc1cccc(C(C)=O)c1	C10H10O3	InChI=1S/C10H10O3/c1-7(11)9-4-3-5-10(6-9)13-8(2)12/h3-6H,1-2H3	OTHYPAMNTUGKDK-UHFFFAOYSA-N	0	178.063	23			X
NS00029112	CC(=C)C(=O)Oc1ccc(O)cc1	C=C(C)C(=O)Oc1ccc(O)cc1	C10H10O3	InChI=1S/C10H10O3/c1-7(2)10(12)13-9-5-3-8(11)4-6-9/h3-6,11H,1H2,2H3	PJMXUSNWBKGQEZ-UHFFFAOYSA-N	0	178.063	23			X
NS00012850	Cc1ccc2OCC(=O)COc2c1	Cc1ccc2c(c1)OCC(=O)CO2	C10H10O3	InChI=1S/C10H10O3/c1-7-2-3-9-10(4-7)13-6-8(11)5-12-9/h2-4H,5-6H2,1H3	SWUIQEBPZIHZQS-UHFFFAOYSA-N	0	178.063	23			X
NS00096062	CC(=O)OCC(=O)C1=CC=CC=C1	CC(=O)OCC(=O)c1ccccc1	C10H10O3	InChI=1S/C10H10O3/c1-8(11)13-7-10(12)9-5-3-2-4-6-9/h2-6H,7H2,1H3	BGAXCPSNMHVHJC-UHFFFAOYSA-N	0	178.063	23			X
NS00036671	CC(=O)CC(=O)Oc1ccccc1	CC(=O)CC(=O)Oc1ccccc1	C10H10O3	InChI=1S/C10H10O3/c1-8(11)7-10(12)13-9-5-3-2-4-6-9/h2-6H,7H2,1H3	PFENPVAFZTUOOM-UHFFFAOYSA-N	0	178.063	23			X
NS00052839	O=C(O)C1(OC)C=2C=CC=CC2SC1	COC1(C(=O)O)CSc2ccccc21	C10H10O3S	InChI=1S/C10H10O3S/c1-13-10(9(11)12)6-14-8-5-3-2-4-7(8)10/h2-5H,6H2,1H3,(H,11,12)	LOKNHMSDVLWTHW-UHFFFAOYSA-N	0	210.035	24			X
NS00086099	COC(=O)C1(O)CSc2ccccc12	COC(=O)C1(O)CSc2ccccc21	C10H10O3S	InChI=1S/C10H10O3S/c1-13-9(11)10(12)6-14-8-5-3-2-4-7(8)10/h2-5,12H,6H2,1H3	BWSOJPVXCOQXBJ-UHFFFAOYSA-N	0	210.035	24			X
NS00123213	Cc1ccc(cc1)[S](=O)(=O)OCC#C	C#CCOS(=O)(=O)c1ccc(C)cc1	C10H10O3S	InChI=1S/C10H10O3S/c1-3-8-13-14(11,12)10-6-4-9(2)5-7-10/h1,4-7H,8H2,2H3	LMBVCSFXFFROTA-UHFFFAOYSA-N	0	210.035	24			X
NS00028427	OC(=O)CCc1ccc2OCOc2c1	O=C(O)CCc1ccc2c(c1)OCO2	C10H10O4	InChI=1S/C10H10O4/c11-10(12)4-2-7-1-3-8-9(5-7)14-6-13-8/h1,3,5H,2,4,6H2,(H,11,12)	UIYJGLLTSVRSBM-UHFFFAOYSA-N	0	194.058	24			X
NS00025657	[O-]C(=O)Cc1cc2c(OCCO2)cc1	O=C(O)Cc1ccc2c(c1)OCCO2	C10H10O4	InChI=1S/C10H10O4/c11-10(12)6-7-1-2-8-9(5-7)14-4-3-13-8/h1-2,5H,3-4,6H2,(H,11,12)	BVRNERFWPQRVJB-UHFFFAOYSA-N	0	194.058	24			X
NS00036033	OC(=O)c1cccc2c1OCCCO2	O=C(O)c1cccc2c1OCCCO2	C10H10O4	InChI=1S/C10H10O4/c11-10(12)7-3-1-4-8-9(7)14-6-2-5-13-8/h1,3-4H,2,5-6H2,(H,11,12)	XUXFXVMZIJMUIO-UHFFFAOYSA-N	0	194.058	24			X
NS00007888	COc1ccc2COC(=O)c2c1OC	COc1ccc2c(c1OC)C(=O)OC2	C10H10O4	InChI=1S/C10H10O4/c1-12-7-4-3-6-5-14-10(11)8(6)9(7)13-2/h3-4H,5H2,1-2H3	ORFFGRQMMWVHIB-UHFFFAOYSA-N	0	194.058	24			X
NS00002929	COC(=O)c1ccc(cc1)C(=O)OC	COC(=O)c1ccc(C(=O)OC)cc1	C10H10O4	InChI=1S/C10H10O4/c1-13-9(11)7-3-5-8(6-4-7)10(12)14-2/h3-6H,1-2H3	WOZVHXUHUFLZGK-UHFFFAOYSA-N	0	194.058	24			X
NS00006739	COC(=O)c1cccc(c1)C(=O)OC	COC(=O)c1cccc(C(=O)OC)c1	C10H10O4	InChI=1S/C10H10O4/c1-13-9(11)7-4-3-5-8(6-7)10(12)14-2/h3-6H,1-2H3	VNGOYPQMJFJDLV-UHFFFAOYSA-N	0	194.058	24			X
NS00010268	COC(=O)C1=CC=CC=C1C(=O)OC	COC(=O)c1ccccc1C(=O)OC	C10H10O4	InChI=1S/C10H10O4/c1-13-9(11)7-5-3-4-6-8(7)10(12)14-2/h3-6H,1-2H3	NIQCNGHVCWTJSM-UHFFFAOYSA-N	0	194.058	24			X
NS00018370	COC(=O)C=CC1=CC(=C(C=C1)O)O	COC(=O)C=Cc1ccc(O)c(O)c1	C10H10O4	InChI=1S/C10H10O4/c1-14-10(13)5-3-7-2-4-8(11)9(12)6-7/h2-6,11-12H,1H3	OCNYGKNIVPVPPX-UHFFFAOYSA-N	0	194.058	24			X
NS00086461	COc1ccc(C=CC(=O)O)cc1O	COc1ccc(C=CC(=O)O)cc1O	C10H10O4	InChI=1S/C10H10O4/c1-14-9-4-2-7(6-8(9)11)3-5-10(12)13/h2-6,11H,1H3,(H,12,13)	QURCVMIEKCOAJU-UHFFFAOYSA-N	0	194.058	24			X
NS00014666	COc1ccc(cc1O)/C=C/C(=O)O	COc1ccc(/C=C/C(=O)O)cc1O	C10H10O4	InChI=1S/C10H10O4/c1-14-9-4-2-7(6-8(9)11)3-5-10(12)13/h2-6,11H,1H3,(H,12,13)/b5-3+	QURCVMIEKCOAJU-HWKANZROSA-N	0	194.058	24			X
NS00006133	COc1cc(C=CC(O)=O)ccc1O	COc1cc(C=CC(=O)O)ccc1O	C10H10O4	InChI=1S/C10H10O4/c1-14-9-6-7(2-4-8(9)11)3-5-10(12)13/h2-6,11H,1H3,(H,12,13)	KSEBMYQBYZTDHS-UHFFFAOYSA-N	0	194.058	24			X
NS00068201	COc1cc(/C=C/C(=O)O)ccc1O	COc1cc(/C=C/C(=O)O)ccc1O	C10H10O4	InChI=1S/C10H10O4/c1-14-9-6-7(2-4-8(9)11)3-5-10(12)13/h2-6,11H,1H3,(H,12,13)/b5-3+	KSEBMYQBYZTDHS-HWKANZROSA-N	0	194.058	24			X
NS00056900	O=C(O)C(O)CC(=O)C=1C=CC=CC1	O=C(CC(O)C(=O)O)c1ccccc1	C10H10O4	InChI=1S/C10H10O4/c11-8(6-9(12)10(13)14)7-4-2-1-3-5-7/h1-5,9,12H,6H2,(H,13,14)	COFAOIWBTJSSPD-UHFFFAOYSA-N	0	194.058	24			X
NS00030599	OC(=O)CCC(=O)c1c(O)cccc1	O=C(O)CCC(=O)c1ccccc1O	C10H10O4	InChI=1S/C10H10O4/c11-8-4-2-1-3-7(8)9(12)5-6-10(13)14/h1-4,11H,5-6H2,(H,13,14)	QBQVEOIVSWQRDU-UHFFFAOYSA-N	0	194.058	24			X
NS00037485	[O-]C(=O)Cc1ccc(CC(=O)[O-])cc1	O=C(O)Cc1ccc(CC(=O)O)cc1	C10H10O4	InChI=1S/C10H10O4/c11-9(12)5-7-1-2-8(4-3-7)6-10(13)14/h1-4H,5-6H2,(H,11,12)(H,13,14)	SLWIPPZWFZGHEU-UHFFFAOYSA-N	0	194.058	24			X
NS00026440	OC(=O)Cc1cc(CC(=O)O)ccc1	O=C(O)Cc1cccc(CC(=O)O)c1	C10H10O4	InChI=1S/C10H10O4/c11-9(12)5-7-2-1-3-8(4-7)6-10(13)14/h1-4H,5-6H2,(H,11,12)(H,13,14)	GDYYIJNDPMFMTB-UHFFFAOYSA-N	0	194.058	24			X
NS00047039	O=C(O)CC=1C=CC=CC1CC(=O)O	O=C(O)Cc1ccccc1CC(=O)O	C10H10O4	InChI=1S/C10H10O4/c11-9(12)5-7-3-1-2-4-8(7)6-10(13)14/h1-4H,5-6H2,(H,11,12)(H,13,14)	MMEDJBFVJUFIDD-UHFFFAOYSA-N	0	194.058	24			X
NS00041995	O=C(O)CC(C(=O)O)C=1C=CC=CC1	O=C(O)CC(C(=O)O)c1ccccc1	C10H10O4	InChI=1S/C10H10O4/c11-9(12)6-8(10(13)14)7-4-2-1-3-5-7/h1-5,8H,6H2,(H,11,12)(H,13,14)	LVFFZQQWIZURIO-UHFFFAOYSA-N	0	194.058	24			X
NS00083596	OC(=O)C[C@H](C(=O)O)c1ccccc1	O=C(O)C[C@H](C(=O)O)c1ccccc1	C10H10O4	InChI=1S/C10H10O4/c11-9(12)6-8(10(13)14)7-4-2-1-3-5-7/h1-5,8H,6H2,(H,11,12)(H,13,14)/t8-/m0/s1	LVFFZQQWIZURIO-QMMMGPOBSA-N	0	194.058	24			X
NS00034761	OC(=O)C(Cc1ccccc1)C(=O)O	O=C(O)C(Cc1ccccc1)C(=O)O	C10H10O4	InChI=1S/C10H10O4/c11-9(12)8(10(13)14)6-7-4-2-1-3-5-7/h1-5,8H,6H2,(H,11,12)(H,13,14)	JAEJSNFTJMYIEF-UHFFFAOYSA-N	0	194.058	24			X
NS00043699	O=C(OCC)C1=CC=C2OCOC2=C1	CCOC(=O)c1ccc2c(c1)OCO2	C10H10O4	InChI=1S/C10H10O4/c1-2-12-10(11)7-3-4-8-9(5-7)14-6-13-8/h3-5H,2,6H2,1H3	JGHXNKLHSHDHDG-UHFFFAOYSA-N	0	194.058	24			X
NS00103614	CCOC(=O)c1cccc(C(O)=O)c1	CCOC(=O)c1cccc(C(=O)O)c1	C10H10O4	InChI=1S/C10H10O4/c1-2-14-10(13)8-5-3-4-7(6-8)9(11)12/h3-6H,2H2,1H3,(H,11,12)	HOPNITFHNCUXTG-UHFFFAOYSA-N	0	194.058	24			X
NS00103615	CCOC(=O)c1ccc(C(O)=O)cc1	CCOC(=O)c1ccc(C(=O)O)cc1	C10H10O4	InChI=1S/C10H10O4/c1-2-14-10(13)8-5-3-7(4-6-8)9(11)12/h3-6H,2H2,1H3,(H,11,12)	ADFVYWCDAKWKPH-UHFFFAOYSA-N	0	194.058	24			X
NS00010914	CCOC(=O)C1=CC=CC=C1C(O)=O	CCOC(=O)c1ccccc1C(=O)O	C10H10O4	InChI=1S/C10H10O4/c1-2-14-10(13)8-6-4-3-5-7(8)9(11)12/h3-6H,2H2,1H3,(H,11,12)	YWWHKOHZGJFMIE-UHFFFAOYSA-N	0	194.058	24			X
NS00031387	C1COC(O1)c1cc2c(OCO2)cc1	c1cc2c(cc1C1OCCO1)OCO2	C10H10O4	InChI=1S/C10H10O4/c1-2-8-9(14-6-13-8)5-7(1)10-11-3-4-12-10/h1-2,5,10H,3-4,6H2	VKRLFWZYZOPSHP-UHFFFAOYSA-N	0	194.058	24			X
NS00026921	CC(=O)c1cc(C(=O)C)c(O)cc1O	CC(=O)c1cc(C(C)=O)c(O)cc1O	C10H10O4	InChI=1S/C10H10O4/c1-5(11)7-3-8(6(2)12)10(14)4-9(7)13/h3-4,13-14H,1-2H3	GEYCQLIOGQPPFM-UHFFFAOYSA-N	0	194.058	24			X
NS00034897	CC(=O)c1c2OCCOc2c(O)cc1	CC(=O)c1ccc(O)c2c1OCCO2	C10H10O4	InChI=1S/C10H10O4/c1-6(11)7-2-3-8(12)10-9(7)13-4-5-14-10/h2-3,12H,4-5H2,1H3	JTCQHKLPDZBYKO-UHFFFAOYSA-N	0	194.058	24			X
NS00025389	COC(=O)c1cc(ccc1O)C(=O)C	COC(=O)c1cc(C(C)=O)ccc1O	C10H10O4	InChI=1S/C10H10O4/c1-6(11)7-3-4-9(12)8(5-7)10(13)14-2/h3-5,12H,1-2H3	XLSMGNNWSRNTIQ-UHFFFAOYSA-N	0	194.058	24			X
NS00015531	CC1=CC=CC(=C1OC(=O)C)C(=O)O	CC(=O)Oc1c(C)cccc1C(=O)O	C10H10O4	InChI=1S/C10H10O4/c1-6-4-3-5-8(10(12)13)9(6)14-7(2)11/h3-5H,1-2H3,(H,12,13)	XRBMKGUDDJPAMH-UHFFFAOYSA-N	0	194.058	24			X
NS00013157	CC(=O)OCc1ccc2OCOc2c1	CC(=O)OCc1ccc2c(c1)OCO2	C10H10O4	InChI=1S/C10H10O4/c1-7(11)12-5-8-2-3-9-10(4-8)14-6-13-9/h2-4H,5-6H2,1H3	PFWYHTORQZAGCA-UHFFFAOYSA-N	0	194.058	24			X
NS00044767	O=C(OC1=CC=C(OC(=O)C)C=C1)C	CC(=O)Oc1ccc(OC(C)=O)cc1	C10H10O4	InChI=1S/C10H10O4/c1-7(11)13-9-3-5-10(6-4-9)14-8(2)12/h3-6H,1-2H3	AKOGNYJNGMLDOA-UHFFFAOYSA-N	0	194.058	24			X
NS00041143	O=C(OC1=CC=CC(OC(=O)C)=C1)C	CC(=O)Oc1cccc(OC(C)=O)c1	C10H10O4	InChI=1S/C10H10O4/c1-7(11)13-9-4-3-5-10(6-9)14-8(2)12/h3-6H,1-2H3	STOUHHBZBQBYHH-UHFFFAOYSA-N	0	194.058	24			X
NS00035490	CC(=O)Oc1c(OC(=O)C)cccc1	CC(=O)Oc1ccccc1OC(C)=O	C10H10O4	InChI=1S/C10H10O4/c1-7(11)13-9-5-3-4-6-10(9)14-8(2)12/h3-6H,1-2H3	FBSAITBEAPNWJG-UHFFFAOYSA-N	0	194.058	24			X
NS00001301	CC(=O)OC(C(O)=O)c1ccccc1	CC(=O)OC(C(=O)O)c1ccccc1	C10H10O4	InChI=1S/C10H10O4/c1-7(11)14-9(10(12)13)8-5-3-2-4-6-8/h2-6,9H,1H3,(H,12,13)	OBCUSTCTKLTMBX-UHFFFAOYSA-N	0	194.058	24			X
NS00033831	COC(=O)c1c(OC(=O)C)cccc1	COC(=O)c1ccccc1OC(C)=O	C10H10O4	InChI=1S/C10H10O4/c1-7(11)14-9-6-4-3-5-8(9)10(12)13-2/h3-6H,1-2H3	ONWPLBKWMAUFGZ-UHFFFAOYSA-N	0	194.058	24			X
NS00026143	CC(=O)c1ccc(OCC(=O)O)cc1	CC(=O)c1ccc(OCC(=O)O)cc1	C10H10O4	InChI=1S/C10H10O4/c1-7(11)8-2-4-9(5-3-8)14-6-10(12)13/h2-5H,6H2,1H3,(H,12,13)	KMXZEXUYXUMHEQ-UHFFFAOYSA-N	0	194.058	24			X
NS00022863	COc1c(OC(=O)C)ccc(C=O)c1	COc1cc(C=O)ccc1OC(C)=O	C10H10O4	InChI=1S/C10H10O4/c1-7(12)14-9-4-3-8(6-11)5-10(9)13-2/h3-6H,1-2H3	PZSJOBKRSVRODF-UHFFFAOYSA-N	0	194.058	24			X
NS00042034	[K+].O=S(=O)([O-])C1(O)C=2C=CC=CC2C=CC1	O=S(=O)(O)C1(O)CC=Cc2ccccc21	C10H10O4S	InChI=1S/C10H10O4S/c11-10(15(12,13)14)7-3-5-8-4-1-2-6-9(8)10/h1-6,11H,7H2,(H,12,13,14)	HGVJHAMFCVPSRK-UHFFFAOYSA-N	0	226.03	25			X
NS00016374	C1=CC=C(C(=C1)C(=O)O)SCCC(=O)O	O=C(O)CCSc1ccccc1C(=O)O	C10H10O4S	InChI=1S/C10H10O4S/c11-9(12)5-6-15-8-4-2-1-3-7(8)10(13)14/h1-4H,5-6H2,(H,11,12)(H,13,14)	NDKGQQDWNLMZND-UHFFFAOYSA-N	0	226.03	25			X
NS00043660	O=CC1=CC=C(OC)C(OC)=C1C(=O)O	COc1ccc(C=O)c(C(=O)O)c1OC	C10H10O5	InChI=1S/C10H10O5/c1-14-7-4-3-6(5-11)8(10(12)13)9(7)15-2/h3-5H,1-2H3,(H,12,13)	HVXXOIGTXJOVON-UHFFFAOYSA-N	0	210.053	25			X
NS00057690	[Na+].O=C([O-])C(=O)C1=CC=C(OC)C(OC)=C1	COc1ccc(C(=O)C(=O)O)cc1OC	C10H10O5	InChI=1S/C10H10O5/c1-14-7-4-3-6(5-8(7)15-2)9(11)10(12)13/h3-5H,1-2H3,(H,12,13)	BMGOAOMKRNIFAM-UHFFFAOYSA-N	0	210.053	25			X
NS00023281	COc1ccc(cc1)C(=O)OCC(=O)O	COc1ccc(C(=O)OCC(=O)O)cc1	C10H10O5	InChI=1S/C10H10O5/c1-14-8-4-2-7(3-5-8)10(13)15-6-9(11)12/h2-5H,6H2,1H3,(H,11,12)	MZSAEUPZUUESSL-UHFFFAOYSA-N	0	210.053	25			X
NS00038662	COC(=O)COC(=O)c1c(O)cccc1	COC(=O)COC(=O)c1ccccc1O	C10H10O5	InChI=1S/C10H10O5/c1-14-9(12)6-15-10(13)7-4-2-3-5-8(7)11/h2-5,11H,6H2,1H3	XJWSVPJQEDFPSB-UHFFFAOYSA-N	0	210.053	25			X
NS00034253	COC(=O)c1cc(C(=O)OC)c(O)cc1	COC(=O)c1ccc(O)c(C(=O)OC)c1	C10H10O5	InChI=1S/C10H10O5/c1-14-9(12)6-3-4-8(11)7(5-6)10(13)15-2/h3-5,11H,1-2H3	ALBUJVBOIXVVLS-UHFFFAOYSA-N	0	210.053	25			X
NS00024100	COC(=O)c1cc(cc(O)c1)C(=O)OC	COC(=O)c1cc(O)cc(C(=O)OC)c1	C10H10O5	InChI=1S/C10H10O5/c1-14-9(12)6-3-7(10(13)15-2)5-8(11)4-6/h3-5,11H,1-2H3	DOSDTCPDBPRFHQ-UHFFFAOYSA-N	0	210.053	25			X
NS00027194	COC(=O)c1ccc(O)cc1C(=O)OC	COC(=O)c1ccc(O)cc1C(=O)OC	C10H10O5	InChI=1S/C10H10O5/c1-14-9(12)7-4-3-6(11)5-8(7)10(13)15-2/h3-5,11H,1-2H3	JJXVDRYFBGDXOU-UHFFFAOYSA-N	0	210.053	25			X
NS00104155	OCCOC(=O)c1ccc(C(O)=O)cc1	O=C(O)c1ccc(C(=O)OCCO)cc1	C10H10O5	InChI=1S/C10H10O5/c11-5-6-15-10(14)8-3-1-7(2-4-8)9(12)13/h1-4,11H,5-6H2,(H,12,13)	BCBHDSLDGBIFIX-UHFFFAOYSA-N	0	210.053	25			X
NS00053942	O=C(O)C=1C=CC=CC1C(=O)OCCO	O=C(O)c1ccccc1C(=O)OCCO	C10H10O5	InChI=1S/C10H10O5/c11-5-6-15-10(14)8-4-2-1-3-7(8)9(12)13/h1-4,11H,5-6H2,(H,12,13)	NTINFTOOVNKGIU-UHFFFAOYSA-N	0	210.053	25			X
NS00033784	CCOC(=O)C(=O)c1c(O)cc(O)cc1	CCOC(=O)C(=O)c1ccc(O)cc1O	C10H10O5	InChI=1S/C10H10O5/c1-2-15-10(14)9(13)7-4-3-6(11)5-8(7)12/h3-5,11-12H,2H2,1H3	XVSYIVUDNMSUGE-UHFFFAOYSA-N	0	210.053	25			X
NS00039588	COc1c(O)ccc(C(=O)O)c1C(=O)C	COc1c(O)ccc(C(=O)O)c1C(C)=O	C10H10O5	InChI=1S/C10H10O5/c1-5(11)8-6(10(13)14)3-4-7(12)9(8)15-2/h3-4,12H,1-2H3,(H,13,14)	GMYHGDFFXVALJH-UHFFFAOYSA-N	0	210.053	25			X
NS00134236	CC1=CC(=C(C(=C1C(=O)OC)O)C=O)O	COC(=O)c1c(C)cc(O)c(C=O)c1O	C10H10O5	InChI=1S/C10H10O5/c1-5-3-7(12)6(4-11)9(13)8(5)10(14)15-2/h3-4,12-13H,1-2H3	PXFMUVDLJWXOQM-UHFFFAOYSA-N	0	210.053	25			X
NS00023375	COc1cc(ccc1OC(=O)C)C(=O)O	COc1cc(C(=O)O)ccc1OC(C)=O	C10H10O5	InChI=1S/C10H10O5/c1-6(11)15-8-4-3-7(10(12)13)5-9(8)14-2/h3-5H,1-2H3,(H,12,13)	WTPDKEAYVAXNRO-UHFFFAOYSA-N	0	210.053	25			X
NS00025529	COc1cc(cc(OC)c1C(=O)O)C(=O)O	COc1cc(C(=O)O)cc(OC)c1C(=O)O	C10H10O6	InChI=1S/C10H10O6/c1-15-6-3-5(9(11)12)4-7(16-2)8(6)10(13)14/h3-4H,1-2H3,(H,11,12)(H,13,14)	XZZNMOQLQQVIFN-UHFFFAOYSA-N	0	226.048	26			X
NS00032368	COc1c(OC)c(C(=O)O)c(cc1)C(=O)O	COc1ccc(C(=O)O)c(C(=O)O)c1OC	C10H10O6	InChI=1S/C10H10O6/c1-15-6-4-3-5(9(11)12)7(10(13)14)8(6)16-2/h3-4H,1-2H3,(H,11,12)(H,13,14)	QSWJYWSRUJSAFH-UHFFFAOYSA-N	0	226.048	26			X
NS00073261	O=C(O)C(=O)C[C@@]1(C(=O)O)C=C[C@@H](O)C=C1	O=C(O)C(=O)C[C@]1(C(=O)O)C=C[C@H](O)C=C1	C10H10O6	InChI=1S/C10H10O6/c11-6-1-3-10(4-2-6,9(15)16)5-7(12)8(13)14/h1-4,6,11H,5H2,(H,13,14)(H,15,16)/t6-,10-	FPWMCUPFBRFMLH-HDKIZWTHSA-N	0	226.048	26			X
NS00033205	OC(=O)Cc1cc(O)c(CC(=O)O)cc1O	O=C(O)Cc1cc(O)c(CC(=O)O)cc1O	C10H10O6	InChI=1S/C10H10O6/c11-7-1-5(3-9(13)14)8(12)2-6(7)4-10(15)16/h1-2,11-12H,3-4H2,(H,13,14)(H,15,16)	MCLKERLHVBEZIW-UHFFFAOYSA-N	0	226.048	26			X
NS00027191	OC(=O)COc1ccc(OCC(=O)O)cc1	O=C(O)COc1ccc(OCC(=O)O)cc1	C10H10O6	InChI=1S/C10H10O6/c11-9(12)5-15-7-1-2-8(4-3-7)16-6-10(13)14/h1-4H,5-6H2,(H,11,12)(H,13,14)	DNXOCFKTVLHUMU-UHFFFAOYSA-N	0	226.048	26			X
NS00023141	OC(=O)COc1cc(OCC(=O)O)ccc1	O=C(O)COc1cccc(OCC(=O)O)c1	C10H10O6	InChI=1S/C10H10O6/c11-9(12)5-15-7-2-1-3-8(4-7)16-6-10(13)14/h1-4H,5-6H2,(H,11,12)(H,13,14)	ZVMAGJJPTALGQB-UHFFFAOYSA-N	0	226.048	26			X
NS00032960	OC(=O)COc1c(OCC(=O)O)cccc1	O=C(O)COc1ccccc1OCC(=O)O	C10H10O6	InChI=1S/C10H10O6/c11-9(12)5-15-7-3-1-2-4-8(7)16-6-10(13)14/h1-4H,5-6H2,(H,11,12)(H,13,14)	PPZYHOQWRAUWAY-UHFFFAOYSA-N	0	226.048	26			X
NS00069417	C=C(O[C@H]1C=CC=C(C(=O)O)[C@@H]1O)C(=O)O	C=C(O[C@H]1C=CC=C(C(=O)O)[C@@H]1O)C(=O)O	C10H10O6	InChI=1S/C10H10O6/c1-5(9(12)13)16-7-4-2-3-6(8(7)11)10(14)15/h2-4,7-8,11H,1H2,(H,12,13)(H,14,15)/t7-,8-/m0/s1	NTGWPRCCOQCMGE-YUMQZZPRSA-N	0	226.048	26			X
NS00083226	OC(=O)CC(=C)C(=O)OC(=O)C(=C)CC(=O)O	C=C(CC(=O)O)C(=O)OC(=O)C(=C)CC(=O)O	C10H10O7	InChI=1S/C10H10O7/c1-5(3-7(11)12)9(15)17-10(16)6(2)4-8(13)14/h1-4H2,(H,11,12)(H,13,14)	WUMZGERPLWVMDJ-UHFFFAOYSA-N	0	242.043	27			X
NS00033318	COC(=O)c1cc(c(cc1)C(=O)OC)S(=O)(=O)O	COC(=O)c1ccc(C(=O)OC)c(S(=O)(=O)O)c1	C10H10O7S	InChI=1S/C10H10O7S/c1-16-9(11)6-3-4-7(10(12)17-2)8(5-6)18(13,14)15/h3-5H,1-2H3,(H,13,14,15)	UOOQUQHTCHZDLK-UHFFFAOYSA-N	0	274.015	28			X
NS00011521	COC(=O)c1cc(cc(c1)[S](O)(=O)=O)C(=O)OC	COC(=O)c1cc(C(=O)OC)cc(S(=O)(=O)O)c1	C10H10O7S	InChI=1S/C10H10O7S/c1-16-9(11)6-3-7(10(12)17-2)5-8(4-6)18(13,14)15/h3-5H,1-2H3,(H,13,14,15)	HTXMGVTWXZBZNC-UHFFFAOYSA-N	0	274.015	28			X
NS00128574	COC(=O)C1=CC=CC(C(=O)OC)=C1S(O)(=O)=O	COC(=O)c1cccc(C(=O)OC)c1S(=O)(=O)O	C10H10O7S	InChI=1S/C10H10O7S/c1-16-9(11)6-4-3-5-7(10(12)17-2)8(6)18(13,14)15/h3-5H,1-2H3,(H,13,14,15)	QOVUSIZUVWPIAP-UHFFFAOYSA-N	0	274.015	28			X
NS00025034	OC(=O)/C=CC(=O)OCCOC(=O)/C=CC(=O)O	O=C(O)C=CC(=O)OCCOC(=O)C=CC(=O)O	C10H10O8	InChI=1S/C10H10O8/c11-7(12)1-3-9(15)17-5-6-18-10(16)4-2-8(13)14/h1-4H,5-6H2,(H,11,12)(H,13,14)	SORHAFXJCOXOIC-UHFFFAOYSA-N	0	258.038	28			X
NS00127294	CC(=O)OC1C2OC(=O)C(OC(C)=O)C2OC1=O	CC(=O)OC1C(=O)OC2C(OC(C)=O)C(=O)OC12	C10H10O8	InChI=1S/C10H10O8/c1-3(11)15-7-5-6(18-9(7)13)8(10(14)17-5)16-4(2)12/h5-8H,1-2H3	ZOZKYEHVNDEUCO-UHFFFAOYSA-N	0	258.038	28			X
NS00036862	Cc1cc2c(SCCC2=O)cc1	Cc1ccc2c(c1)C(=O)CCS2	C10H10OS	InChI=1S/C10H10OS/c1-7-2-3-10-8(6-7)9(11)4-5-12-10/h2-3,6H,4-5H2,1H3	BYWVVMGBFKFYMY-UHFFFAOYSA-N	0	178.045	22			X
NS00047013	BrC=1C=CC=2NC=C(C2C1)CCN	NCCc1c[nH]c2ccc(Br)cc12	C10H11BrN2	InChI=1S/C10H11BrN2/c11-8-1-2-10-9(5-8)7(3-4-12)6-13-10/h1-2,5-6,13H,3-4,12H2	CGHUQJRRADEHTQ-UHFFFAOYSA-N	0	238.011	24			X
NS00120077	CC1=C(C)C(=O)N2N1C(CBr)=C(C)C2=O	Cc1c(C)n2c(CBr)c(C)c(=O)n2c1=O	C10H11BrN2O2	InChI=1S/C10H11BrN2O2/c1-5-7(3)12-8(4-11)6(2)10(15)13(12)9(5)14/h4H2,1-3H3	AHEWZZJEDQVLOP-UHFFFAOYSA-N	0	270	26			X
NS00010167	BrC(=C)CC1(CC=C)C(=O)NC(=O)NC1=O	C=CCC1(CC(=C)Br)C(=O)NC(=O)NC1=O	C10H11BrN2O3	InChI=1S/C10H11BrN2O3/c1-3-4-10(5-6(2)11)7(14)12-9(16)13-8(10)15/h3H,1-2,4-5H2,(H2,12,13,14,15,16)	DYODAJAEQDVYFX-UHFFFAOYSA-N	0	285.995	27			X
NS00067137	CC(C)N1C(=O)C2=CC=CC(=C2NS1(=O)=O)Br	CC(C)N1C(=O)c2cccc(Br)c2NS1(=O)=O	C10H11BrN2O3S	InChI=1S/C10H11BrN2O3S/c1-6(2)13-10(14)7-4-3-5-8(11)9(7)12-17(13,15)16/h3-6,12H,1-2H3	YGCKQIXTIUAXFJ-UHFFFAOYSA-N	0	317.967	28			X
NS00067135	CC(C)N1C(=O)C2=CC(=CC=C2NS1(=O)=O)Br	CC(C)N1C(=O)c2cc(Br)ccc2NS1(=O)=O	C10H11BrN2O3S	InChI=1S/C10H11BrN2O3S/c1-6(2)13-10(14)8-5-7(11)3-4-9(8)12-17(13,15)16/h3-6,12H,1-2H3	VNEABINRYOXHSK-UHFFFAOYSA-N	0	317.967	28			X
NS00038830	COCCOC(=O)c1cc(Br)c(N)c(c1)[N+](=O)[O-]	COCCOC(=O)c1cc(Br)c(N)c([N+](=O)[O-])c1	C10H11BrN2O5	InChI=1S/C10H11BrN2O5/c1-17-2-3-18-10(14)6-4-7(11)9(12)8(5-6)13(15)16/h4-5H,2-3,12H2,1H3	VSZRJUOHUCALQG-UHFFFAOYSA-N	0	317.985	29			X
NS00065962	Br.O=C1C(=C(N=C2SC=C(N12)C)C)CCBr	Cc1nc2scc(C)n2c(=O)c1CCBr	C10H11BrN2OS	InChI=1S/C10H11BrN2OS/c1-6-5-15-10-12-7(2)8(3-4-11)9(14)13(6)10/h5H,3-4H2,1-2H3	FUTSYBVZOWAWAO-UHFFFAOYSA-N	0	285.978	26			X
NS00062270	O=C1C2=C(N=CN2CC(=O)CBr)N(C(=O)N1C)C	Cn1c(=O)c2c(ncn2CC(=O)CBr)n(C)c1=O	C10H11BrN4O3	InChI=1S/C10H11BrN4O3/c1-13-8-7(9(17)14(2)10(13)18)15(5-12-8)4-6(16)3-11/h5H,3-4H2,1-2H3	CKGMJGVOFVQVCF-UHFFFAOYSA-N	0	314.001	29			X
NS00054900	BrC1=NC=2C(O)=NC=NC2N1C3OC(CO)C(O)C3O	OCC1OC(n2c(Br)nc3c(O)ncnc32)C(O)C1O	C10H11BrN4O5	InChI=1S/C10H11BrN4O5/c11-10-14-4-7(12-2-13-8(4)19)15(10)9-6(18)5(17)3(1-16)20-9/h2-3,5-6,9,16-18H,1H2,(H,12,13,19)	XCAXTILLADBPII-UHFFFAOYSA-N	0	345.991	31			X
NS00048196	O=C1NC(=O)C=2N=C(Br)N(C2N1)C3OC(CO)C(O)C3O	O=c1[nH]c(=O)c2nc(Br)n(C3OC(CO)C(O)C3O)c2[nH]1	C10H11BrN4O6	InChI=1S/C10H11BrN4O6/c11-9-12-3-6(13-10(20)14-7(3)19)15(9)8-5(18)4(17)2(1-16)21-8/h2,4-5,8,16-18H,1H2,(H2,13,14,19,20)	YLAPSBFYSPSPLA-UHFFFAOYSA-N	0	361.986	32			X
NS00051200	O=P1(O)OCC2OC(N3C(Br)=NC=4C(=NC=NC43)N)C(O)C2O1	Nc1ncnc2c1nc(Br)n2C1OC2COP(=O)(O)OC2C1O	C10H11BrN5O6P	InChI=1S/C10H11BrN5O6P/c11-10-15-4-7(12)13-2-14-8(4)16(10)9-5(17)6-3(21-9)1-20-23(18,19)22-6/h2-3,5-6,9,17H,1H2,(H,18,19)(H2,12,13,14)	DVKQVRZMKBDMDH-UHFFFAOYSA-N	0	406.963	34			X
NS00051818	O=C(C=1C=CC=CC1)C(Br)(C)C	CC(C)(Br)C(=O)c1ccccc1	C10H11BrO	InChI=1S/C10H11BrO/c1-10(2,11)9(12)8-6-4-3-5-7-8/h3-7H,1-2H3	QMOSZSHTSOWPRX-UHFFFAOYSA-N	0	225.999	23			X
NS00027552	BrCCCC(=O)c1ccccc1	O=C(CCCBr)c1ccccc1	C10H11BrO	InChI=1S/C10H11BrO/c11-8-4-7-10(12)9-5-2-1-3-6-9/h1-3,5-6H,4,7-8H2	AUWYVCBOBIRRGR-UHFFFAOYSA-N	0	225.999	23			X
NS00061344	BrC1=CC=C(C=C1)C(O)C2CC2	OC(c1ccc(Br)cc1)C1CC1	C10H11BrO	InChI=1S/C10H11BrO/c11-9-5-3-8(4-6-9)10(12)7-1-2-7/h3-7,10,12H,1-2H2	PLVQKMYLBFYJHT-UHFFFAOYSA-N	0	225.999	23			X
NS00031971	CCCC(=O)c1ccc(Br)cc1	CCCC(=O)c1ccc(Br)cc1	C10H11BrO	InChI=1S/C10H11BrO/c1-2-3-10(12)8-4-6-9(11)7-5-8/h4-7H,2-3H2,1H3	HOIDKJFWEVIJAT-UHFFFAOYSA-N	0	225.999	23			X
NS00048708	BrCC1OC2=CC=C(C=C2C1)C	Cc1ccc2c(c1)CC(CBr)O2	C10H11BrO	InChI=1S/C10H11BrO/c1-7-2-3-10-8(4-7)5-9(6-11)12-10/h2-4,9H,5-6H2,1H3	KUDMJKVKBRFFND-UHFFFAOYSA-N	0	225.999	23			X
NS00030783	CC(=O)c1ccc(CCBr)cc1	CC(=O)c1ccc(CCBr)cc1	C10H11BrO	InChI=1S/C10H11BrO/c1-8(12)10-4-2-9(3-5-10)6-7-11/h2-5H,6-7H2,1H3	SCBYPRYCSIVASE-UHFFFAOYSA-N	0	225.999	23			X
NS00007108	CC(C)(C(O)=O)c1ccc(Br)cc1	CC(C)(C(=O)O)c1ccc(Br)cc1	C10H11BrO2	InChI=1S/C10H11BrO2/c1-10(2,9(12)13)7-3-5-8(11)6-4-7/h3-6H,1-2H3,(H,12,13)	AKVOQXBQLXOEEF-UHFFFAOYSA-N	0	241.994	24			X
NS00047999	BrCC1OC2=CC=C(OC)C=C2C1	COc1ccc2c(c1)CC(CBr)O2	C10H11BrO2	InChI=1S/C10H11BrO2/c1-12-8-2-3-10-7(4-8)5-9(6-11)13-10/h2-4,9H,5-6H2,1H3	OJTFMQIEFYRCRZ-UHFFFAOYSA-N	0	241.994	24			X
NS00060403	BrCCC1OC=2C=CC=CC2OC1	BrCCC1COc2ccccc2O1	C10H11BrO2	InChI=1S/C10H11BrO2/c11-6-5-8-7-12-9-3-1-2-4-10(9)13-8/h1-4,8H,5-7H2	IHKSIYHMJHEJOS-UHFFFAOYSA-N	0	241.994	24			X
NS00052323	O=C(O)C(Br)CCC=1C=CC=CC1	O=C(O)C(Br)CCc1ccccc1	C10H11BrO2	InChI=1S/C10H11BrO2/c11-9(10(12)13)7-6-8-4-2-1-3-5-8/h1-5,9H,6-7H2,(H,12,13)	DJQJKQPODCNTSE-UHFFFAOYSA-N	0	241.994	24			X
NS00028559	CCOC(=O)C(Br)c1ccccc1	CCOC(=O)C(Br)c1ccccc1	C10H11BrO2	InChI=1S/C10H11BrO2/c1-2-13-10(12)9(11)8-6-4-3-5-7-8/h3-7,9H,2H2,1H3	BKTKLDMYHTUESO-UHFFFAOYSA-N	0	241.994	24			X
NS00028609	CCCC(=O)Oc1ccc(Br)cc1	CCCC(=O)Oc1ccc(Br)cc1	C10H11BrO2	InChI=1S/C10H11BrO2/c1-2-3-10(12)13-9-6-4-8(11)5-7-9/h4-7H,2-3H2,1H3	PGUDBLNEUOQDEB-UHFFFAOYSA-N	0	241.994	24			X
NS00023915	COc1cc(C(=O)CBr)c(OC)cc1	COc1ccc(OC)c(C(=O)CBr)c1	C10H11BrO3	InChI=1S/C10H11BrO3/c1-13-7-3-4-10(14-2)8(5-7)9(12)6-11/h3-5H,6H2,1-2H3	RGQNFYVSEWDUEI-UHFFFAOYSA-N	0	257.989	25			X
NS00034510	COc1cc(OC)c(cc1)C(=O)CBr	COc1ccc(C(=O)CBr)c(OC)c1	C10H11BrO3	InChI=1S/C10H11BrO3/c1-13-7-3-4-8(9(12)6-11)10(5-7)14-2/h3-5H,6H2,1-2H3	PKVBZABQCCQHLD-UHFFFAOYSA-N	0	257.989	25			X
NS00006948	COC(=O)c1ccc(CBr)c(OC)c1	COC(=O)c1ccc(CBr)c(OC)c1	C10H11BrO3	InChI=1S/C10H11BrO3/c1-13-9-5-7(10(12)14-2)3-4-8(9)6-11/h3-5H,6H2,1-2H3	UXSNXOMMJXTFEG-UHFFFAOYSA-N	0	257.989	25			X
NS00028024	COC(=O)c1cc(OC)c(Br)c(OC)c1	COC(=O)c1cc(OC)c(Br)c(OC)c1	C10H11BrO4	InChI=1S/C10H11BrO4/c1-13-7-4-6(10(12)15-3)5-8(14-2)9(7)11/h4-5H,1-3H3	DBPNSECLVZPWET-UHFFFAOYSA-N	0	273.984	26			X
NS00040166	BrC1(CCCC1)C(=O)C1=CC=CS1	O=C(c1cccs1)C1(Br)CCCC1	C10H11BrOS	InChI=1S/C10H11BrOS/c11-10(5-1-2-6-10)9(12)8-4-3-7-13-8/h3-4,7H,1-2,5-6H2	ZUMUBEYQNBPOND-UHFFFAOYSA-N	0	257.971	24			X
NS00027083	Cc1c2CCCc2c(Cl)cc1	Cc1ccc(Cl)c2c1CCC2	C10H11Cl	InChI=1S/C10H11Cl/c1-7-5-6-10(11)9-4-2-3-8(7)9/h5-6H,2-4H2,1H3	NTFHYNQQJUEULI-UHFFFAOYSA-N	0	166.055	22			X
NS00027340	CC(=C)Cc1ccc(Cl)cc1	C=C(C)Cc1ccc(Cl)cc1	C10H11Cl	InChI=1S/C10H11Cl/c1-8(2)7-9-3-5-10(11)6-4-9/h3-6H,1,7H2,2H3	VLIILLUQCKLPLB-UHFFFAOYSA-N	0	166.055	22			X
NS00068953	Clc1ccc2c(c1Cl)CNCCC2	Clc1ccc2c(c1Cl)CNCCC2	C10H11Cl2N	InChI=1S/C10H11Cl2N/c11-9-4-3-7-2-1-5-13-6-8(7)10(9)12/h3-4,13H,1-2,5-6H2	IADAQXMUWITWNG-UHFFFAOYSA-N	0	215.027	24			X
NS00121496	Nc1c(Cl)cc(CC2=NCCN2)cc1Cl	Nc1c(Cl)cc(CC2=NCCN2)cc1Cl	C10H11Cl2N3	InChI=1S/C10H11Cl2N3/c11-7-3-6(4-8(12)10(7)13)5-9-14-1-2-15-9/h3-4H,1-2,5,13H2,(H,14,15)	FXNNRWAIGIEAST-UHFFFAOYSA-N	0	243.033	26			X
NS00071854	Clc1cc(N2C[C@@H]3CN[C@@H]3C2)cnc1Cl	Clc1cc(N2C[C@@H]3CN[C@@H]3C2)cnc1Cl	C10H11Cl2N3	InChI=1S/C10H11Cl2N3/c11-8-1-7(3-14-10(8)12)15-4-6-2-13-9(6)5-15/h1,3,6,9,13H,2,4-5H2/t6-,9+/m0/s1	MBQYQLWSBRANKQ-IMTBSYHQSA-N	0	243.033	26			X
NS00096477	CC1=C(C(=NN1C)C)NS(=O)(=O)C2=C(SC(=C2)Cl)Cl	Cc1nn(C)c(C)c1NS(=O)(=O)c1cc(Cl)sc1Cl	C10H11Cl2N3O2S2	InChI=1S/C10H11Cl2N3O2S2/c1-5-9(6(2)15(3)13-5)14-19(16,17)7-4-8(11)18-10(7)12/h4,14H,1-3H3	AFRUZPOIXKTEJR-UHFFFAOYSA-N	0	338.967	30			X
NS00058020	O=C(NC=1C(Cl)=CC=CC1C)CCCl	Cc1cccc(Cl)c1NC(=O)CCCl	C10H11Cl2NO	InChI=1S/C10H11Cl2NO/c1-7-3-2-4-8(12)10(7)13-9(14)5-6-11/h2-4H,5-6H2,1H3,(H,13,14)	DYCMPCDPPHAREU-UHFFFAOYSA-N	0	231.022	25			X
NS00016546	COC1=CC(=C(C=C1)OC)NC(=O)C(Cl)Cl	COc1ccc(OC)c(NC(=O)C(Cl)Cl)c1	C10H11Cl2NO3	InChI=1S/C10H11Cl2NO3/c1-15-6-3-4-8(16-2)7(5-6)13-10(14)9(11)12/h3-5,9H,1-2H3,(H,13,14)	MRFYBJFXENFYEJ-UHFFFAOYSA-N	0	263.012	27			X
NS00123175	CC(O)COCc1c(Cl)ccc(Cl)c1Cl	CC(O)COCc1c(Cl)ccc(Cl)c1Cl	C10H11Cl3O2	InChI=1S/C10H11Cl3O2/c1-6(14)4-15-5-7-8(11)2-3-9(12)10(7)13/h2-3,6,14H,4-5H2,1H3	LJWIIRATRWPHBA-UHFFFAOYSA-N	0	267.982	26			X
NS00058208	O=C(OC(OC(=O)C(=C)C)C(Cl)(Cl)Cl)C(=C)C	C=C(C)C(=O)OC(OC(=O)C(=C)C)C(Cl)(Cl)Cl	C10H11Cl3O4	InChI=1S/C10H11Cl3O4/c1-5(2)7(14)16-9(10(11,12)13)17-8(15)6(3)4/h9H,1,3H2,2,4H3	JBSVNYYKRNVOME-UHFFFAOYSA-N	0	299.972	28			X
NS00016083	CC(C)C(=O)NNC1=C(C=C(C=N1)C(F)(F)F)Cl	CC(C)C(=O)NNc1ncc(C(F)(F)F)cc1Cl	C10H11ClF3N3O	InChI=1S/C10H11ClF3N3O/c1-5(2)9(18)17-16-8-7(11)3-6(4-15-8)10(12,13)14/h3-5H,1-2H3,(H,15,16)(H,17,18)	LEZVKPBMDRMVIG-UHFFFAOYSA-N	0	281.054	29			X
NS00046904	O=S(=O)(N)C=1C=C2C(=CC1Cl)NC(NS2(=O)=O)CSCC(F)(F)F	NS(=O)(=O)c1cc2c(cc1Cl)NC(CSCC(F)(F)F)NS2(=O)=O	C10H11ClF3N3O4S3	InChI=1S/C10H11ClF3N3O4S3/c11-5-1-6-8(2-7(5)23(15,18)19)24(20,21)17-9(16-6)3-22-4-10(12,13)14/h1-2,9,16-17H,3-4H2,(H2,15,18,19)	RINBGYCKMGDWPY-UHFFFAOYSA-N	0	424.955	35			X
NS00007160	Nc1nc(Cl)nc2n(cnc12)[C@@H]1O[C@H](CO)[C@@H](O)[C@@H]1F	Nc1nc(Cl)nc2c1ncn2[C@@H]1O[C@H](CO)[C@@H](O)[C@@H]1F	C10H11ClFN5O3	InChI=1S/C10H11ClFN5O3/c11-10-15-7(13)5-8(16-10)17(2-14-5)9-4(12)6(19)3(1-18)20-9/h2-4,6,9,18-19H,1H2,(H2,13,15,16)/t3-,4+,6-,9-/m1/s1	WDDPHFBMKLOVOX-AYQXTPAHSA-N	0	303.053	31			X
NS00030235	NCCc1c[nH]c2c1cc(Cl)cc2	NCCc1c[nH]c2ccc(Cl)cc12	C10H11ClN2	InChI=1S/C10H11ClN2/c11-8-1-2-10-9(5-8)7(3-4-12)6-13-10/h1-2,5-6,13H,3-4,12H2	FVQKQPVVCKOWLM-UHFFFAOYSA-N	0	194.061	24			X
NS00028432	CCn1c(C)nc2cc(Cl)ccc12	CCn1c(C)nc2cc(Cl)ccc21	C10H11ClN2	InChI=1S/C10H11ClN2/c1-3-13-7(2)12-9-6-8(11)4-5-10(9)13/h4-6H,3H2,1-2H3	WOUUWYXDNDKIGX-UHFFFAOYSA-N	0	194.061	24			X
NS00020531	ClCCCn1c(=O)[nH]c2c1cccc2	O=c1[nH]c2ccccc2n1CCCCl	C10H11ClN2O	InChI=1S/C10H11ClN2O/c11-6-3-7-13-9-5-2-1-4-8(9)12-10(13)14/h1-2,4-5H,3,6-7H2,(H,12,14)	GUMPYDGUYXOYML-UHFFFAOYSA-N	0	210.056	25			X
NS00122093	ClC1=CC=CC=C1N1CCNC(=O)C1	O=C1CN(c2ccccc2Cl)CCN1	C10H11ClN2O	InChI=1S/C10H11ClN2O/c11-8-3-1-2-4-9(8)13-6-5-12-10(14)7-13/h1-4H,5-7H2,(H,12,14)	HVDCTJUZDVJGBK-UHFFFAOYSA-N	0	210.056	25			X
NS00124708	ClC1=C(C=CC=C1)N1CCNCC1=O	O=C1CNCCN1c1ccccc1Cl	C10H11ClN2O	InChI=1S/C10H11ClN2O/c11-8-3-1-2-4-9(8)13-6-5-12-7-10(13)14/h1-4,12H,5-7H2	QMIBLRDYVHXODO-UHFFFAOYSA-N	0	210.056	25			X
NS00055971	O=C1NC2=CC(Cl)=CC=C2N1CCCO	O=c1[nH]c2cc(Cl)ccc2n1CCCO	C10H11ClN2O2	InChI=1S/C10H11ClN2O2/c11-7-2-3-9-8(6-7)12-10(15)13(9)4-1-5-14/h2-3,6,14H,1,4-5H2,(H,12,15)	KWZXVSVGUXKSJY-UHFFFAOYSA-N	0	226.051	26			X
NS00033313	[O-][N+](=O)c1cc(Cl)c(cc1)N1CCCC1	O=[N+]([O-])c1ccc(N2CCCC2)c(Cl)c1	C10H11ClN2O2	InChI=1S/C10H11ClN2O2/c11-9-7-8(13(14)15)3-4-10(9)12-5-1-2-6-12/h3-4,7H,1-2,5-6H2	XMLGZIMCJDYHOD-UHFFFAOYSA-N	0	226.051	26			X
NS00097960	CCOC(=O)N/N=C/C1=CC=C(C=C1)Cl	CCOC(=O)N/N=C/c1ccc(Cl)cc1	C10H11ClN2O2	InChI=1S/C10H11ClN2O2/c1-2-15-10(14)13-12-7-8-3-5-9(11)6-4-8/h3-7H,2H2,1H3,(H,13,14)/b12-7+	ZWIPXMCXBGEZBP-KPKJPENVSA-N	0	226.051	26			X
NS00127567	CCOC(=O)/C(=N/NC1=CC=CC=C1)/Cl	CCOC(=O)/C(Cl)=N/Nc1ccccc1	C10H11ClN2O2	InChI=1S/C10H11ClN2O2/c1-2-15-10(14)9(11)13-12-8-6-4-3-5-7-8/h3-7,12H,2H2,1H3/b13-9-	LZCJYKSOIZQABU-LCYFTJDESA-N	0	226.051	26			X
NS00116012	Cc1c(C)n2c(CCl)c(C)c(=O)n2c1=O	Cc1c(C)n2c(CCl)c(C)c(=O)n2c1=O	C10H11ClN2O2	InChI=1S/C10H11ClN2O2/c1-5-7(3)12-8(4-11)6(2)10(15)13(12)9(5)14/h4H2,1-3H3	SUIPVTCEECPFIB-UHFFFAOYSA-N	0	226.051	26			X
NS00032096	CC(=O)Nc1cc(Cl)c(NC(=O)C)cc1	CC(=O)Nc1ccc(NC(C)=O)c(Cl)c1	C10H11ClN2O2	InChI=1S/C10H11ClN2O2/c1-6(14)12-8-3-4-10(9(11)5-8)13-7(2)15/h3-5H,1-2H3,(H,12,14)(H,13,15)	WGHROLNIFFZEQJ-UHFFFAOYSA-N	0	226.051	26			X
NS00001384	CN(C)C(=O)Nc1ccc(C(O)=O)c(Cl)c1	CN(C)C(=O)Nc1ccc(C(=O)O)c(Cl)c1	C10H11ClN2O3	InChI=1S/C10H11ClN2O3/c1-13(2)10(16)12-6-3-4-7(9(14)15)8(11)5-6/h3-5H,1-2H3,(H,12,16)(H,14,15)	RXKVDCNQFKONLD-UHFFFAOYSA-N	0	242.046	27			X
NS00070174	Nc1cc(Cl)ccc1C(=O)C[C@H](N)C(=O)O	Nc1cc(Cl)ccc1C(=O)C[C@H](N)C(=O)O	C10H11ClN2O3	InChI=1S/C10H11ClN2O3/c11-5-1-2-6(7(12)3-5)9(14)4-8(13)10(15)16/h1-3,8H,4,12-13H2,(H,15,16)/t8-/m0/s1	HQLHZNDJQSRKDT-QMMMGPOBSA-N	0	242.046	27			X
NS00033317	[O-][N+](=O)c1cc(Cl)c(cc1)N1CCOCC1	O=[N+]([O-])c1ccc(N2CCOCC2)c(Cl)c1	C10H11ClN2O3	InChI=1S/C10H11ClN2O3/c11-9-7-8(13(14)15)1-2-10(9)12-3-5-16-6-4-12/h1-2,7H,3-6H2	ZPKGWYXJULKUEH-UHFFFAOYSA-N	0	242.046	27			X
NS00016262	CCOC(=O)ON=C(C1=CC=C(C=C1)Cl)N	CCOC(=O)ON=C(N)c1ccc(Cl)cc1	C10H11ClN2O3	InChI=1S/C10H11ClN2O3/c1-2-15-10(14)16-13-9(12)7-3-5-8(11)6-4-7/h3-6H,2H2,1H3,(H2,12,13)	BEHSINYQCBMNSX-UHFFFAOYSA-N	0	242.046	27			X
NS00067138	CC(C)N1C(=O)C2=CC=CC(=C2NS1(=O)=O)Cl	CC(C)N1C(=O)c2cccc(Cl)c2NS1(=O)=O	C10H11ClN2O3S	InChI=1S/C10H11ClN2O3S/c1-6(2)13-10(14)7-4-3-5-8(11)9(7)12-17(13,15)16/h3-6,12H,1-2H3	DEGJIRGDKJRSGW-UHFFFAOYSA-N	0	274.018	28			X
NS00067136	CC(C)N1C(=O)C2=CC(=CC=C2NS1(=O)=O)Cl	CC(C)N1C(=O)c2cc(Cl)ccc2NS1(=O)=O	C10H11ClN2O3S	InChI=1S/C10H11ClN2O3S/c1-6(2)13-10(14)8-5-7(11)3-4-9(8)12-17(13,15)16/h3-6,12H,1-2H3	KKCDFEQNOFTNBU-UHFFFAOYSA-N	0	274.018	28			X
NS00027074	CC(C)(C)c1cc(c(Cl)c(c1)[N+](=O)[O-])[N+](=O)[O-]	CC(C)(C)c1cc([N+](=O)[O-])c(Cl)c([N+](=O)[O-])c1	C10H11ClN2O4	InChI=1S/C10H11ClN2O4/c1-10(2,3)6-4-7(12(14)15)9(11)8(5-6)13(16)17/h4-5H,1-3H3	FRFMLDNFLXIDSH-UHFFFAOYSA-N	0	258.041	28			X
NS00061268	O=C1C(=C(N=C2SC=C(N12)C)C)CCCl	Cc1nc2scc(C)n2c(=O)c1CCCl	C10H11ClN2OS	InChI=1S/C10H11ClN2OS/c1-6-5-15-10-12-7(2)8(3-4-11)9(14)13(6)10/h5H,3-4H2,1-2H3	MGWXSWNURQSQHA-UHFFFAOYSA-N	0	242.028	26			X
NS00056096	N#[N+]C1=CC=C(C(Cl)=C1)N2CCCC2.F[P-](F)(F)(F)(F)F	N#[N+]c1ccc(N2CCCC2)c(Cl)c1	C10H11ClN3+	InChI=1S/C10H11ClN3/c11-9-7-8(13-12)3-4-10(9)14-5-1-2-6-14/h3-4,7H,1-2,5-6H2/q+1	PATQPKQAPMLOGZ-UHFFFAOYSA-N	1	208.064	25			X					X
NS00055464	N#[N+]C1=CC=C(C(Cl)=C1)N2CCOCC2.N#[N+]C1=CC=C(C(Cl)=C1)N2CCOCC2.Cl[Zn-2](Cl)(Cl)Cl	N#[N+]c1ccc(N2CCOCC2)c(Cl)c1	C10H11ClN3O+	InChI=1S/C10H11ClN3O/c11-9-7-8(13-12)1-2-10(9)14-3-5-15-6-4-14/h1-2,7H,3-6H2/q+1	AJZNPXUIFHXIIO-UHFFFAOYSA-N	1	224.059	26			X					X
NS00000453	Clc1ncc(cc1)CN(C(=NC#N)C)C	CC(=NC#N)N(C)Cc1ccc(Cl)nc1	C10H11ClN4	InChI=1S/C10H11ClN4/c1-8(14-7-12)15(2)6-9-3-4-10(11)13-5-9/h3-5H,6H2,1-2H3	WCXDHFDTOYPNIE-UHFFFAOYSA-N	0	222.067	26			X
NS00043540	ClC1=NC=NC2=C1N=CN2C3OCCCC3	Clc1ncnc2c1ncn2C1CCCCO1	C10H11ClN4O	InChI=1S/C10H11ClN4O/c11-9-8-10(13-5-12-9)15(6-14-8)7-3-1-2-4-16-7/h5-7H,1-4H2	QSTASPNCKDPSAH-UHFFFAOYSA-N	0	238.062	27			X
NS00043695	ClC1=NC=NC2=C1N=CN2C3OC(CO)C(O)C3O	OCC1OC(n2cnc3c(Cl)ncnc32)C(O)C1O	C10H11ClN4O4	InChI=1S/C10H11ClN4O4/c11-8-5-9(13-2-12-8)15(3-14-5)10-7(18)6(17)4(1-16)19-10/h2-4,6-7,10,16-18H,1H2	XHRJGHCQQPETRH-UHFFFAOYSA-N	0	286.047	30			X
NS00081650	OC[C@H]1OC([C@H](O)[C@@H]1O)n2cnc3c(Cl)ncnc23	OC[C@H]1OC(n2cnc3c(Cl)ncnc32)[C@H](O)[C@@H]1O	C10H11ClN4O4	InChI=1S/C10H11ClN4O4/c11-8-5-9(13-2-12-8)15(3-14-5)10-7(18)6(17)4(1-16)19-10/h2-4,6-7,10,16-18H,1H2/t4-,6-,7-,10?/m1/s1	XHRJGHCQQPETRH-VTHZCTBJSA-N	0	286.047	30			X
NS00000449	Clc1ncc(cc1)CN2C(=N/C(=O)N)/SCC2	NC(=O)/N=C1\SCCN1Cc1ccc(Cl)nc1	C10H11ClN4OS	InChI=1S/C10H11ClN4OS/c11-8-2-1-7(5-13-8)6-15-3-4-17-10(15)14-9(12)16/h1-2,5H,3-4,6H2,(H2,12,16)/b14-10-	LEZHOZPJYAQQNU-UVTDQMKNSA-N	0	270.034	28			X
NS00069841	Nc1ncnc2c1nc(Cl)n2[C@@H]1O[C@@H]2CO[P@@](=O)(O)O[C@H]2[C@H]1O	Nc1ncnc2c1nc(Cl)n2[C@@H]1O[C@@H]2CO[P@@](=O)(O)O[C@H]2[C@H]1O	C10H11ClN5O6P	InChI=1S/C10H11ClN5O6P/c11-10-15-4-7(12)13-2-14-8(4)16(10)9-5(17)6-3(21-9)1-20-23(18,19)22-6/h2-3,5-6,9,17H,1H2,(H,18,19)(H2,12,13,14)/t3-,5-,6-,9-/m1/s1	CLLFEJLEDNXZNR-UUOKFMHZSA-N	0	363.014	34			X
NS00054841	O=S(=O)([O-])C1=CC=C(C=C1)C.ClC=1C=CC=2OC(=[N+](C2C1)CC)C	CC[n+]1c(C)oc2ccc(Cl)cc21	C10H11ClNO+	InChI=1S/C10H11ClNO/c1-3-12-7(2)13-10-5-4-8(11)6-9(10)12/h4-6H,3H2,1-2H3/q+1	JIILEDYVSNYZID-UHFFFAOYSA-N	1	196.052	24			X					X
NS00056190	O=S(=O)([O-])C1=CC=C(C=C1)C.ClC=1C=CC=2SC(=[N+](C2C1)CC)C	CC[n+]1c(C)sc2ccc(Cl)cc21	C10H11ClNS+	InChI=1S/C10H11ClNS/c1-3-12-7(2)13-10-5-4-8(11)6-9(10)12/h4-6H,3H2,1-2H3/q+1	XQMQGXDUQPLVES-UHFFFAOYSA-N	1	212.03	24			X					X
NS00037655	CC(C)(Cl)C(=O)c1ccccc1	CC(C)(Cl)C(=O)c1ccccc1	C10H11ClO	InChI=1S/C10H11ClO/c1-10(2,11)9(12)8-6-4-3-5-7-8/h3-7H,1-2H3	NUJHTYRNHYOUKO-UHFFFAOYSA-N	0	182.05	23			X
NS00038092	OCC1(CC1)c1ccc(Cl)cc1	OCC1(c2ccc(Cl)cc2)CC1	C10H11ClO	InChI=1S/C10H11ClO/c11-9-3-1-8(2-4-9)10(7-12)5-6-10/h1-4,12H,5-7H2	BGZFRSZKNNOKSW-UHFFFAOYSA-N	0	182.05	23			X
NS00051910	ClC1=CC=C(C=C1)C(O)C2CC2	OC(c1ccc(Cl)cc1)C1CC1	C10H11ClO	InChI=1S/C10H11ClO/c11-9-5-3-8(4-6-9)10(12)7-1-2-7/h3-7,10,12H,1-2H2	CLKPSDBTSRWVOQ-UHFFFAOYSA-N	0	182.05	23			X
NS00042343	O=C(C1=CC=C(Cl)C=C1)CCC	CCCC(=O)c1ccc(Cl)cc1	C10H11ClO	InChI=1S/C10H11ClO/c1-2-3-10(12)8-4-6-9(11)7-5-8/h4-7H,2-3H2,1H3	XLCJPQYALLFIPW-UHFFFAOYSA-N	0	182.05	23			X
NS00002678	CCC(C(Cl)=O)c1ccccc1	CCC(C(=O)Cl)c1ccccc1	C10H11ClO	InChI=1S/C10H11ClO/c1-2-9(10(11)12)8-6-4-3-5-7-8/h3-7,9H,2H2,1H3	QGXMHCMPIAYMGT-UHFFFAOYSA-N	0	182.05	23			X
NS00009037	Cc1cc(C)c(C(Cl)=O)c(C)c1	Cc1cc(C)c(C(=O)Cl)c(C)c1	C10H11ClO	InChI=1S/C10H11ClO/c1-6-4-7(2)9(10(11)12)8(3)5-6/h4-5H,1-3H3	UKRQMDIFLKHCRO-UHFFFAOYSA-N	0	182.05	23			X
NS00044414	O=C(O)C(C1=CC=C(Cl)C=C1)(C)C	CC(C)(C(=O)O)c1ccc(Cl)cc1	C10H11ClO2	InChI=1S/C10H11ClO2/c1-10(2,9(12)13)7-3-5-8(11)6-4-7/h3-6H,1-2H3,(H,12,13)	SSFDAZXGUKDEAH-UHFFFAOYSA-N	0	198.045	24			X
NS00032269	ClC(=O)CCCOc1ccccc1	O=C(Cl)CCCOc1ccccc1	C10H11ClO2	InChI=1S/C10H11ClO2/c11-10(12)7-4-8-13-9-5-2-1-3-6-9/h1-3,5-6H,4,7-8H2	SYLRFDTUTMLVNM-UHFFFAOYSA-N	0	198.045	24			X
NS00060402	ClCCC1OC=2C=CC=CC2OC1	ClCCC1COc2ccccc2O1	C10H11ClO2	InChI=1S/C10H11ClO2/c11-6-5-8-7-12-9-3-1-2-4-10(9)13-8/h1-4,8H,5-7H2	PUZFWZPNWKLEFZ-UHFFFAOYSA-N	0	198.045	24			X
NS00037231	Oc1ccc(cc1)C(=O)CCCCl	O=C(CCCCl)c1ccc(O)cc1	C10H11ClO2	InChI=1S/C10H11ClO2/c11-7-1-2-10(13)8-3-5-9(12)6-4-8/h3-6,12H,1-2,7H2	HZCPODPQEZHXHM-UHFFFAOYSA-N	0	198.045	24			X
NS00037657	ClCC(=O)OCCc1ccccc1	O=C(CCl)OCCc1ccccc1	C10H11ClO2	InChI=1S/C10H11ClO2/c11-8-10(12)13-7-6-9-4-2-1-3-5-9/h1-5H,6-8H2	MVUXHXZFGGRGNC-UHFFFAOYSA-N	0	198.045	24			X
NS00033202	ClCCCC(=O)Oc1ccccc1	O=C(CCCCl)Oc1ccccc1	C10H11ClO2	InChI=1S/C10H11ClO2/c11-8-4-7-10(12)13-9-5-2-1-3-6-9/h1-3,5-6H,4,7-8H2	PGNJLBWZQUKEHW-UHFFFAOYSA-N	0	198.045	24			X
NS00024557	CCOC(=O)Cc1ccc(Cl)cc1	CCOC(=O)Cc1ccc(Cl)cc1	C10H11ClO2	InChI=1S/C10H11ClO2/c1-2-13-10(12)7-8-3-5-9(11)6-4-8/h3-6H,2,7H2,1H3	UTWBWFXECVFDPZ-UHFFFAOYSA-N	0	198.045	24			X
NS00046568	O=C(OCC)C(Cl)C=1C=CC=CC1	CCOC(=O)C(Cl)c1ccccc1	C10H11ClO2	InChI=1S/C10H11ClO2/c1-2-13-10(12)9(11)8-6-4-3-5-7-8/h3-7,9H,2H2,1H3	XXRLJXZVZZXDPP-UHFFFAOYSA-N	0	198.045	24			X
NS00057883	O=C(Cl)C(OC=1C=CC=CC1)CC	CCC(Oc1ccccc1)C(=O)Cl	C10H11ClO2	InChI=1S/C10H11ClO2/c1-2-9(10(11)12)13-8-6-4-3-5-7-8/h3-7,9H,2H2,1H3	CMWPBGIBHBCVSW-UHFFFAOYSA-N	0	198.045	24			X
NS00039748	CC(C)c1cc(C=O)cc(Cl)c1O	CC(C)c1cc(C=O)cc(Cl)c1O	C10H11ClO2	InChI=1S/C10H11ClO2/c1-6(2)8-3-7(5-12)4-9(11)10(8)13/h3-6,13H,1-2H3	MJPDRZNCPYMJSA-UHFFFAOYSA-N	0	198.045	24			X
NS00030104	CC(C)Oc1ccc(cc1)C(=O)Cl	CC(C)Oc1ccc(C(=O)Cl)cc1	C10H11ClO2	InChI=1S/C10H11ClO2/c1-7(2)13-9-5-3-8(4-6-9)10(11)12/h3-7H,1-2H3	USRKDQLKRQMYKX-UHFFFAOYSA-N	0	198.045	24			X
NS00031213	CC(C)c1c(OC(=O)Cl)cccc1	CC(C)c1ccccc1OC(=O)Cl	C10H11ClO2	InChI=1S/C10H11ClO2/c1-7(2)8-5-3-4-6-9(8)13-10(11)12/h3-7H,1-2H3	PACHGVCDFBIVDA-UHFFFAOYSA-N	0	198.045	24			X
NS00039593	Cc1cc(SCC(=O)O)c(C)cc1Cl	Cc1cc(SCC(=O)O)c(C)cc1Cl	C10H11ClO2S	InChI=1S/C10H11ClO2S/c1-6-4-9(14-5-10(12)13)7(2)3-8(6)11/h3-4H,5H2,1-2H3,(H,12,13)	OEEPIGFTISQIKQ-UHFFFAOYSA-N	0	230.017	25			X
NS00000215	CC(C)(OC1=CC=C(Cl)C=C1)C(O)=O	CC(C)(Oc1ccc(Cl)cc1)C(=O)O	C10H11ClO3	InChI=1S/C10H11ClO3/c1-10(2,9(12)13)14-8-5-3-7(11)4-6-8/h3-6H,1-2H3,(H,12,13)	TXCGAZHTZHNUAI-UHFFFAOYSA-N	0	214.04	25			X
NS00063072	O=C(OC1=CC=C(O)C=C1)CCCCl	O=C(CCCCl)Oc1ccc(O)cc1	C10H11ClO3	InChI=1S/C10H11ClO3/c11-7-1-2-10(13)14-9-5-3-8(12)4-6-9/h3-6,12H,1-2,7H2	CJIUVLDHMQGFRQ-UHFFFAOYSA-N	0	214.04	25			X
NS00009580	OC(=O)C(Cl)COCc1ccccc1	O=C(O)C(Cl)COCc1ccccc1	C10H11ClO3	InChI=1S/C10H11ClO3/c11-9(10(12)13)7-14-6-8-4-2-1-3-5-8/h1-5,9H,6-7H2,(H,12,13)	QEYBMJSQGBIRHS-UHFFFAOYSA-N	0	214.04	25			X
NS00132855	O=C(OCCC)C1=CC=C(O)C(Cl)=C1	CCCOC(=O)c1ccc(O)c(Cl)c1	C10H11ClO3	InChI=1S/C10H11ClO3/c1-2-5-14-10(13)7-3-4-9(12)8(11)6-7/h3-4,6,12H,2,5H2,1H3	BSIHCYCJEOIHQZ-UHFFFAOYSA-N	0	214.04	25			X
NS00024800	CCOC(=O)c1ccc(OC)c(Cl)c1	CCOC(=O)c1ccc(OC)c(Cl)c1	C10H11ClO3	InChI=1S/C10H11ClO3/c1-3-14-10(12)7-4-5-9(13-2)8(11)6-7/h4-6H,3H2,1-2H3	HEKNQCPDISZPCL-UHFFFAOYSA-N	0	214.04	25			X
NS00127356	Cc1cc(Cl)cc(C)c1OCC([O-])=O	Cc1cc(Cl)cc(C)c1OCC(=O)O	C10H11ClO3	InChI=1S/C10H11ClO3/c1-6-3-8(11)4-7(2)10(6)14-5-9(12)13/h3-4H,5H2,1-2H3,(H,12,13)	ZUQUKAZRAFLJAZ-UHFFFAOYSA-N	0	214.04	25			X
NS00026371	Cc1cc(OCC(=O)O)cc(C)c1Cl	Cc1cc(OCC(=O)O)cc(C)c1Cl	C10H11ClO3	InChI=1S/C10H11ClO3/c1-6-3-8(14-5-9(12)13)4-7(2)10(6)11/h3-4H,5H2,1-2H3,(H,12,13)	IJOSXVVFEKXIGN-UHFFFAOYSA-N	0	214.04	25			X
NS00024303	Cc1cc(OCC(=O)O)c(C)cc1Cl	Cc1cc(OCC(=O)O)c(C)cc1Cl	C10H11ClO3	InChI=1S/C10H11ClO3/c1-6-4-9(14-5-10(12)13)7(2)3-8(6)11/h3-4H,5H2,1-2H3,(H,12,13)	FYSOXVMOZFIWIU-UHFFFAOYSA-N	0	214.04	25			X
NS00000277	CC1=C(C=CC(=C1)Cl)OC(C)C(=O)O	Cc1cc(Cl)ccc1OC(C)C(=O)O	C10H11ClO3	InChI=1S/C10H11ClO3/c1-6-5-8(11)3-4-9(6)14-7(2)10(12)13/h3-5,7H,1-2H3,(H,12,13)	WNTGYJSOUMFZEP-UHFFFAOYSA-N	0	214.04	25			X
NS00092670	CC[NH2+]CC.C[C@H](Oc1ccc(Cl)cc1C)C(=O)[O-]	Cc1cc(Cl)ccc1O[C@@H](C)C(=O)O	C10H11ClO3	InChI=1S/C10H11ClO3/c1-6-5-8(11)3-4-9(6)14-7(2)10(12)13/h3-5,7H,1-2H3,(H,12,13)/t7-/m0/s1	WNTGYJSOUMFZEP-ZETCQYMHSA-N	0	214.04	25			X
NS00085172	C[C@@H](Oc1ccc(Cl)cc1C)C(=O)O	Cc1cc(Cl)ccc1O[C@H](C)C(=O)O	C10H11ClO3	InChI=1S/C10H11ClO3/c1-6-5-8(11)3-4-9(6)14-7(2)10(12)13/h3-5,7H,1-2H3,(H,12,13)/t7-/m1/s1	WNTGYJSOUMFZEP-SSDOTTSWSA-N	0	214.04	25			X
NS00031215	CC(C)Oc1ccccc1OC(=O)Cl	CC(C)Oc1ccccc1OC(=O)Cl	C10H11ClO3	InChI=1S/C10H11ClO3/c1-7(2)13-8-5-3-4-6-9(8)14-10(11)12/h3-7H,1-2H3	LCZRGRFZVSOZLO-UHFFFAOYSA-N	0	214.04	25			X
NS00021921	COC(=O)COc1c(C)cc(Cl)cc1	COC(=O)COc1ccc(Cl)cc1C	C10H11ClO3	InChI=1S/C10H11ClO3/c1-7-5-8(11)3-4-9(7)14-6-10(12)13-2/h3-5H,6H2,1-2H3	VWERIRLJUWTNDA-UHFFFAOYSA-N	0	214.04	25			X
NS00027348	Cc1cc(Cl)ccc1OCCC(=O)O	Cc1cc(Cl)ccc1OCCC(=O)O	C10H11ClO3	InChI=1S/C10H11ClO3/c1-7-6-8(11)2-3-9(7)14-5-4-10(12)13/h2-3,6H,4-5H2,1H3,(H,12,13)	ILNCZQXPGNSQRN-UHFFFAOYSA-N	0	214.04	25			X
NS00002721	CC(=O)c1ccc(c(C)c1Cl)S(C)(=O)=O	CC(=O)c1ccc(S(C)(=O)=O)c(C)c1Cl	C10H11ClO3S	InChI=1S/C10H11ClO3S/c1-6-9(15(3,13)14)5-4-8(7(2)12)10(6)11/h4-5H,1-3H3	KLJPFWVJHXRIPL-UHFFFAOYSA-N	0	246.012	26			X
NS00039002	Oc1cc(O)c(C(=O)CCCCl)c(O)c1	O=C(CCCCl)c1c(O)cc(O)cc1O	C10H11ClO4	InChI=1S/C10H11ClO4/c11-3-1-2-7(13)10-8(14)4-6(12)5-9(10)15/h4-5,12,14-15H,1-3H2	PNKGFYFCYXMKCN-UHFFFAOYSA-N	0	230.035	26			X
NS00031502	COc1cc(cc(OC)c1OC)C(=O)Cl	COc1cc(C(=O)Cl)cc(OC)c1OC	C10H11ClO4	InChI=1S/C10H11ClO4/c1-13-7-4-6(10(11)12)5-8(14-2)9(7)15-3/h4-5H,1-3H3	BUHYMJLFRZAFBF-UHFFFAOYSA-N	0	230.035	26			X
NS00040057	CCOC(=O)c1cc(Cl)c(O)c(OC)c1	CCOC(=O)c1cc(Cl)c(O)c(OC)c1	C10H11ClO4	InChI=1S/C10H11ClO4/c1-3-15-10(13)6-4-7(11)9(12)8(5-6)14-2/h4-5,12H,3H2,1-2H3	JSMDCMPQIMLIOO-UHFFFAOYSA-N	0	230.035	26			X
NS00039792	COc1cc(SCC(=O)O)c(OC)cc1Cl	COc1cc(SCC(=O)O)c(OC)cc1Cl	C10H11ClO4S	InChI=1S/C10H11ClO4S/c1-14-7-4-9(16-5-10(12)13)8(15-2)3-6(7)11/h3-4H,5H2,1-2H3,(H,12,13)	VRRGRVBJGRIZGA-UHFFFAOYSA-N	0	262.007	27			X
NS00023501	Cc1cc2c(cc1S(=O)(=O)Cl)S(=O)(=O)CCC2	Cc1cc2c(cc1S(=O)(=O)Cl)S(=O)(=O)CCC2	C10H11ClO4S2	InChI=1S/C10H11ClO4S2/c1-7-5-8-3-2-4-16(12,13)10(8)6-9(7)17(11,14)15/h5-6H,2-4H2,1H3	JSNJMRWCUWQHKF-UHFFFAOYSA-N	0	293.979	28			X
NS00003505	CSc1ccc(C(C)=O)c(Cl)c1C	CSc1ccc(C(C)=O)c(Cl)c1C	C10H11ClOS	InChI=1S/C10H11ClOS/c1-6-9(13-3)5-4-8(7(2)12)10(6)11/h4-5H,1-3H3	ZSHNSXSONOHWNB-UHFFFAOYSA-N	0	214.022	24			X
NS00030880	CC(=O)CSCc1ccc(Cl)cc1	CC(=O)CSCc1ccc(Cl)cc1	C10H11ClOS	InChI=1S/C10H11ClOS/c1-8(12)6-13-7-9-2-4-10(11)5-3-9/h2-5H,6-7H2,1H3	JNFWNBVDFWSOQJ-UHFFFAOYSA-N	0	214.022	24			X
NS00110343	CCCCCC(F)(F)C(F)(F)C(F)(F)C(F)(F)C(F)(F)F	CCCCCC(F)(F)C(F)(F)C(F)(F)C(F)(F)C(F)(F)F	C10H11F11	InChI=1S/C10H11F11/c1-2-3-4-5-6(11,12)7(13,14)8(15,16)9(17,18)10(19,20)21/h2-5H2,1H3	PYNBFLPZZOMIKE-UHFFFAOYSA-N	0	340.069	32			X
NS00115147	CNCCCNS(=O)(=O)C(C(C(C(C(C(F)(F)F)(F)F)(F)F)(F)F)(F)F)(F)F	CNCCCNS(=O)(=O)C(F)(F)C(F)(F)C(F)(F)C(F)(F)C(F)(F)C(F)(F)F	C10H11F13N2O2S	InChI=1S/C10H11F13N2O2S/c1-24-3-2-4-25-28(26,27)10(22,23)8(17,18)6(13,14)5(11,12)7(15,16)9(19,20)21/h24-25H,2-4H2,1H3	RZNOCGYUCRRPCI-UHFFFAOYSA-N	0	470.033	39			X
NS00011319	C(N([S](=O)(=O)C(F)(F)C(F)(F)C(F)(F)C(F)(F)C(F)(F)C(F)(F)F)CCO[P](=O)(O)O)C	CCN(CCOP(=O)(O)O)S(=O)(=O)C(F)(F)C(F)(F)C(F)(F)C(F)(F)C(F)(F)C(F)(F)F	C10H11F13NO6PS	InChI=1S/C10H11F13NO6PS/c1-2-24(3-4-30-31(25,26)27)32(28,29)10(22,23)8(17,18)6(13,14)5(11,12)7(15,16)9(19,20)21/h2-4H2,1H3,(H2,25,26,27)	WKGHYGHEIVLMOZ-UHFFFAOYSA-N	0	550.984	43			X
NS00125774	FC(CC[Si](O)(O)OCC)(C(C(C(C(C(F)(F)F)(F)F)(F)F)(F)F)(F)F)F	CCO[Si](O)(O)CCC(F)(F)C(F)(F)C(F)(F)C(F)(F)C(F)(F)C(F)(F)F	C10H11F13O3Si	InChI=1S/C10H11F13O3Si/c1-2-26-27(24,25)4-3-5(11,12)6(13,14)7(15,16)8(17,18)9(19,20)10(21,22)23/h24-25H,2-4H2,1H3	URNSYGPDGUIZOF-UHFFFAOYSA-N	0	454.027	38			X
NS00103765	CO[Si](O)(CCC(F)(F)C(F)(F)C(F)(F)C(F)(F)C(F)(F)C(F)(F)F)OC	CO[Si](O)(CCC(F)(F)C(F)(F)C(F)(F)C(F)(F)C(F)(F)C(F)(F)F)OC	C10H11F13O3Si	InChI=1S/C10H11F13O3Si/c1-25-27(24,26-2)4-3-5(11,12)6(13,14)7(15,16)8(17,18)9(19,20)10(21,22)23/h24H,3-4H2,1-2H3	QRZPHFPMBXIPOR-UHFFFAOYSA-N	0	454.027	38			X
NS00015991	C1CC1CNS(=O)(=O)C2=C(C=C(C=C2)F)F	O=S(=O)(NCC1CC1)c1ccc(F)cc1F	C10H11F2NO2S	InChI=1S/C10H11F2NO2S/c11-8-3-4-10(9(12)5-8)16(14,15)13-6-7-1-2-7/h3-5,7,13H,1-2,6H2	GWXJVQJJOBDPMG-UHFFFAOYSA-N	0	247.048	27			X
NS00004298	CCCS(=O)(=O)Nc1ccc(F)c(C(O)=O)c1F	CCCS(=O)(=O)Nc1ccc(F)c(C(=O)O)c1F	C10H11F2NO4S	InChI=1S/C10H11F2NO4S/c1-2-5-18(16,17)13-7-4-3-6(11)8(9(7)12)10(14)15/h3-4,13H,2,5H2,1H3,(H,14,15)	RTAWCKGXCGSFJI-UHFFFAOYSA-N	0	279.038	29			X
NS00010278	CN(C)C(=O)NC1=CC=CC(=C1)C(F)(F)F	CN(C)C(=O)Nc1cccc(C(F)(F)F)c1	C10H11F3N2O	InChI=1S/C10H11F3N2O/c1-15(2)9(16)14-8-5-3-4-7(6-8)10(11,12)13/h3-6H,1-2H3,(H,14,16)	RZILCCPWPBTYDO-UHFFFAOYSA-N	0	232.082	27			X
NS00017307	C1=CC(=CC(=C1)C(F)(F)F)CS(=O)CC(=O)NN	NNC(=O)C[S+]([O-])Cc1cccc(C(F)(F)F)c1	C10H11F3N2O2S	InChI=1S/C10H11F3N2O2S/c11-10(12,13)8-3-1-2-7(4-8)5-18(17)6-9(16)15-14/h1-4H,5-6,14H2,(H,15,16)	ALYDXRIQYQQJEJ-UHFFFAOYSA-N	0	280.049	29			X
NS00048505	O=S1(=O)NCN(C2=CC=C(C=C21)C(F)(F)F)CCO	O=S1(=O)NCN(CCO)c2ccc(C(F)(F)F)cc21	C10H11F3N2O3S	InChI=1S/C10H11F3N2O3S/c11-10(12,13)7-1-2-8-9(5-7)19(17,18)14-6-15(8)3-4-16/h1-2,5,14,16H,3-4,6H2	OAPYSZQSGQYCSZ-UHFFFAOYSA-N	0	296.044	30			X
NS00005832	OCC(O)CNc1ccc(cc1[N+]([O-])=O)C(F)(F)F	O=[N+]([O-])c1cc(C(F)(F)F)ccc1NCC(O)CO	C10H11F3N2O4	InChI=1S/C10H11F3N2O4/c11-10(12,13)6-1-2-8(9(3-6)15(18)19)14-4-7(17)5-16/h1-3,7,14,16-17H,4-5H2	XDHQHBSDKYPJRG-UHFFFAOYSA-N	0	280.067	30			X
NS00001954	OCC1OC(CC1O)n1cc(c(=O)[nH]c1=O)C(F)(F)F	O=c1[nH]c(=O)n(C2CC(O)C(CO)O2)cc1C(F)(F)F	C10H11F3N2O5	InChI=1S/C10H11F3N2O5/c11-10(12,13)4-2-15(9(19)14-8(4)18)7-1-5(17)6(3-16)20-7/h2,5-7,16-17H,1,3H2,(H,14,18,19)	VSQQQLOSPVPRAZ-UHFFFAOYSA-N	0	296.062	31			X
NS00017512	CN(C)C(=S)NC1=CC=CC(=C1)C(F)(F)F	CN(C)C(=S)Nc1cccc(C(F)(F)F)c1	C10H11F3N2S	InChI=1S/C10H11F3N2S/c1-15(2)9(16)14-8-5-3-4-7(6-8)10(11,12)13/h3-6H,1-2H3,(H,14,16)	MBWGGLMRWAGXPV-UHFFFAOYSA-N	0	248.06	27			X
NS00069500	CCS/C(N)=Nc1ccc(C(F)(F)F)cc1	CCSC(N)=Nc1ccc(C(F)(F)F)cc1	C10H11F3N2S	InChI=1S/C10H11F3N2S/c1-2-16-9(14)15-8-5-3-7(4-6-8)10(11,12)13/h3-6H,2H2,1H3,(H2,14,15)	LCMOXIFARISMOH-UHFFFAOYSA-N	0	248.06	27			X
NS00071223	N=C(N)/N=C(N)SCc1cccc(C(F)(F)F)c1	N=C(N)N=C(N)SCc1cccc(C(F)(F)F)c1	C10H11F3N4S	InChI=1S/C10H11F3N4S/c11-10(12,13)7-3-1-2-6(4-7)5-18-9(16)17-8(14)15/h1-4H,5H2,(H5,14,15,16,17)	DWJNPCRXBNWCJC-UHFFFAOYSA-N	0	276.066	29			X
NS00071371	O=C(NCCOP(=O)(O)O)c1ccc(OC(F)(F)F)cc1	O=C(NCCOP(=O)(O)O)c1ccc(OC(F)(F)F)cc1	C10H11F3NO6P	InChI=1S/C10H11F3NO6P/c11-10(12,13)20-8-3-1-7(2-4-8)9(15)14-5-6-19-21(16,17)18/h1-4H,5-6H2,(H,14,15)(H2,16,17,18)	YAHFSBJEYPSDPU-UHFFFAOYSA-N	0	329.028	32			X
NS00134168	OCCCc1cccc(c1)C(F)(F)F	OCCCc1cccc(C(F)(F)F)c1	C10H11F3O	InChI=1S/C10H11F3O/c11-10(12,13)9-5-1-3-8(7-9)4-2-6-14/h1,3,5,7,14H,2,4,6H2	QWXKQVIMGVVIBX-UHFFFAOYSA-N	0	204.076	25			X
NS00053992	FC(F)(F)C=1C=CC=C(C1)C(O)C(O)C	CC(O)C(O)c1cccc(C(F)(F)F)c1	C10H11F3O2	InChI=1S/C10H11F3O2/c1-6(14)9(15)7-3-2-4-8(5-7)10(11,12)13/h2-6,9,14-15H,1H3	ISBSOFZWSJBJSW-UHFFFAOYSA-N	0	220.071	26			X
NS00111426	OC(=O)C1CCC(CC1)C(F)(F)C(F)(F)C(F)(F)F	O=C(O)C1CCC(C(F)(F)C(F)(F)C(F)(F)F)CC1	C10H11F7O2	InChI=1S/C10H11F7O2/c11-8(12,9(13,14)10(15,16)17)6-3-1-5(2-4-6)7(18)19/h5-6H,1-4H2,(H,18,19)	XHYURWMFYFFMBL-UHFFFAOYSA-N	0	296.065	30			X
NS00111512	OC(=O)[C@H]1CC[C@@H](CC1)C(F)(F)C(F)(F)C(F)(F)F	O=C(O)[C@H]1CC[C@H](C(F)(F)C(F)(F)C(F)(F)F)CC1	C10H11F7O2	InChI=1S/C10H11F7O2/c11-8(12,9(13,14)10(15,16)17)6-3-1-5(2-4-6)7(18)19/h5-6H,1-4H2,(H,18,19)/t5-,6-	XHYURWMFYFFMBL-IZLXSQMJSA-N	0	296.065	30			X
NS00109792	OC(=O)[C@H]1CC[C@H](CC1)C(F)(F)C(F)(F)C(F)(F)F	O=C(O)[C@H]1CC[C@@H](C(F)(F)C(F)(F)C(F)(F)F)CC1	C10H11F7O2	InChI=1S/C10H11F7O2/c11-8(12,9(13,14)10(15,16)17)6-3-1-5(2-4-6)7(18)19/h5-6H,1-4H2,(H,18,19)/t5-,6+	XHYURWMFYFFMBL-OLQVQODUSA-N	0	296.065	30			X
NS00019007	[Ba++].CC(C)(C)C([O-])=CC(=O)C(F)(F)C(F)(F)C(F)(F)F.CC(C)(C)C([O-])=CC(=O)C(F)(F)C(F)(F)C(F)(F)F	CC(C)(C)C(O)=CC(=O)C(F)(F)C(F)(F)C(F)(F)F	C10H11F7O2	InChI=1S/C10H11F7O2/c1-7(2,3)5(18)4-6(19)8(11,12)9(13,14)10(15,16)17/h4,18H,1-3H3	GCTMXWUUEYFTEL-UHFFFAOYSA-N	0	296.065	30			X
NS00112263	CC(C)(/C(O)=C/C(C(F)(C(F)(C(F)(F)F)F)F)=O)C	CC(C)(C)/C(O)=C/C(=O)C(F)(F)C(F)(F)C(F)(F)F	C10H11F7O2	InChI=1S/C10H11F7O2/c1-7(2,3)5(18)4-6(19)8(11,12)9(13,14)10(15,16)17/h4,18H,1-3H3/b5-4-	GCTMXWUUEYFTEL-PLNGDYQASA-N	0	296.065	30			X
NS00109896	[Eu].[2H]C(=C(O)C(C([2H])([2H])[2H])(C([2H])([2H])[2H])C([2H])([2H])[2H])C(=O)C(F)(F)C(F)(F)C(F)(F)F.[2H]C(=C(O)C(C([2H])([2H])[2H])(C([2H])([2H])[2H])C([2H])([2H])[2H])C(=O)C(F)(F)C(F)(F)C(F)(F)F.[2H]C(=C(O)C(C([2H])([2H])[2H])(C([2H])([2H])[2H])C([2H])([2H])[2H])C(=O)C(F)(F)C(F)(F)C(F)(F)F	[2H]C(C(=O)C(F)(F)C(F)(F)C(F)(F)F)=C(O)C(C([2H])([2H])[2H])(C([2H])([2H])[2H])C([2H])([2H])[2H]	C10H11F7O2	InChI=1S/C10H11F7O2/c1-7(2,3)5(18)4-6(19)8(11,12)9(13,14)10(15,16)17/h4,18H,1-3H3/i1D3,2D3,3D3,4D	GCTMXWUUEYFTEL-LSURFNHSSA-N	0	306.127	30			X
NS00109461	[Pr+3].[2H]C([2H])([2H])C(C(=O)C=C(/[O-])C(F)(F)C(F)(F)C(F)(F)F)(C([2H])([2H])[2H])C([2H])([2H])[2H].[2H]C([2H])([2H])C(C(=O)C=C(/[O-])C(F)(F)C(F)(F)C(F)(F)F)(C([2H])([2H])[2H])C([2H])([2H])[2H].[2H]C([2H])([2H])C(C(=O)C=C(/[O-])C(F)(F)C(F)(F)C(F)(F)F)(C([2H])([2H])[2H])C([2H])([2H])[2H]	[2H]C([2H])([2H])C(C(=O)C=C(O)C(F)(F)C(F)(F)C(F)(F)F)(C([2H])([2H])[2H])C([2H])([2H])[2H]	C10H11F7O2	InChI=1S/C10H11F7O2/c1-7(2,3)5(18)4-6(19)8(11,12)9(13,14)10(15,16)17/h4,19H,1-3H3/i1D3,2D3,3D3	DCPYXGMLIRLWSP-GQALSZNTSA-N	0	305.121	30			X
NS00018823	CC(C)(C)C(=O)CC(=O)C(F)(F)C(F)(F)C(F)(F)F	CC(C)(C)C(=O)CC(=O)C(F)(F)C(F)(F)C(F)(F)F	C10H11F7O2	InChI=1S/C10H11F7O2/c1-7(2,3)5(18)4-6(19)8(11,12)9(13,14)10(15,16)17/h4H2,1-3H3	SQNZLBOJCWQLGQ-UHFFFAOYSA-N	0	296.065	30			X
NS00111428	CCSC(=O)C(CC(C)=O)C(F)(F)C(F)(F)C(F)(F)F	CCSC(=O)C(CC(C)=O)C(F)(F)C(F)(F)C(F)(F)F	C10H11F7O2S	InChI=1S/C10H11F7O2S/c1-3-20-7(19)6(4-5(2)18)8(11,12)9(13,14)10(15,16)17/h6H,3-4H2,1-2H3	MZZMFOVBQGDNTB-UHFFFAOYSA-N	0	328.037	31			X
NS00110521	CCC12COC(OC1)(OC2)C(F)(F)C(F)(F)C(F)(F)F	CCC12COC(C(F)(F)C(F)(F)C(F)(F)F)(OC1)OC2	C10H11F7O3	InChI=1S/C10H11F7O3/c1-2-6-3-18-10(19-4-6,20-5-6)8(13,14)7(11,12)9(15,16)17/h2-5H2,1H3	MEQDZELXTCMMLF-UHFFFAOYSA-N	0	312.06	31			X
NS00109077	CCCCC=CC(F)(F)C(F)(F)C(F)(F)C(F)(F)F	CCCCC=CC(F)(F)C(F)(F)C(F)(F)C(F)(F)F	C10H11F9	InChI=1S/C10H11F9/c1-2-3-4-5-6-7(11,12)8(13,14)9(15,16)10(17,18)19/h5-6H,2-4H2,1H3	VSDPIAWMPOHVMW-UHFFFAOYSA-N	0	302.072	30			X
NS00110488	FC(F)(F)S(=O)(=O)[N-]S(=O)(=O)C(F)(F)F.C[NH+]1CN(CCC(F)(F)C(F)(F)C(F)(F)C(F)(F)F)C=C1	CN1C=CN(CCC(F)(F)C(F)(F)C(F)(F)C(F)(F)F)C1	C10H11F9N2	InChI=1S/C10H11F9N2/c1-20-4-5-21(6-20)3-2-7(11,12)8(13,14)9(15,16)10(17,18)19/h4-5H,2-3,6H2,1H3	VNPQJEAXWTWTBP-UHFFFAOYSA-N	0	330.078	32			X
NS00028257	[Cl].NCCc1c[nH]c2c1cc(F)cc2	NCCc1c[nH]c2ccc(F)cc12	C10H11FN2	InChI=1S/C10H11FN2/c11-8-1-2-10-9(5-8)7(3-4-12)6-13-10/h1-2,5-6,13H,3-4,12H2	ZKIORVIXEWIOGB-UHFFFAOYSA-N	0	178.091	24			X
NS00033263	[Cl-].NCCc1c[nH]c2c1ccc(F)c2.[H+]	NCCc1c[nH]c2cc(F)ccc12	C10H11FN2	InChI=1S/C10H11FN2/c11-8-1-2-9-7(3-4-12)6-13-10(9)5-8/h1-2,5-6,13H,3-4,12H2	BQTOKMYKZPCPRW-UHFFFAOYSA-N	0	178.091	24			X
NS00017752	C1=CC2=C(C(=C1)F)NC=C2CCN	NCCc1c[nH]c2c(F)cccc12	C10H11FN2	InChI=1S/C10H11FN2/c11-9-3-1-2-8-7(4-5-12)6-13-10(8)9/h1-3,6,13H,4-5,12H2	QRAWNNQNLQPNIZ-UHFFFAOYSA-N	0	178.091	24			X
NS00060753	O=C1NC2=CC(F)=CC=C2N1CCCO	O=c1[nH]c2cc(F)ccc2n1CCCO	C10H11FN2O2	InChI=1S/C10H11FN2O2/c11-7-2-3-9-8(6-7)12-10(15)13(9)4-1-5-14/h2-3,6,14H,1,4-5H2,(H,12,15)	IVGODYPSWUHEOM-UHFFFAOYSA-N	0	210.08	26			X
NS00018546	COC(=O)NC1=C(C(=CC=C1)NC(=O)OC)F	COC(=O)Nc1cccc(NC(=O)OC)c1F	C10H11FN2O4	InChI=1S/C10H11FN2O4/c1-16-9(14)12-6-4-3-5-7(8(6)11)13-10(15)17-2/h3-5H,1-2H3,(H,12,14)(H,13,15)	GWGUHKGNGCSCCT-UHFFFAOYSA-N	0	242.07	28			X
NS00016727	CC(=NN(C)C1=C(C(=CC=C1)F)C#N)N	CC(N)=NN(C)c1cccc(F)c1C#N	C10H11FN4	InChI=1S/C10H11FN4/c1-7(13)14-15(2)10-5-3-4-9(11)8(10)6-12/h3-5H,1-2H3,(H2,13,14)	ALUXNCUKCQZUSF-UHFFFAOYSA-N	0	206.097	26			X
NS00042933	FC1=CC=C(C=C1)C(O)C2CC2	OC(c1ccc(F)cc1)C1CC1	C10H11FO	InChI=1S/C10H11FO/c11-9-5-3-8(4-6-9)10(12)7-1-2-7/h3-7,10,12H,1-2H2	MJODBWDKPXYVMF-UHFFFAOYSA-N	0	166.079	23			X
NS00042952	O=C(C1=CC=C(F)C=C1)CCC	CCCC(=O)c1ccc(F)cc1	C10H11FO	InChI=1S/C10H11FO/c1-2-3-10(12)8-4-6-9(11)7-5-8/h4-7H,2-3H2,1H3	QHDXPJMOWRLLRV-UHFFFAOYSA-N	0	166.079	23			X
NS00042988	O=C(O)CCCC1=CC=C(F)C=C1	O=C(O)CCCc1ccc(F)cc1	C10H11FO2	InChI=1S/C10H11FO2/c11-9-6-4-8(5-7-9)2-1-3-10(12)13/h4-7H,1-3H2,(H,12,13)	XVQYBBYOYJXQBF-UHFFFAOYSA-N	0	182.074	24			X
NS00042914	O=C(C1=CC(F)=CC=C1O)CCC	CCCC(=O)c1cc(F)ccc1O	C10H11FO2	InChI=1S/C10H11FO2/c1-2-3-9(12)8-6-7(11)4-5-10(8)13/h4-6,13H,2-3H2,1H3	CZDPWPGEGYTPRW-UHFFFAOYSA-N	0	182.074	24			X
NS00061866	O=C(O)CCC1=CC=C(OC)C(F)=C1	COc1ccc(CCC(=O)O)cc1F	C10H11FO3	InChI=1S/C10H11FO3/c1-14-9-4-2-7(6-8(9)11)3-5-10(12)13/h2,4,6H,3,5H2,1H3,(H,12,13)	KBFWVRMLCVYIRL-UHFFFAOYSA-N	0	198.069	25			X
NS00043618	O=C(O)CCCC1=CC=C(O)C(F)=C1	O=C(O)CCCc1ccc(O)c(F)c1	C10H11FO3	InChI=1S/C10H11FO3/c11-8-6-7(4-5-9(8)12)2-1-3-10(13)14/h4-6,12H,1-3H2,(H,13,14)	UKBRLKIGCWRGBH-UHFFFAOYSA-N	0	198.069	25			X
NS00046430	O=C(OCC)C(O)C1=CC=C(F)C=C1	CCOC(=O)C(O)c1ccc(F)cc1	C10H11FO3	InChI=1S/C10H11FO3/c1-2-14-10(13)9(12)7-3-5-8(11)6-4-7/h3-6,9,12H,2H2,1H3	CNCGHQKCIUHNRW-UHFFFAOYSA-N	0	198.069	25			X
NS00001554	CC(O)(CSc1ccc(F)cc1)C(O)=O	CC(O)(CSc1ccc(F)cc1)C(=O)O	C10H11FO3S	InChI=1S/C10H11FO3S/c1-10(14,9(12)13)6-15-8-4-2-7(11)3-5-8/h2-5,14H,6H2,1H3,(H,12,13)	CTYJERNWLVBMTF-UHFFFAOYSA-N	0	230.041	26			X
NS00015988	CS(=O)(=O)CC1=C2C(=CC(=C1)F)COCO2	CS(=O)(=O)Cc1cc(F)cc2c1OCOC2	C10H11FO4S	InChI=1S/C10H11FO4S/c1-16(12,13)5-8-3-9(11)2-7-4-14-6-15-10(7)8/h2-3H,4-6H2,1H3	OIPNTWFUNWPPTA-UHFFFAOYSA-N	0	246.036	27			X
NS00007886	CC(O)(CS(=O)(=O)c1ccc(F)cc1)C(O)=O	CC(O)(CS(=O)(=O)c1ccc(F)cc1)C(=O)O	C10H11FO5S	InChI=1S/C10H11FO5S/c1-10(14,9(12)13)6-17(15,16)8-4-2-7(11)3-5-8/h2-5,14H,6H2,1H3,(H,12,13)	DSXJLPDNNPNIRF-UHFFFAOYSA-N	0	262.031	28			X
NS00006470	CCCOC(=O)Cn1cc(I)c(=O)c(I)c1	CCCOC(=O)Cn1cc(I)c(=O)c(I)c1	C10H11I2NO3	InChI=1S/C10H11I2NO3/c1-2-3-16-9(14)6-13-4-7(11)10(15)8(12)5-13/h4-5H,2-3,6H2,1H3	ROSXARVHJNYYDO-UHFFFAOYSA-N	0	446.883	27			X
NS00069454	O=C(O)[C@H](CI)Cc1ccccc1	O=C(O)[C@H](CI)Cc1ccccc1	C10H11IO2	InChI=1S/C10H11IO2/c11-7-9(10(12)13)6-8-4-2-1-3-5-8/h1-5,9H,6-7H2,(H,12,13)/t9-/m0/s1	CRYXPGIJLMKFPX-VIFPVBQESA-N	0	289.98	24			X
NS00029272	CC(=O)O[I](OC(=O)C)c1ccccc1	CC(=O)OI(OC(C)=O)c1ccccc1	C10H11IO4	InChI=1S/C10H11IO4/c1-8(12)14-11(15-9(2)13)10-6-4-3-5-7-10/h3-7H,1-2H3	ZBIKORITPGTTGI-UHFFFAOYSA-N	0	321.97	26			X
NS00063469	N#CC=CC1CC2C=CC1C2	N#CC=CC1CC2C=CC1C2	C10H11N	InChI=1S/C10H11N/c11-5-1-2-9-6-8-3-4-10(9)7-8/h1-4,8-10H,6-7H2	BDMQXDGYXHJZEC-UHFFFAOYSA-N	0	145.089	22			X
NS00062146	N#CCC=C1CC2C=CC1C2	N#CCC=C1CC2C=CC1C2	C10H11N	InChI=1S/C10H11N/c11-5-1-2-9-6-8-3-4-10(9)7-8/h2-4,8,10H,1,6-7H2	KXWRGBCIWPQWPQ-UHFFFAOYSA-N	0	145.089	22			X
NS00001780	N#CCCCc1ccccc1	N#CCCCc1ccccc1	C10H11N	InChI=1S/C10H11N/c11-9-5-4-8-10-6-2-1-3-7-10/h1-3,6-7H,4-5,8H2	ICMVGKQFVMTRLB-UHFFFAOYSA-N	0	145.089	22			X
NS00014468	C#CCNCC1=CC=CC=C1	C#CCNCc1ccccc1	C10H11N	InChI=1S/C10H11N/c1-2-8-11-9-10-6-4-3-5-7-10/h1,3-7,11H,8-9H2	LDYBFSGEBHSTOQ-UHFFFAOYSA-N	0	145.089	22			X
NS00042131	N#CC(C=1C=CC=CC1)CC	CCC(C#N)c1ccccc1	C10H11N	InChI=1S/C10H11N/c1-2-9(8-11)10-6-4-3-5-7-10/h3-7,9H,2H2,1H3	IZPUPXNVRNBDSW-UHFFFAOYSA-N	0	145.089	22			X
NS00023873	Cc1cc2cc(C)ccc2[nH]1	Cc1ccc2[nH]c(C)cc2c1	C10H11N	InChI=1S/C10H11N/c1-7-3-4-10-9(5-7)6-8(2)11-10/h3-6,11H,1-2H3	ZFLFWZRPMDXJCW-UHFFFAOYSA-N	0	145.089	22			X
NS00039401	Cc1c(C)c2c([nH]1)cccc2	Cc1[nH]c2ccccc2c1C	C10H11N	InChI=1S/C10H11N/c1-7-8(2)11-10-6-4-3-5-9(7)10/h3-6,11H,1-2H3	PYFVEIDRTLBMHG-UHFFFAOYSA-N	0	145.089	22			X
NS00012145	CC(C)c1ccc(cc1)C#N	CC(C)c1ccc(C#N)cc1	C10H11N	InChI=1S/C10H11N/c1-8(2)10-5-3-9(7-11)4-6-10/h3-6,8H,1-2H3	YFDJCWXBKWRDPW-UHFFFAOYSA-N	0	145.089	22			X
NS00048924	N#CCC1=CC=C(C(=C1)C)C	Cc1ccc(CC#N)cc1C	C10H11N	InChI=1S/C10H11N/c1-8-3-4-10(5-6-11)7-9(8)2/h3-4,7H,5H2,1-2H3	XNSHCUIBMZSUGL-UHFFFAOYSA-N	0	145.089	22			X
NS00025297	Cc1ccc(C)c(CC#N)c1	Cc1ccc(C)c(CC#N)c1	C10H11N	InChI=1S/C10H11N/c1-8-3-4-9(2)10(7-8)5-6-11/h3-4,7H,5H2,1-2H3	HCELORQTHSKCQL-UHFFFAOYSA-N	0	145.089	22			X
[truncated: 112,085 more rows]

## Sheet: SI-2
POSITIVE																				NEGATIVE
CFM-ID										Experimental references										CFM-ID										Experimental references
[truncated: 11,683 more rows]

## Sheet: SI-3
Compound list	InChIKey	CFM-ID training compound			POSITIVE										NEGATIVE
[truncated: 344 more rows]

[truncated: 2 more sheets: SI-4, SI-5]
